# Supplementary material for: Reprogramming of H3K27me3 Is Critical for Acquisition of Pluripotency from Cultured Arabidopsis Tissues
Source: PLoS Genet. 2012 Aug 23;8(8):e1002911. doi: 10.1371/journal.pgen.1002911 (PMC3426549; doi:10.1371/journal.pgen.1002911)
Supplement: Table S1 — ChIP-chip data. (XLS) [file pgen.1002911.s008.xls]

## Sheet: H3K27me3 decrease
Gene loci showing the decreased levels of H3K27me3 in the leaf-to-callus transition
Locus Identifier	Gene Model Name	Gene Model Description	Gene Model Type	Primary Gene Symbol	All Gene Symbols
Auxin-related genes
AT2G14960	AT2G14960.1	encodes a protein similar to IAA-amido synthases. Lines carrying an insertion in this gene are hypersensitive to auxin.	protein_coding	(GH3.1)	(GH3.1)
AT1G28130	AT1G28130.1	encodes an IAA-amido synthase that conjugates Asp and other amino acids to auxin in vitro. Lines carrying insertions in this gene are hypersensitive to auxin.	protein_coding	(GH3.17)	(GH3.17)
AT2G23170	AT2G23170.1	encodes an IAA-amido synthase that conjugates Asp and other amino acids to auxin in vitro.	protein_coding	(GH3.3)	(GH3.3)
AT4G37390	AT4G37390.1	Encodes an IAA-amido synthase that conjugates Asp and other amino acids to auxin in vitro. Lines carrying insertions in this gene are hypersensitive to auxin. May function as a negative component in auxin signaling by regulating auxin activity.	protein_coding	(BRU6)	YADOKARI 1 (YDK1); (GH3.2); (BRU6); (GH3-2);AUXIN UPREGULATED 3 (AUR3)
AT5G54510	AT5G54510.1	Encodes an IAA-amido synthase that conjugates Ala, Asp, Phe, and Trp to auxin. Lines overexpressing this gene accumulate IAA-ASP and are hypersensitive to several auxins. Identified as a dominant mutation that displays shorter hypocotyls in light grown p	protein_coding	DWARF IN LIGHT 1 (DFL1)	(GH3.6);DWARF IN LIGHT 1 (DFL1)
AT4G14560	AT4G14560.1	auxin (indole-3-acetic acid) induced gene (IAA1) encoding a short-lived nuclear-localized transcriptional regulator protein.	protein_coding	INDOLE-3-ACETIC ACID INDUCIBLE (IAA1)	INDOLE-3-ACETIC ACID INDUCIBLE (IAA1);AUXIN RESISTANT 5 (AXR5)
AT4G14550	AT4G14550.1	IAA14 is a member of the Aux/IAA protein family. Involved in lateral root development. Gain of function mutation decreases auxin-inducible gene expression. Protein is localized to the nucleus. Expressed in stele and root tip epidermis. Functions as a ne	protein_coding	INDOLE-3-ACETIC ACID INDUCIBLE 14 (IAA14)	INDOLE-3-ACETIC ACID INDUCIBLE 14 (IAA14);SOLITARY ROOT (SLR)
AT3G15540	AT3G15540.1	Primary auxin-responsive gene. Involved in the regulation stamen filaments development.	protein_coding	INDOLE-3-ACETIC ACID INDUCIBLE 19 (IAA19)	INDOLE-3-ACETIC ACID INDUCIBLE 19 (IAA19);MASSUGU 2 (MSG2)
AT3G23030	AT3G23030.1	auxin inducible gene expressed in the nucleus	protein_coding	INDOLE-3-ACETIC ACID INDUCIBLE 2 (IAA2)	INDOLE-3-ACETIC ACID INDUCIBLE 2 (IAA2)
AT2G46990	AT2G46990.1	Encodes a member of the Aux/IAA family of proteins implicated in auxin signaling. IAA20 lacks the conserved degron (domain II) found in many family members, and IAA20 fusion proteins are stable in Arabidopsis seedlings. IAA20 transcripts are induced by au	protein_coding	INDOLE-3-ACETIC ACID INDUCIBLE 20 (IAA20)	INDOLE-3-ACETIC ACID INDUCIBLE 20 (IAA20)
AT1G19850	AT1G19850.1	Encodes a transcription factor (IAA24) mediating embryo axis formation and vascular development. Similar to AUXIN RESPONSIVE FACTOR 1 (ARF1) shown to bind to auxin responsive elements (AREs), and to the maize transcriptional activator VIVIPAROUS 1( VP1).	protein_coding	MONOPTEROS (MP)	MONOPTEROS (MP);AUXIN RESPONSE FACTOR 5 (ARF5);INDOLE-3-ACETIC ACID INDUCIBLE 24 (IAA24)
AT1G73590	AT1G73590.1	Encodes an auxin efflux carrier involved in shoot and root development. It is involved in the maintenance of embryonic auxin gradients. Loss of function severely affects organ initiation, pin1 mutants are characterised by an inflorescence meristem that d	protein_coding	PIN-FORMED 1 (PIN1)	PIN-FORMED 1 (PIN1);ARABIDOPSIS THALIANA PIN-FORMED 1 (ATPIN1)
AT5G11320	AT5G11320.1	Belongs to the YUC gene family. Encodes a predicted flavin monooxygenase YUC4 involved in auxin biosynthesis and plant development.	protein_coding	YUCCA4 (YUC4)	YUCCA4 (YUC4)
AT3G44300	AT3G44300.1	Encodes an enzyme that catalyzes the hydrolysis of indole-3-acetonitrile (IAN) to indole-3-acetic acid (IAA) (nitrile aminohydrolase, EC 3.5.5.1) and IAN to indole-3-acetamide (IAM) at lower levels. Mutants have reduced sensitivity to IAN and are sensitiv	protein_coding	NITRILASE 2 (NIT2)	NITRILASE 2 (NIT2);NITRILASE 2 (AtNIT2)
AT5G55250	AT5G55250.1	Encodes an enzyme which specifically converts IAA to its methyl ester form MelIAA. This gene belongs to the family of carboxyl methyltransferases whose members catalyze the transfer of the methyl group from S-adenosyl-L-methionine to carboxylic acid-cont	protein_coding	IAA CARBOXYLMETHYLTRANSFERASE 1 (IAMT1)	IAA CARBOXYLMETHYLTRANSFERASE 1 (IAMT1)
AT2G36910	AT2G36910.1	Belongs to the family of ATP-binding cassette (ABC) transporters. Also known as AtMDR1.Possibly regulates auxin-dependent responses by influencing basipetal auxin transport in the root. Exerts nonredundant, partially overlapping functions with the ABC tr	protein_coding	ATP-BINDING CASSETTE B1 (ABCB1)	ARABIDOPSIS THALIANA P GLYCOPROTEIN1 (ATPGP1);P-GLYCOPROTEIN 1 (PGP1);ATP-BINDING CASSETTE B1 (ABCB1)
AT2G46690	AT2G46690.1	SAUR-like auxin-responsive protein family ; CONTAINS InterPro DOMAIN/s: Auxin responsive SAUR protein (InterPro:IPR003676); BEST Arabidopsis thaliana protein match is: SAUR-like auxin-responsive protein family (TAIR:AT3G61900.1); Has 1291 Blast hits to 1	protein_coding
AT5G10990	AT5G10990.1	SAUR-like auxin-responsive protein family ; CONTAINS InterPro DOMAIN/s: Auxin responsive SAUR protein (InterPro:IPR003676); BEST Arabidopsis thaliana protein match is: SAUR-like auxin-responsive protein family (TAIR:AT1G75590.1); Has 1807 Blast hits to 1	protein_coding
AT5G20820	AT5G20820.1	SAUR-like auxin-responsive protein family ; CONTAINS InterPro DOMAIN/s: Auxin responsive SAUR protein (InterPro:IPR003676); BEST Arabidopsis thaliana protein match is: SAUR-like auxin-responsive protein family (TAIR:AT1G72430.1); Has 120 Blast hits to 12	protein_coding
CK-related genes
AT5G56970	AT5G56970.1	It encodes a protein whose sequence is similar to cytokinin oxidase/dehydrogenase, which catalyzes the degradation of cytokinins.	protein_coding	CYTOKININ OXIDASE 3 (CKX3)	CYTOKININ OXIDASE 3 (CKX3); (ATCKX3)
AT1G22985	AT1G22985.1	encodes a member of the ERF (ethylene response factor) subfamily B-5 of ERF/AP2 transcription factor family. The protein contains one AP2 domain. There are 7 members in this subfamily.	protein_coding	CYTOKININ RESPONSE FACTOR 7 (CRF7)	CYTOKININ RESPONSE FACTOR 7 (CRF7)
AT1G80100	AT1G80100.1	AHP6 lacks the conserved histidine residue (Asn83 in AHP6b), which is required for phosphotransfer, present in the other AHPs. AHP6 does not appear to have phosphotransfer activity. Acts as an inhibitor of cytokinin signaling by interacting with the p	protein_coding	HISTIDINE PHOSPHOTRANSFER PROTEIN 6 (HP6)	HISTIDINE PHOSPHOTRANSFER PROTEIN 6 (AHP6);HISTIDINE PHOSPHOTRANSFER PROTEIN 6 (HP6)
SA-related genes
AT3G01420	AT3G01420.1	Encodes an alpha-dioxygenase involved in protection against oxidative stress and cell death. Induced in response to Salicylic acid and oxidative stress. Independent of NPR1 in induction by salicylic acid.	protein_coding	(DOX1)	ALPHA-DIOXYGENASE 1 (ALPHA-DOX1); (DOX1); (DIOX1);PLANT ALPHA DIOXYGENASE 1 (PADOX-1)
JA-related genes
AT3G55970	AT3G55970.1	jasmonate-regulated gene 21 (JRG21); FUNCTIONS IN: oxidoreductase activity, iron ion binding; INVOLVED IN: oxidation reduction; LOCATED IN: cellular_component unknown; EXPRESSED IN: 10 plant structures; EXPRESSED DURING: LP.06 six leaves visible, LP.04 fo	protein_coding	JASMONATE-REGULATED GENE 21 (JRG21)	(ATJRG21);JASMONATE-REGULATED GENE 21 (JRG21)
AT1G19640	AT1G19640.1	Encodes a S-adenosyl-L-methionine:jasmonic acid carboxyl methyltransferase that catalyzes the formation of methyljasmonate from jasmonic acid. Its expression is induced in response to wounding or methyljasmonate treatment.	protein_coding	JASMONIC ACID CARBOXYL METHYLTRANSFERASE (JMT)	JASMONIC ACID CARBOXYL METHYLTRANSFERASE (JMT)
AT5G07010	AT5G07010.1	Encodes a sulfotransferase that acts specifically on 11- and 12-hydroxyjasmonic acid. Transcript levels for this enzyme are increased by treatments with jasmonic acid (JA), 12-hydroxyJA, JA-isoleucine, and 12-oxyphytodienoic acid (a JA precursor).	protein_coding	SULFOTRANSFERASE 2A (ST2A)	ARABIDOPSIS THALIANA SULFOTRANSFERASE 2A (ATST2A);SULFOTRANSFERASE 2A (ST2A)
AT1G28290	AT1G28290.1	Encodes an atypical arabinogalactan protein that is localized to the plasma membrange. AGP31 is highly expressed in flowers and vascular tissue and is repressed by jasmonic acid. AGP31 may play a role in vascular tissue function during defense and develop	protein_coding	ARABINOGALACTAN PROTEIN 31 (AGP31)	ARABINOGALACTAN PROTEIN 31 (AGP31)
ABA-related genes
AT1G66600	AT1G66600.1	A member of WRKY Transcription Factor; Group III. Involved in the regulation of plant responses to ABA and drought stress.	protein_coding	ABA OVERLY SENSITIVE MUTANT 3 (ABO3)	WRKY DNA-BINDING PROTEIN 63 (WRKY63); (AtWRKY63);ABA OVERLY SENSITIVE MUTANT 3 (ABO3); (ABO3)
AT1G75380	AT1G75380.1	Encodes a nucleases AtBBD1 involved in ABA-mediated callose deposition.	protein_coding	BIFUNCTIONAL NUCLEASE IN BASAL DEFENSE RESPONSE 1 (BBD1)	BIFUNCTIONAL NUCLEASE IN BASAL DEFENSE RESPONSE 1 (ATBBD1);BIFUNCTIONAL NUCLEASE IN BASAL DEFENSE RESPONSE 1 (BBD1)
AT2G40170	AT2G40170.1	Encodes a group 1 LEA gene that is activated by direct binding of ABI5 to its promoter and is involved in response to ABA. Is required for normal seed development. Involved in regulating the timing of dessication tolerance and rate of water loss during se	protein_coding	LATE EMBRYOGENESIS ABUNDANT 6 (GEA6)	ARABIDOPSIS EARLY METHIONINE-LABELLED 6 (ATEM6);LATE EMBRYOGENESIS ABUNDANT 6 (GEA6);EARLY METHIONINE-LABELLED 6 (EM6)
AT4G18350	AT4G18350.1	Encodes 9-<i>cis</i>-epoxycarotenoid dioxygenase, a key enzyme in the biosynthesis of abscisic acid. The expression of this gene declines during the first 12h of imbibition.	protein_coding	NINE-CIS-EPOXYCAROTENOID DIOXYGENASE 2 (NCED2)	NINE-CIS-EPOXYCAROTENOID DIOXYGENASE 2 (NCED2);NINE-CIS-EPOXYCAROTENOID DIOXYGENASE 2 (ATNCED2)
AT1G30100	AT1G30100.1	Encodes 9-cis-epoxycarotenoid dioxygenase, a key enzyme in the biosynthesis of abscisic acid. The expression of this gene increases during the first 6h of imbibition.	protein_coding	NINE-CIS-EPOXYCAROTENOID DIOXYGENASE 5 (NCED5)	NINE-CIS-EPOXYCAROTENOID DIOXYGENASE 5 (NCED5);NINE-CIS-EPOXYCAROTENOID DIOXYGENASE 5 (ATNCED5)
AT4G18620	AT4G18620.1	Encodes a member of the PYR (pyrabactin resistance )/PYL(PYR1-like)/RCAR (regulatory components of ABA receptor) family proteins with 14 members. PYR/PYL/RCAR family proteins function as abscisic acid sensors. Mediate ABA-dependent regulation of protein	protein_coding	PYR1-LIKE 13 (PYL13)	PYR1-LIKE 13 (PYL13);REGULATORY COMPONENTS OF ABA RECEPTOR 7 (RCAR7)
ET-related genes
AT1G28360	AT1G28360.1	encodes a member of the ERF (ethylene response factor) subfamily B-1 of ERF/AP2 transcription factor family (ERF12). The protein contains one AP2 domain. There are 15 members in this subfamily including ATERF-3, ATERF-4, ATERF-7, and leafy petiole.	protein_coding	ERF DOMAIN PROTEIN 12 (ERF12)	ERF DOMAIN PROTEIN 12 (ERF12);ERF DOMAIN PROTEIN 12 (ATERF12)
AT3G25730	AT3G25730.1	ethylene response DNA binding factor 3 (EDF3); FUNCTIONS IN: sequence-specific DNA binding transcription factor activity; INVOLVED IN: regulation of transcription, DNA-dependent; LOCATED IN: chloroplast; EXPRESSED IN: cotyledon, hypocotyl, root, flower, s	protein_coding	ETHYLENE RESPONSE DNA BINDING FACTOR 3 (EDF3)	ETHYLENE RESPONSE DNA BINDING FACTOR 3 (EDF3)
AT5G18560	AT5G18560.1	Encodes PUCHI, a member of the ERF (ethylene response factor) subfamily B-1 of ERF/AP2 transcription factor family. The protein contains one AP2 domain. There are 15 members in this subfamily including ATERF-3, ATERF-4, ATERF-7, and leafy petiole. PUCHI	protein_coding	(PUCHI)	(PUCHI)
AT5G13330	AT5G13330.1	encodes a member of the ERF (ethylene response factor) subfamily B-4 of ERF/AP2 transcription factor family. The protein contains one AP2 domain. There are 7 members in this subfamily.	protein_coding	RELATED TO AP2 6L (Rap2.6L)	RELATED TO AP2 6L (Rap2.6L)
AT4G26200	AT4G26200.1	Member of a family of proteins in Arabidopsis that encode 1-Amino-cyclopropane-1-carboxylate synthase, an enzyme involved in ethylene biosynthesis. Not expressed in response to IAA.	protein_coding	1-AMINO-CYCLOPROPANE-1-CARBOXYLATE SYNTHASE 7 (ACS7)	1-AMINO-CYCLOPROPANE-1-CARBOXYLATE SYNTHASE 7 (ACS7); (ATACS7)
AT5G61890	AT5G61890.1	encodes a member of the ERF (ethylene response factor) subfamily B-4 of ERF/AP2 transcription factor family. The protein contains one AP2 domain. There are 7 members in this subfamily.	protein_coding
AT1G80580	AT1G80580.1	encodes a member of the ERF (ethylene response factor) subfamily B-1 of ERF/AP2 transcription factor family. The protein contains one AP2 domain. There are 15 members in this subfamily including ATERF-3, ATERF-4, ATERF-7, and leafy petiole.	protein_coding
AT5G07310	AT5G07310.1	encodes a member of the ERF (ethylene response factor) subfamily B-4 of ERF/AP2 transcription factor family. The protein contains one AP2 domain. There are 7 members in this subfamily.	protein_coding
GA-related genes
AT1G47990	AT1G47990.1	Encodes a gibberellin 2-oxidase that acts on C19 gibberellins. AtGA2OX4 expression is responsive to cytokinin and KNOX activities.	protein_coding	GIBBERELLIN 2-OXIDASE 4 (GA2OX4)	ARABIDOPSIS THALIANA GIBBERELLIN 2-OXIDASE 4 (ATGA2OX4);GIBBERELLIN 2-OXIDASE 4 (GA2OX4)
Transcription factors
AT2G30130	AT2G30130.1	Overexpression/activation tagged allele has epinastic leaves, reduced apical dominance and is sterile. Gene is similar to asymmetric leaves (AS)/lateral organ boundary (LOB) genes which repress KNOX gene expression.	protein_coding	(ASL5)	(ASL5); (LBD12);PEACOCK 1 (PCK1)
AT5G66870	AT5G66870.1	Encodes LOB domain protein whose overexpression results in KNOX gene repression. Overexpression also results in plants with hyponastic leaves, downward pointing flowers and reduced apical dominance. May be involved in the transcriptional regulation of th	protein_coding	ASYMMETRIC LEAVES 2-LIKE 1 (ASL1)	ASYMMETRIC LEAVES 2-LIKE 1 (ASL1);LATERAL ORGAN BOUNDARIES DOMAIN GENE 36 (LBD36)
AT1G16530	AT1G16530.1	ASYMMETRIC LEAVES 2-like 9 (ASL9); CONTAINS InterPro DOMAIN/s: Lateral organ boundaries, LOB (InterPro:IPR004883); BEST Arabidopsis thaliana protein match is: Lateral organ boundaries (LOB) domain family protein (TAIR:AT2G30130.1); Has 986 Blast hits to 9	protein_coding	ASYMMETRIC LEAVES 2-LIKE 9 (ASL9)	LOB DOMAIN-CONTAINING PROTEIN 3 (LBD3);ASYMMETRIC LEAVES 2-LIKE 9 (ASL9)
AT1G46264	AT1G46264.1	Encodes SCHIZORIZA, a member of Heat Shock Transcription Factor (Hsf) family. Functions as a nuclear factor regulating asymmetry of stem cell divisions.	protein_coding	HEAT SHOCK TRANSCRIPTION FACTOR B4 (HSFB4)	(AT-HSFB4);HEAT SHOCK TRANSCRIPTION FACTOR B4 (HSFB4);SCHIZORIZA (SCZ)
AT4G31800	AT4G31800.1	Pathogen-induced transcription factor. Binds W-box sequences in vitro. Forms protein complexes with itself and with WRKY40 and WRKY60. Constitutive expression of WRKY18 enhanced resistance to P. syringae, but its coexpression with WRKY40 or WRKY60 made	protein_coding	WRKY DNA-BINDING PROTEIN 18 (WRKY18)	WRKY DNA-BINDING PROTEIN 18 (WRKY18);ARABIDOPSIS THALIANA WRKY DNA-BINDING PROTEIN 18 (ATWRKY18)
AT2G47260	AT2G47260.1	Encodes a member of WRKY Transcription Factor; Group I. Involved in nematode feeding site establishment.	protein_coding	WRKY DNA-BINDING PROTEIN 23 (WRKY23)	WRKY DNA-BINDING PROTEIN 23 (WRKY23);WRKY DNA-BINDING PROTEIN 23 (ATWRKY23)
AT1G69810	AT1G69810.1	member of WRKY Transcription Factor; Group II-b	protein_coding	WRKY DNA-BINDING PROTEIN 36 (WRKY36)	WRKY DNA-BINDING PROTEIN 36 (WRKY36); (AtWRKY36)
AT5G22570	AT5G22570.1	member of WRKY Transcription Factor; Group III	protein_coding	WRKY DNA-BINDING PROTEIN 38 (WRKY38)	WRKY DNA-BINDING PROTEIN 38 (WRKY38);ARABIDOPSIS THALIANA WRKY DNA-BINDING PROTEIN 38 (ATWRKY38)
AT5G49520	AT5G49520.1	Encodes WRKY48, a member of the WRKY Transcription Factor. WRKY48 is a stress- and pathogen-induced transcriptional activator that represses plant basal defense.	protein_coding	WRKY DNA-BINDING PROTEIN 48 (WRKY48)	WRKY DNA-BINDING PROTEIN 48 (WRKY48);ARABIDOPSIS THALIANA WRKY DNA-BINDING PROTEIN 48 (ATWRKY48)
AT1G69310	AT1G69310.1	member of WRKY Transcription Factor; Group II-c	protein_coding	WRKY DNA-BINDING PROTEIN 57 (WRKY57)	WRKY DNA-BINDING PROTEIN 57 (WRKY57); (AtWRKY57)
AT2G21900	AT2G21900.1	member of WRKY Transcription Factor; Group II-c	protein_coding	WRKY DNA-BINDING PROTEIN 59 (WRKY59)	WRKY DNA-BINDING PROTEIN 59 (WRKY59); (AtWRKY59)
AT5G01900	AT5G01900.1	member of WRKY Transcription Factor; Group III	protein_coding	WRKY DNA-BINDING PROTEIN 62 (WRKY62)	WRKY DNA-BINDING PROTEIN 62 (WRKY62);ARABIDOPSIS THALIANA WRKY DNA-BINDING PROTEIN 62 (ATWRKY62)
AT5G15130	AT5G15130.1	member of WRKY Transcription Factor; Group II-b; contribute to basal immunity.	protein_coding	WRKY DNA-BINDING PROTEIN 72 (WRKY72)	WRKY DNA-BINDING PROTEIN 72 (WRKY72);ARABIDOPSIS THALIANA WRKY DNA-BINDING PROTEIN 72 (ATWRKY72)
AT5G13790	AT5G13790.1	AGL15 (AGAMOUS-Like 15) is a member of the MADS domain family of regulatory factors. Although AGL15 is preferentially expressed during embryogenesis, AGL15 is also expressed in leaf primordia, shoot apical meristems and young floral buds, suggesting that	protein_coding	AGAMOUS-LIKE 15 (AGL15)	AGAMOUS-LIKE 15 (AGL15)
AT4G37940	AT4G37940.1	encodes a MADS box protein, highly expressed in the root.	protein_coding	AGAMOUS-LIKE 21 (AGL21)	AGAMOUS-LIKE 21 (AGL21)
AT5G20240	AT5G20240.1	Floral homeotic gene encoding a MADS domain transcription factor. Required for the specification of petal and stamen identities.	protein_coding	PISTILLATA (PI)	PISTILLATA (PI)
AT5G53950	AT5G53950.1	Transcriptional activator of the NAC gene family, with CUC1 redundantly required for embryonic apical meristem formation, cotyledon separation and expression of STM. Proper timing of CUC2 expression is required to maintain the phyllotactic pattern initia	protein_coding	CUP-SHAPED COTYLEDON 2 (CUC2)	CUP-SHAPED COTYLEDON 2 (CUC2);ARABIDOPSIS NAC DOMAIN CONTAINING PROTEIN 98 (ANAC098);CUP-SHAPED COTYLEDON 2 (ATCUC2)
AT1G71930	AT1G71930.1	Encodes a NAC-domain transcription factor with transcriptional activation activity that is involved in xylem formation. Induces transdifferentiation of various cells into protoxylem vessel elements. Located in the nucleus. Expression induced in the presen	protein_coding	VASCULAR RELATED NAC-DOMAIN PROTEIN 7 (VND7)	VASCULAR RELATED NAC-DOMAIN PROTEIN 7 (VND7);ARABIDOPSIS NAC DOMAIN CONTAINING PROTEIN 30 (ANAC030)
AT5G66700	AT5G66700.1	Encodes a homeodomain protein. Member of HD-ZIP 1 family, most closely related to HB5. AtHB53 is auxin-inducible and its induction is inhibited by cytokinin, especially in roots therefore may be involved in root development.	protein_coding	HOMEOBOX 53 (HB53)	HOMEOBOX 53 (HB53);HOMEOBOX-8 (HB-8);ARABIDOPSIS THALIANA HOMEOBOX 53 (ATHB53)
AT4G36740	AT4G36740.1	Encodes a homeodomain leucine zipper class I (HD-Zip I) protein.	protein_coding	HOMEOBOX PROTEIN 40 (HB40)	(HB-5);HOMEOBOX PROTEIN 40 (ATHB40);HOMEOBOX PROTEIN 40 (HB40)
AT2G01430	AT2G01430.1	homeobox-leucine zipper protein 17 (HB17); FUNCTIONS IN: sequence-specific DNA binding transcription factor activity; INVOLVED IN: regulation of transcription, DNA-dependent, regulation of transcription; LOCATED IN: nucleus; CONTAINS InterPro DOMAIN/s: Ho	protein_coding	HOMEOBOX-LEUCINE ZIPPER PROTEIN 17 (HB17)	HOMEOBOX-LEUCINE ZIPPER PROTEIN 17 (ATHB17);ARABIDOPSIS THALIANA HOMEOBOX-LEUCINE ZIPPER PROTEIN 17 (ATHB-17);HOMEOBOX-LEUCINE ZIPPER PROTEIN 17 (HB17)
AT5G02030	AT5G02030.1	Mutant has additional lateral organs and phyllotaxy defect. Encodes a homeodomain transcription factor. Has sequence similarity to the Arabidopsis ovule development regulator Bell1. Binds directly to the AGAMOUS cis-regulatory element. Its localization t	protein_coding	REPLUMLESS (RPL)	LARSON (LSN);PENNYWISE (PNY); (HB-6);BELLRINGER (BLR);REPLUMLESS (RPL);BEL1-LIKE HOMEODOMAIN 9 (BLH9);VAAMANA (VAN)
AT1G32240	AT1G32240.1	Encodes a member of the KANADI family of putative transcription factors. Together with KAN1, this gene appears to be involved in the development of the carpel and the outer integument of the ovule.Along with KAN1 and KAN4 appears to regulate the proper lo	protein_coding	KANADI 2 (KAN2)	KANADI 2 (KAN2)
AT3G62610	AT3G62610.1	Member of the R2R3 factor gene family.	protein_coding	MYB DOMAIN PROTEIN 11 (MYB11)	MYB DOMAIN PROTEIN 11 (AtMYB11);PRODUCTION OF FLAVONOL GLYCOSIDES 2 (PFG2);MYB DOMAIN PROTEIN 11 (MYB11)
AT3G23250	AT3G23250.1	Member of the R2R3 factor gene family.	protein_coding	MYB DOMAIN PROTEIN 15 (MYB15)	MYB DOMAIN PROTEIN 15 (MYB15); (ATY19);MYB DOMAIN PROTEIN 15 (ATMYB15)
AT5G52260	AT5G52260.1	Member of the R2R3 factor gene family.	protein_coding	MYB DOMAIN PROTEIN 19 (MYB19)	MYB DOMAIN PROTEIN 19 (AtMYB19);MYB DOMAIN PROTEIN 19 (MYB19)
AT5G57620	AT5G57620.1	Encodes a putative transcription factor (MYB36).	protein_coding	MYB DOMAIN PROTEIN 36 (MYB36)	MYB DOMAIN PROTEIN 36 (MYB36);MYB DOMAIN PROTEIN 36 (AtMYB36)
AT5G12870	AT5G12870.1	Encodes MYB46, member of the R2R3 factor gene family. Modulates Disease Susceptibility to Botrytis cinerea.	protein_coding	MYB DOMAIN PROTEIN 46 (MYB46)	MYB DOMAIN PROTEIN 46 (ATMYB46);MYB DOMAIN PROTEIN 46 (MYB46)
AT5G17800	AT5G17800.1	Member of the R2R3 factor gene family.	protein_coding	MYB DOMAIN PROTEIN 56 (MYB56)	MYB DOMAIN PROTEIN 56 (AtMYB56);MYB DOMAIN PROTEIN 56 (MYB56)
AT5G49620	AT5G49620.2	Member of the R2R3 factor gene family.	protein_coding	MYB DOMAIN PROTEIN 78 (MYB78)	MYB DOMAIN PROTEIN 78 (MYB78)
AT4G13480	AT4G13480.1	Member of the R2R3 factor gene family.	protein_coding	MYB DOMAIN PROTEIN 79 (MYB79)	MYB DOMAIN PROTEIN 79 (AtMYB79);MYB DOMAIN PROTEIN 79 (MYB79)
AT3G49690	AT3G49690.1	Putative homolog of the Blind gene in tomato. Together with RAX1 and RAX3 belong to the class R2R3 MYB genes; encoded by the Myb-like transcription factor MYB84, regulates axillary meristem formation.	protein_coding	MYB DOMAIN PROTEIN 84 (MYB84)	REGULATOR OF AXILLARY MERISTEMS3 (RAX3);MYB DOMAIN PROTEIN 84 (MYB84);MYB DOMAIN PROTEIN 84 (ATMYB84)
AT1G52890	AT1G52890.1	encodes a NAC transcription factor whose expression is induced by drought, high salt, and abscisic acid. This gene binds to ERD1 promoter in vitro.	protein_coding	NAC DOMAIN CONTAINING PROTEIN 19 (NAC019)	NAC DOMAIN CONTAINING PROTEIN 19 (ANAC019);NAC DOMAIN CONTAINING PROTEIN 19 (NAC019)
AT3G15500	AT3G15500.1	Encodes an ATAF-like NAC-domain transcription factor that doesn't contain C-terminal sequences shared by CUC1, CUC2 and NAM. Note: this protein (AtNAC3) is not to be confused with the protein encoded by locus AT3G29035, which, on occasion, has also been r	protein_coding	NAC DOMAIN CONTAINING PROTEIN 3 (NAC3)	NAC DOMAIN CONTAINING PROTEIN 3 (ATNAC3);NAC DOMAIN CONTAINING PROTEIN 55 (ANAC055);NAC DOMAIN CONTAINING PROTEIN 55 (NAC055);NAC DOMAIN CONTAINING PROTEIN 3 (NAC3)
AT4G36160	AT4G36160.1	Encodes a NAC-domain transcription factor. Expressed in the vascular tissue.	protein_coding	NAC DOMAIN CONTAINING PROTEIN 76 (NAC076)	NAC DOMAIN CONTAINING PROTEIN 76 (ANAC076);VASCULAR-RELATED NAC-DOMAIN 2 (VND2);NAC DOMAIN CONTAINING PROTEIN 76 (NAC076)
AT4G37650	AT4G37650.1	Involved in radial organization of the root and shoot axial organs. Essential for normal shoot gravitropism. The protein moves in a highly specific manner from the cells of the stele in which it is synthesized outward. Movement requires sequences within t	protein_coding	SHORT ROOT (SHR)	SHORT ROOT (SHR);SHOOT GRAVITROPISM 7 (SGR7)
AT3G03660	AT3G03660.2	Encodes a WUSCHEL-related homeobox gene family member with 65 amino acids in its homeodomain. Proteins in this family contain a sequence of eight residues (TLPLFPMH) downstream of the homeodomain called the WUS box.	protein_coding	WUSCHEL RELATED HOMEOBOX 11 (WOX11)	WUSCHEL RELATED HOMEOBOX 11 (WOX11)
AT5G17810	AT5G17810.1	Encodes a WUSCHEL-related homeobox gene family member with 65 amino acids in its homeodomain. Proteins in this family contain a sequence of eight residues (TLPLFPMH) downstream of the homeodomain called the WUS box.	protein_coding	WUSCHEL RELATED HOMEOBOX 12 (WOX12)	WUSCHEL RELATED HOMEOBOX 12 (WOX12)
AT1G46480	AT1G46480.1	Encodes a WUSCHEL-related homeobox gene family member with 65 amino acids in its homeodomain. Proteins in this family contain a sequence of eight residues (TLPLFPMH) downstream of the homeodomain called the WUS box. This protein also contains an acidic do	protein_coding	WUSCHEL RELATED HOMEOBOX 4 (WOX4)	WUSCHEL RELATED HOMEOBOX 4 (WOX4)
AT3G11260	AT3G11260.1	Arabidopsis thaliana WOX5 protein mRNA	protein_coding	WUSCHEL RELATED HOMEOBOX 5 (WOX5)	WUSCHEL RELATED HOMEOBOX 5 (WOX5);WUSCHEL RELATED HOMEOBOX 5B (WOX5B)
AT5G05770	AT5G05770.1	Encodes a WUSCHEL-related homeobox gene family member with 65 amino acids in its homeodomain. Proteins in this family contain a sequence of eight residues (TLPLFPMH) downstream of the homeodomain called the WUS box.	protein_coding	WUSCHEL RELATED HOMEOBOX 7 (WOX7)	WUSCHEL RELATED HOMEOBOX 7 (WOX7);WUSCHEL RELATED HOMEOBOX 5A (WOX5A)
AT5G57390	AT5G57390.1	Encodes a member of the AP2 family of transcriptional regulators.May be involved in germination and seedling growth. Mutants are resistant to ABA analogs and are resistant to high nitrogen concentrations.essential for the developmental transition between	protein_coding	AINTEGUMENTA-LIKE 5 (AIL5)	AINTEGUMENTA-LIKE 5 (AIL5);CHOTTO 1 (CHO1);EMBRYOMAKER (EMK);PLETHORA 5 (PLT5)
AT5G10510	AT5G10510.3	Encodes an AP2-domain transcription factor involved in root stem cell identity and root development.	protein_coding	AINTEGUMENTA-LIKE 6 (AIL6)	AINTEGUMENTA-LIKE 6 (AIL6)
AT5G65510	AT5G65510.1	AINTEGUMENTA-like 7 (AIL7); CONTAINS InterPro DOMAIN/s: DNA-binding, integrase-type (InterPro:IPR016177), Pathogenesis-related transcriptional factor/ERF, DNA-binding (InterPro:IPR001471); BEST Arabidopsis thaliana protein match is: AINTEGUMENTA-like 6 (T	protein_coding	AINTEGUMENTA-LIKE 7 (AIL7)	AINTEGUMENTA-LIKE 7 (AIL7);PLETHORA 7 (PLT7)
AT3G49760	AT3G49760.1	basic leucine-zipper 5 (bZIP5); FUNCTIONS IN: DNA binding, sequence-specific DNA binding transcription factor activity; INVOLVED IN: regulation of transcription, DNA-dependent; LOCATED IN: nucleus; EXPRESSED IN: root stele, pericycle, root, primary root e	protein_coding	BASIC LEUCINE-ZIPPER 5 (bZIP5)	BASIC LEUCINE-ZIPPER 5 (AtbZIP5);BASIC LEUCINE-ZIPPER 5 (bZIP5)
AT4G37730	AT4G37730.1	basic leucine-zipper 7 (bZIP7); FUNCTIONS IN: DNA binding, sequence-specific DNA binding transcription factor activity; INVOLVED IN: regulation of transcription, DNA-dependent; EXPRESSED IN: 19 plant structures; EXPRESSED DURING: 7 growth stages; CONTAINS	protein_coding	BASIC LEUCINE-ZIPPER 7 (bZIP7)	BASIC LEUCINE-ZIPPER 7 (AtbZIP7);BASIC LEUCINE-ZIPPER 7 (bZIP7)
AT2G43060	AT2G43060.1	ILI1 binding bHLH 1 (IBH1); FUNCTIONS IN: sequence-specific DNA binding transcription factor activity; INVOLVED IN: regulation of transcription; EXPRESSED IN: 13 plant structures; EXPRESSED DURING: 6 growth stages; CONTAINS InterPro DOMAIN/s: Helix-loop-h	protein_coding	ILI1 BINDING BHLH 1 (IBH1)	ILI1 BINDING BHLH 1 (IBH1)
AT4G02670	AT4G02670.1	indeterminate(ID)-domain 12 (IDD12); FUNCTIONS IN: sequence-specific DNA binding transcription factor activity, zinc ion binding, nucleic acid binding; INVOLVED IN: regulation of transcription; LOCATED IN: intracellular, chloroplast; EXPRESSED IN: shoot a	protein_coding	INDETERMINATE(ID)-DOMAIN 12 (IDD12)	INDETERMINATE(ID)-DOMAIN 12 (AtIDD12);INDETERMINATE(ID)-DOMAIN 12 (IDD12)
AT1G62990	AT1G62990.1	Encodes a homeodomain transcription factor of the Knotted family. May be involved in secondary cell wall biosynthesis. Mutants have moderately irregular xylem development. Expression of this gene is upregulated by SND1 and MYB46.	protein_coding	KNOTTED-LIKE HOMEOBOX OF ARABIDOPSIS THALIANA 7 (KNAT7)	KNOTTED-LIKE HOMEOBOX OF ARABIDOPSIS THALIANA 7 (KNAT7); (IXR11)
AT1G23380	AT1G23380.2	homeodomain transcription factor KNAT6, belonging to class I of KN transcription factor family (which also includes KNAT1 and KNAT2). Expression is increased in as and bop1 leaf mutants.	protein_coding	KNOTTED1-LIKE HOMEOBOX GENE 6 (KNAT6)	KNOTTED1-LIKE HOMEOBOX GENE 6 (KNAT6); (KNAT6L); (KNAT6S)
AT3G57670	AT3G57670.1	Encodes a a C2H2/C2HC zinc finger transcription factor specifically expressed in the transmitting tract and involved in transmitting tract development and pollen tube growth.	protein_coding	NO TRANSMITTING TRACT (NTT)	NO TRANSMITTING TRACT (NTT);WIP DOMAIN PROTEIN 2 (WIP2)
AT5G60200	AT5G60200.1	Encodes a Dof-type transcription factor.	protein_coding	TARGET OF MONOPTEROS 6 (TMO6)	TARGET OF MONOPTEROS 6 (TMO6)
AT1G68800	AT1G68800.1	Encodes a TCP transcription factor, closely related to teosinte branched1, arrests axillary bud development and prevents axillary bud outgrowth. Transcription level and mutant phenotype are weaker than its homolog BRC1 (At3G18550).	protein_coding	TCP DOMAIN PROTEIN 12 (TCP12)	BRANCHED 2 (BRC2);TCP DOMAIN PROTEIN 12 (TCP12)
AT5G06839	AT5G06839.3	bZIP transcription factor family protein; FUNCTIONS IN: DNA binding, sequence-specific DNA binding transcription factor activity; INVOLVED IN: regulation of transcription, DNA-dependent; EXPRESSED IN: leaf whorl, root, flower, seed; EXPRESSED DURING: 4 an	protein_coding	TGACG (TGA) MOTIF-BINDING PROTEIN 10 (TGA10)	TGACG (TGA) MOTIF-BINDING PROTEIN 10 (TGA10); (bZIP65)
AT2G47270	AT2G47270.1	Encodes UPBEAT1 (UPB1), a transcription factor with a bHLH domain. Regulates the expression of a set of peroxidases that modulate the balance of reactive oxygen species (ROS) between the zones of cell proliferation and the zone of cell elongation where di	protein_coding	UPBEAT1 (UPB1)	UPBEAT1 (UPB1)
AT3G61850	AT3G61850.4	Zinc finger transcription factor of the Dof family involved in the control of seed germination.	protein_coding	DOF AFFECTING GERMINATION 1 (DAG1)	DOF AFFECTING GERMINATION 1 (DAG1)
AT5G25830	AT5G25830.1	Encodes a member of the GATA factor family of zinc finger transcription factors.	protein_coding	GATA TRANSCRIPTION FACTOR 12 (GATA12)	GATA TRANSCRIPTION FACTOR 12 (GATA12)
AT4G37740	AT4G37740.1	Growth regulating factor encoding transcription activator. One of the nine members of a GRF gene family, containing nuclear targeting domain. Mutants result in smaller leaves indicating the role of the gene in leaf development. Expressed in root, shoot an	protein_coding	GROWTH-REGULATING FACTOR 2 (GRF2)	GROWTH-REGULATING FACTOR 2 (AtGRF2);GROWTH-REGULATING FACTOR 2 (GRF2)
AT3G22830	AT3G22830.1	member of Heat Stress Transcription Factor (Hsf) family	protein_coding	HEAT SHOCK TRANSCRIPTION FACTOR A6B (HSFA6B)	ARABIDOPSIS THALIANA HEAT SHOCK TRANSCRIPTION FACTOR A6B (AT-HSFA6B);HEAT SHOCK TRANSCRIPTION FACTOR A6B (HSFA6B)
AT2G34720	AT2G34720.1	nuclear factor Y, subunit A4 (NF-YA4); CONTAINS InterPro DOMAIN/s: CCAAT-binding transcription factor, subunit B (InterPro:IPR001289), CCAAT-binding factor, conserved site (InterPro:IPR018362); BEST Arabidopsis thaliana protein match is: nuclear factor Y,	protein_coding	NUCLEAR FACTOR Y, SUBUNIT A4 (NF-YA4)	NUCLEAR FACTOR Y, SUBUNIT A4 (NF-YA4)
AT1G63650	AT1G63650.1	Mutant has reduced trichomes, anthocyanin, and seed coat mucilage and abnormally patterned stomates. Encodes a bHLH Transcription Factor 1. The protein is functionally redundant with GL3 and TT8 and interacts with TTG1, the myb proteins GL1, PAP1 and 2, C	protein_coding	ENHANCER OF GLABRA 3 (EGL3)	ENHANCER OF GLABRA 3 (EGL3); (EGL1); (ATMYC-2)
AT1G75710	AT1G75710.1	C2H2-like zinc finger protein; FUNCTIONS IN: sequence-specific DNA binding transcription factor activity, zinc ion binding, nucleic acid binding; LOCATED IN: intracellular; EXPRESSED IN: 22 plant structures; EXPRESSED DURING: 13 growth stages; CONTAINS In	protein_coding
AT1G72210	AT1G72210.1	basic helix-loop-helix (bHLH) DNA-binding superfamily protein; FUNCTIONS IN: DNA binding, sequence-specific DNA binding transcription factor activity; INVOLVED IN: regulation of transcription; LOCATED IN: nucleus; CONTAINS InterPro DOMAIN/s: Helix-loop-he	protein_coding
AT1G68360	AT1G68360.1	C2H2 and C2HC zinc fingers superfamily protein; FUNCTIONS IN: sequence-specific DNA binding transcription factor activity; INVOLVED IN: regulation of transcription; LOCATED IN: intracellular; EXPRESSED IN: 12 plant structures; EXPRESSED DURING: 4 anthesis	protein_coding
AT2G42660	AT2G42660.1	Homeodomain-like superfamily protein; CONTAINS InterPro DOMAIN/s: Homeodomain-like (InterPro:IPR009057), Myb, DNA-binding (InterPro:IPR014778), Myb-like DNA-binding domain, SHAQKYF class (InterPro:IPR006447), HTH transcriptional regulator, Myb-type, DNA-b	protein_coding
AT5G45580	AT5G45580.1	Homeodomain-like superfamily protein; CONTAINS InterPro DOMAIN/s: Myb, DNA-binding (InterPro:IPR014778), Homeodomain-like (InterPro:IPR009057), Myb-like DNA-binding domain, SHAQKYF class (InterPro:IPR006447), HTH transcriptional regulator, Myb-type, DNA-b	protein_coding
AT2G20100	AT2G20100.1	basic helix-loop-helix (bHLH) DNA-binding superfamily protein; FUNCTIONS IN: transcription regulator activity; INVOLVED IN: regulation of transcription; LOCATED IN: nucleus; EXPRESSED IN: 19 plant structures; EXPRESSED DURING: 6 growth stages; CONTAINS In	protein_coding
AT1G77640	AT1G77640.1	encodes a member of the DREB subfamily A-5 of ERF/AP2 transcription factor family. The protein contains one AP2 domain. There are 15 members in this subfamily including RAP2.1, RAP2.9 and RAP2.10.	protein_coding
AT2G40260	AT2G40260.1	Homeodomain-like superfamily protein; CONTAINS InterPro DOMAIN/s: Homeodomain-like (InterPro:IPR009057), Myb, DNA-binding (InterPro:IPR014778), HTH transcriptional regulator, Myb-type, DNA-binding (InterPro:IPR017930), Myb-like DNA-binding domain, SHAQKYF	protein_coding
AT2G43140	AT2G43140.2	basic helix-loop-helix (bHLH) DNA-binding superfamily protein; FUNCTIONS IN: DNA binding, sequence-specific DNA binding transcription factor activity; INVOLVED IN: regulation of transcription; LOCATED IN: nucleus; EXPRESSED IN: root; CONTAINS InterPro DOM	protein_coding
AT2G28510	AT2G28510.1	Dof-type zinc finger DNA-binding family protein; FUNCTIONS IN: DNA binding, sequence-specific DNA binding transcription factor activity; INVOLVED IN: regulation of transcription; LOCATED IN: nucleolus; EXPRESSED IN: 22 plant structures; EXPRESSED DURING:	protein_coding
AT4G25410	AT4G25410.1	basic helix-loop-helix (bHLH) DNA-binding superfamily protein; FUNCTIONS IN: DNA binding, sequence-specific DNA binding transcription factor activity; INVOLVED IN: regulation of transcription; LOCATED IN: nucleus; EXPRESSED IN: root; CONTAINS InterPro DOM	protein_coding
AT4G29100	AT4G29100.1	basic helix-loop-helix (bHLH) DNA-binding superfamily protein; FUNCTIONS IN: sequence-specific DNA binding transcription factor activity; INVOLVED IN: regulation of transcription; LOCATED IN: nucleus; EXPRESSED IN: 22 plant structures; EXPRESSED DURING: 1	protein_coding
AT3G60670	AT3G60670.1	PLATZ transcription factor family protein; CONTAINS InterPro DOMAIN/s: Protein of unknown function DUF597 (InterPro:IPR006734); BEST Arabidopsis thaliana protein match is: PLATZ transcription factor family protein (TAIR:AT2G12646.1); Has 407 Blast hits to	protein_coding
AT4G17810	AT4G17810.1	C2H2 and C2HC zinc fingers superfamily protein; FUNCTIONS IN: sequence-specific DNA binding transcription factor activity, zinc ion binding, nucleic acid binding; INVOLVED IN: regulation of transcription; LOCATED IN: intracellular; EXPRESSED IN: 8 plant s	protein_coding
AT5G59230	AT5G59230.1	transcription factor-related; FUNCTIONS IN: RNA polymerase II transcription factor activity; INVOLVED IN: transcription initiation from RNA polymerase II promoter; LOCATED IN: transcription factor TFIIA complex; CONTAINS InterPro DOMAIN/s: Transcription f	protein_coding
AT1G75510	AT1G75510.1	Transcription initiation factor IIF, beta subunit; FUNCTIONS IN: RNA polymerase II transcription factor activity, general RNA polymerase II transcription factor activity, catalytic activity, ATP binding, ATP-dependent helicase activity; INVOLVED IN: trans	protein_coding
AT2G24260	AT2G24260.1	Encodes a basic helix-loop-helix (bHLH) protein that regulates root hair development. One of the three Arabidopsis homologs of the Lotus japonicus ROOTHAIRLESS1 (LjRHL1) gene: At2g24260 (AtLRL1), At4g30980 (AtLRL2), and At5g58010 (AtLRL3).	protein_coding	LJRHL1-LIKE 1 (LRL1)	LJRHL1-LIKE 1 (LRL1)
AT4G30980	AT4G30980.1	Encodes a basic helix-loop-helix (bHLH) protein that regulates root hair development. One of the three Arabidopsis homologs of the Lotus japonicus ROOTHAIRLESS1 (LjRHL1) gene: At2g24260 (AtLRL1), At4g30980 (AtLRL2), and At5g58010 (AtLRL3).	protein_coding	LJRHL1-LIKE 2 (LRL2)	LJRHL1-LIKE 2 (LRL2)
AT5G06080	AT5G06080.1	LOB domain-containing protein 33 (LBD33); CONTAINS InterPro DOMAIN/s: Lateral organ boundaries, LOB (InterPro:IPR004883); BEST Arabidopsis thaliana protein match is: lateral organ boundaries-domain 29 (TAIR:AT3G58190.1); Has 1807 Blast hits to 1807 protei	protein_coding	LOB DOMAIN-CONTAINING PROTEIN 33 (LBD33)	LOB DOMAIN-CONTAINING PROTEIN 33 (LBD33)
Metabolism-related genes
AT2G44460	AT2G44460.1	beta glucosidase 28 (BGLU28); FUNCTIONS IN: cation binding, hydrolase activity, hydrolyzing O-glycosyl compounds, catalytic activity; INVOLVED IN: response to karrikin; LOCATED IN: membrane; EXPRESSED IN: 10 plant structures; EXPRESSED DURING: 7 growth st	protein_coding	BETA GLUCOSIDASE 28 (BGLU28)	BETA GLUCOSIDASE 28 (BGLU28)
AT1G61820	AT1G61820.1	beta glucosidase 46 (BGLU46); FUNCTIONS IN: cation binding, hydrolase activity, hydrolyzing O-glycosyl compounds, catalytic activity; INVOLVED IN: lignin biosynthetic process; LOCATED IN: endomembrane system; EXPRESSED IN: 12 plant structures; EXPRESSED D	protein_coding	BETA GLUCOSIDASE 46 (BGLU46)	BETA GLUCOSIDASE 46 (BGLU46)
AT1G71380	AT1G71380.1	cellulase 3 (CEL3); FUNCTIONS IN: hydrolase activity, hydrolyzing O-glycosyl compounds, catalytic activity; INVOLVED IN: carbohydrate metabolic process; LOCATED IN: cell wall, plasma membrane, plant-type cell wall; EXPRESSED IN: 7 plant structures; EXPRES	protein_coding	CELLULASE 3 (CEL3)	ARABIDOPSIS THALIANA GLYCOSYL HYDROLASE 9B3 (ATGH9B3);CELLULASE 3 (ATCEL3);CELLULASE 3 (CEL3)
AT3G60140	AT3G60140.1	Encodes a protein similar to beta-glucosidase and is a member of glycoside hydrolase family 1. Expression is induced after 24 hours of dark treatment, in senescing leaves and treatment with exogenous photosynthesis inhibitor. Induction of gene expression	protein_coding	DARK INDUCIBLE 2 (DIN2)	DARK INDUCIBLE 2 (DIN2);SENESCENCE-RELATED GENE 2 (SRG2);BETA GLUCOSIDASE 30 (BGLU30)
AT1G08920	AT1G08920.2	Encodes ESL1, a transporter for monosaccharides.	protein_coding	ERD (EARLY RESPONSE TO DEHYDRATION) SIX-LIKE 1 (ESL1)	ERD (EARLY RESPONSE TO DEHYDRATION) SIX-LIKE 1 (ESL1)
AT4G30950	AT4G30950.1	Chloroplastic enzyme responsible for the synthesis of 16:2 and 18:2 fatty acids from galactolipids, sulpholipids and phosphatidylglycerol. Uses ferredoxin as electron donor. Gene mutation resulted in reduced level of unsaturated fatty acids leading to sus	protein_coding	FATTY ACID DESATURASE 6 (FAD6)	FATTY ACID DESATURASE 6 (FAD6);FATTY ACID DESATURASE C (FADC);STEAROYL DESATURASE DEFICIENCY 4 (SFD4)
AT1G12200	AT1G12200.1	Putative flavin monooxygenase.	protein_coding	FLAVIN MONOOXYGENASE (FMO)	FLAVIN MONOOXYGENASE (FMO)
AT2G47180	AT2G47180.1	GolS1 is a galactinol synthase that catalyzes the formation of galactinol from UDP-galactose and myo-inositol. GolS1 transcript levels rise in response to methyl viologen, an oxidative damage-inducing agent. Plants over-expressing GolS1 have increased tol	protein_coding	GALACTINOL SYNTHASE 1 (GolS1)	GALACTINOL SYNTHASE 1 (AtGolS1);GALACTINOL SYNTHASE 1 (GolS1)
AT3G50760	AT3G50760.1	Encodes a protein with putative galacturonosyltransferase activity.	protein_coding	GALACTURONOSYLTRANSFERASE-LIKE 2 (GATL2)	GALACTURONOSYLTRANSFERASE-LIKE 2 (GATL2)
AT1G53990	AT1G53990.1	Contains lipase signature motif and GDSL domain.	protein_coding	GDSL-MOTIF LIPASE 3 (GLIP3)	GDSL-MOTIF LIPASE 3 (GLIP3)
AT2G16570	AT2G16570.1	Amidophosphoribosyltransferase (ATase: EC 2.4.2.14) is a key enzyme in the pathway of purine nucleotide biosynthesis	protein_coding	GLN PHOSPHORIBOSYL PYROPHOSPHATE AMIDOTRANSFERASE 1 (ASE1)	(ATASE);GLN PHOSPHORIBOSYL PYROPHOSPHATE AMIDOTRANSFERASE 1 (ATASE1);GLN PHOSPHORIBOSYL PYROPHOSPHATE AMIDOTRANSFERASE 1 (ASE1)
AT5G17330	AT5G17330.1	Encodes one of two isoforms of glutamate decarboxylase.	protein_coding	GLUTAMATE DECARBOXYLASE (GAD)	GLUTAMATE DECARBOXYLASE (GAD);GLUTAMATE DECARBOXYLASE 1 (GAD1)
AT3G09270	AT3G09270.1	Encodes glutathione transferase belonging to the tau class of GSTs. Naming convention according to Wagner et al. (2002).	protein_coding	GLUTATHIONE S-TRANSFERASE TAU 8 (GSTU8)	GLUTATHIONE S-TRANSFERASE TAU 8 (ATGSTU8);GLUTATHIONE S-TRANSFERASE TAU 8 (GSTU8)
AT1G06520	AT1G06520.1	Encodes a membrane associated mitochondrial localized protein with glycerol-3-phosphate acyltransferase activity.Expressed in flower buds and siliques. Homozygous mutant plants are male sterile and have abnormal glycerolipid levels.	protein_coding	GLYCEROL-3-PHOSPHATE ACYLTRANSFERASE 1 (GPAT1)	(ATGPAT1);GLYCEROL-3-PHOSPHATE ACYLTRANSFERASE 1 (GPAT1)
AT3G11430	AT3G11430.1	Encodes a protein with glycerol-3-phosphate acyltransferase activity, involved in the biosynthesis of suberin polyester.	protein_coding	GLYCEROL-3-PHOSPHATE ACYLTRANSFERASE 5 (GPAT5)	GLYCEROL-3-PHOSPHATE ACYLTRANSFERASE 5 (ATGPAT5);GLYCEROL-3-PHOSPHATE ACYLTRANSFERASE 5 (GPAT5)
AT2G38110	AT2G38110.1	Encodes a protein with glycerol-3-phosphate acyltransferase activity.	protein_coding	GLYCEROL-3-PHOSPHATE ACYLTRANSFERASE 6 (GPAT6)	GLYCEROL-3-PHOSPHATE ACYLTRANSFERASE 6 (ATGPAT6);GLYCEROL-3-PHOSPHATE ACYLTRANSFERASE 6 (GPAT6)
AT4G02290	AT4G02290.1	glycosyl hydrolase 9B13 (GH9B13); FUNCTIONS IN: hydrolase activity, hydrolyzing O-glycosyl compounds, catalytic activity; INVOLVED IN: carbohydrate metabolic process; LOCATED IN: endomembrane system; EXPRESSED IN: 20 plant structures; EXPRESSED DURING: 9	protein_coding	GLYCOSYL HYDROLASE 9B13 (GH9B13)	GLYCOSYL HYDROLASE 9B13 (AtGH9B13);GLYCOSYL HYDROLASE 9B13 (GH9B13)
AT1G47510	AT1G47510.1	Encodes a phosphatidylinositol polyphosphate 5-phosphatase. It can dephosphorylate PI(4,5)P2, PI(3,5)P2, and PI(3,4,5)P3, but, it is not active against PI(5)P or the water soluble inositol(1,4,5)P3 or inositol(1,3,4,5)P4. The transcript levels for this g	protein_coding	INOSITOL POLYPHOSPHATE 5-PHOSPHATASE 11 (5PTASE11)	ARABIDOPSIS THALIANA INOSITOL POLYPHOSPHATE 5-PHOSPHATASE 11 (AT5PTASE11);INOSITOL POLYPHOSPHATE 5-PHOSPHATASE 11 (5PTASE11)
AT2G40370	AT2G40370.1	putative laccase, a member of laccase family of genes (17 members in Arabidopsis).	protein_coding	LACCASE 5 (LAC5)	LACCASE 5 (LAC5)
AT4G35180	AT4G35180.1	LYS/HIS transporter 7 (LHT7); CONTAINS InterPro DOMAIN/s: Amino acid transporter, transmembrane (InterPro:IPR013057); BEST Arabidopsis thaliana protein match is: Transmembrane amino acid transporter family protein (TAIR:AT1G47670.1); Has 1572 Blast hits t	protein_coding	LYS/HIS TRANSPORTER 7 (LHT7)	LYS/HIS TRANSPORTER 7 (LHT7)
AT3G06350	AT3G06350.1	Encodes a bi-functional dehydroquinate-shikimate dehydrogenase enzyme that catalyzes two steps in the chorismate biosynthesis pathway.	protein_coding	MATERNAL EFFECT EMBRYO ARREST 32 (MEE32)	EMBRYO DEFECTIVE 3004 (EMB3004);MATERNAL EFFECT EMBRYO ARREST 32 (MEE32)
AT1G11580	AT1G11580.1	methylesterase PCR A (PMEPCRA); FUNCTIONS IN: enzyme inhibitor activity, pectinesterase activity; INVOLVED IN: cell wall modification; LOCATED IN: cell wall, plasma membrane, plant-type cell wall; EXPRESSED IN: 25 plant structures; EXPRESSED DURING: 13 gr	protein_coding	METHYLESTERASE PCR A (PMEPCRA)	(ATPMEPCRA);METHYLESTERASE PCR A (PMEPCRA)
AT5G14180	AT5G14180.1	Myzus persicae-induced lipase 1 (MPL1); FUNCTIONS IN: catalytic activity; INVOLVED IN: glycerol biosynthetic process, lipid metabolic process; LOCATED IN: endomembrane system; EXPRESSED IN: 7 plant structures; EXPRESSED DURING: L mature pollen stage, M ge	protein_coding	MYZUS PERSICAE-INDUCED LIPASE 1 (MPL1)	MYZUS PERSICAE-INDUCED LIPASE 1 (MPL1)
AT1G73010	AT1G73010.1	Encodes PPsPase1, a pyrophosphate-specific phosphatase catalyzing the specific cleavage of pyrophosphate (Km 38.8 uM) with an alkaline catalytic pH optimum.	protein_coding	PHOSPHATE STARVATION-INDUCED GENE 2 (PS2)	PHOSPHATE STARVATION-INDUCED GENE 2 (ATPS2);PHOSPHATE STARVATION-INDUCED GENE 2 (PS2);PYROPHOSPHATE-SPECIFIC PHOSPHATASE1 (PPsPase1);PYROPHOSPHATE-SPECIFIC PHOSPHATASE1 (AtPPsPase1)
AT1G67140	AT1G67140.3	SWEETIE (SWEETIE); FUNCTIONS IN: binding; INVOLVED IN: trehalose metabolic process, carbohydrate metabolic process, starch metabolic process; LOCATED IN: cytosol; EXPRESSED IN: 25 plant structures; EXPRESSED DURING: 13 growth stages; CONTAINS InterPro DOM	protein_coding	SWEETIE (SWEETIE)	SWEETIE (SWEETIE)
AT3G04520	AT3G04520.1	Encodes a threonine aldolase, involved in threonine degradation to glycine. Expressed in vascular tissue through out the plant.	protein_coding	THREONINE ALDOLASE 2 (THA2)	THREONINE ALDOLASE 2 (THA2)
AT1G78090	AT1G78090.1	homologous to the C-terminal part of microbial trehalose-6-phosphate phosphatases	protein_coding	TREHALOSE-6-PHOSPHATE PHOSPHATASE B (TPPB)	ARABIDOPSIS THALIANA TREHALOSE-6-PHOSPHATE PHOSPHATASE B (ATTPPB);TREHALOSE-6-PHOSPHATE PHOSPHATASE B (TPPB)
AT1G35910	AT1G35910.1	Haloacid dehalogenase-like hydrolase (HAD) superfamily protein; FUNCTIONS IN: catalytic activity, trehalose-phosphatase activity; INVOLVED IN: trehalose biosynthetic process, metabolic process; EXPRESSED IN: 14 plant structures; EXPRESSED DURING: 4 anthes	protein_coding	TREHALOSE-6-PHOSPHATE PHOSPHATASE D (TPPD)	TREHALOSE-6-PHOSPHATE PHOSPHATASE D (TPPD)
AT5G65140	AT5G65140.1	Haloacid dehalogenase-like hydrolase (HAD) superfamily protein; FUNCTIONS IN: catalytic activity, trehalose-phosphatase activity; INVOLVED IN: response to cadmium ion, trehalose biosynthetic process; EXPRESSED IN: 21 plant structures; EXPRESSED DURING: 14	protein_coding	TREHALOSE-6-PHOSPHATE PHOSPHATASE J (TPPJ)	TREHALOSE-6-PHOSPHATE PHOSPHATASE J (TPPJ)
AT5G48070	AT5G48070.1	putative xyloglucan endotransglycosylase/hydrolase, expressed primarily in the stele of mature non-elongating regions of both the main and the lateral root. Is expressed in lateral root primordia but expression ceases after lateral root begins to grow.	protein_coding	XYLOGLUCAN ENDOTRANSGLUCOSYLASE/HYDROLASE 20 (XTH20)	XYLOGLUCAN ENDOTRANSGLUCOSYLASE/HYDROLASE 20 (ATXTH20);XYLOGLUCAN ENDOTRANSGLUCOSYLASE/HYDROLASE 20 (XTH20)
AT4G28850	AT4G28850.1	xyloglucan endotransglucosylase/hydrolase 26 (XTH26); FUNCTIONS IN: hydrolase activity, acting on glycosyl bonds, hydrolase activity, hydrolyzing O-glycosyl compounds, xyloglucan:xyloglucosyl transferase activity; INVOLVED IN: carbohydrate metabolic proce	protein_coding	XYLOGLUCAN ENDOTRANSGLUCOSYLASE/HYDROLASE 26 (XTH26)	XYLOGLUCAN ENDOTRANSGLUCOSYLASE/HYDROLASE 26 (XTH26); (ATXTH26)
AT1G19800	AT1G19800.2	Encodes a permease-like protein involved in lipid transfer from the ER to the chloroplast, more specifically, transfer of phosphatidate across the chloroplast inner membrane. Mutant leaves accumulate trigalactosyldiacylglycerol, triacylglycerol and phosp	protein_coding	ATP-BINDING CASSETTE I14 (ABCI14)	TRIGALACTOSYLDIACYLGLYCEROL 1 (TGD1);ATP-BINDING CASSETTE I14 (ABCI14)
AT1G23730	AT1G23730.1	beta carbonic anhydrase 3 (BCA3); FUNCTIONS IN: carbonate dehydratase activity, zinc ion binding; INVOLVED IN: carbon utilization; LOCATED IN: cytosol, plasma membrane, membrane; EXPRESSED IN: 14 plant structures; EXPRESSED DURING: 6 growth stages; CONTAI	protein_coding	BETA CARBONIC ANHYDRASE 3 (BCA3)	BETA CARBONIC ANHYDRASE 3 (ATBCA3);BETA CARBONIC ANHYDRASE 3 (BCA3)
AT3G09930	AT3G09930.1	GDSL-like Lipase/Acylhydrolase superfamily protein; FUNCTIONS IN: lipase activity, hydrolase activity, acting on ester bonds, carboxylesterase activity; INVOLVED IN: lipid metabolic process; LOCATED IN: endomembrane system; EXPRESSED IN: petal, leaf whorl	protein_coding
AT5G02890	AT5G02890.1	HXXXD-type acyl-transferase family protein; FUNCTIONS IN: transferase activity, transferring acyl groups other than amino-acyl groups, transferase activity; INVOLVED IN: biological_process unknown; LOCATED IN: cellular_component unknown; EXPRESSED IN: 21	protein_coding
AT2G30660	AT2G30660.1	ATP-dependent caseinolytic (Clp) protease/crotonase family protein; FUNCTIONS IN: catalytic activity; INVOLVED IN: metabolic process; EXPRESSED IN: 7 plant structures; EXPRESSED DURING: F mature embryo stage, petal differentiation and expansion stage, LP.	protein_coding
AT2G18150	AT2G18150.1	Peroxidase superfamily protein; FUNCTIONS IN: peroxidase activity, heme binding; INVOLVED IN: response to oxidative stress, oxidation reduction, response to nematode; LOCATED IN: cell wall; CONTAINS InterPro DOMAIN/s: Haem peroxidase (InterPro:IPR010255),	protein_coding
AT2G18570	AT2G18570.1	UDP-Glycosyltransferase superfamily protein; FUNCTIONS IN: transferase activity, transferring glycosyl groups; INVOLVED IN: metabolic process; LOCATED IN: cellular_component unknown; CONTAINS InterPro DOMAIN/s: UDP-glucuronosyl/UDP-glucosyltransferase (In	protein_coding
AT1G79470	AT1G79470.1	Aldolase-type TIM barrel family protein; FUNCTIONS IN: IMP dehydrogenase activity, oxidoreductase activity, catalytic activity; INVOLVED IN: oxidation reduction, GMP biosynthetic process, metabolic process; EXPRESSED IN: 17 plant structures; EXPRESSED DUR	protein_coding
AT3G28600	AT3G28600.1	P-loop containing nucleoside triphosphate hydrolases superfamily protein; FUNCTIONS IN: nucleoside-triphosphatase activity, ATPase activity, nucleotide binding, ATP binding; INVOLVED IN: N-terminal protein myristoylation; LOCATED IN: endomembrane system;	protein_coding
AT5G49690	AT5G49690.1	UDP-Glycosyltransferase superfamily protein; FUNCTIONS IN: transferase activity, transferring glycosyl groups; INVOLVED IN: metabolic process; CONTAINS InterPro DOMAIN/s: UDP-glucuronosyl/UDP-glucosyltransferase (InterPro:IPR002213); BEST Arabidopsis thal	protein_coding
AT5G21105	AT5G21105.1	Plant L-ascorbate oxidase; FUNCTIONS IN: oxidoreductase activity, L-ascorbate oxidase activity, copper ion binding; INVOLVED IN: oxidation reduction; LOCATED IN: cell wall; EXPRESSED IN: 23 plant structures; EXPRESSED DURING: 13 growth stages; CONTAINS In	protein_coding
AT2G41670	AT2G41670.1	P-loop containing nucleoside triphosphate hydrolases superfamily protein; FUNCTIONS IN: GTP binding; INVOLVED IN: biological_process unknown; LOCATED IN: chloroplast; CONTAINS InterPro DOMAIN/s: GTP-binding protein, HSR1-related (InterPro:IPR002917); BEST	protein_coding
AT5G19890	AT5G19890.1	Peroxidase superfamily protein; FUNCTIONS IN: peroxidase activity, heme binding; INVOLVED IN: oxidation reduction, response to oxidative stress; LOCATED IN: nucleus, cytoplasm; EXPRESSED IN: 17 plant structures; EXPRESSED DURING: 10 growth stages; CONTAIN	protein_coding
AT3G03670	AT3G03670.1	Peroxidase superfamily protein; FUNCTIONS IN: peroxidase activity, heme binding; INVOLVED IN: oxidation reduction, response to oxidative stress; LOCATED IN: plant-type cell wall; EXPRESSED IN: 9 plant structures; EXPRESSED DURING: 4 anthesis, C globular s	protein_coding
AT5G57130	AT5G57130.1	Clp amino terminal domain-containing protein; INVOLVED IN: protein metabolic process; LOCATED IN: cellular_component unknown; EXPRESSED IN: 17 plant structures; EXPRESSED DURING: 9 growth stages; CONTAINS InterPro DOMAIN/s: Clp, N-terminal (InterPro:IPR00	protein_coding
AT1G30080	AT1G30080.1	Glycosyl hydrolase superfamily protein; FUNCTIONS IN: cation binding, hydrolase activity, hydrolyzing O-glycosyl compounds, catalytic activity; INVOLVED IN: carbohydrate metabolic process; LOCATED IN: endomembrane system; EXPRESSED IN: 9 plant structures;	protein_coding
AT4G26190	AT4G26190.1	Haloacid dehalogenase-like hydrolase (HAD) superfamily protein; CONTAINS InterPro DOMAIN/s: NLI interacting factor (InterPro:IPR004274); BEST Arabidopsis thaliana protein match is: Haloacid dehalogenase-like hydrolase (HAD) superfamily protein (TAIR:AT2G3	protein_coding
AT1G68390	AT1G68390.1	Core-2/I-branching beta-1,6-N-acetylglucosaminyltransferase family protein; CONTAINS InterPro DOMAIN/s: Core-2/I-Branching enzyme (InterPro:IPR021141); BEST Arabidopsis thaliana protein match is: Core-2/I-branching beta-1,6-N-acetylglucosaminyltransferase	protein_coding
AT1G54010	AT1G54010.1	GDSL-like Lipase/Acylhydrolase superfamily protein; FUNCTIONS IN: hydrolase activity, acting on ester bonds, carboxylesterase activity; INVOLVED IN: lipid metabolic process; LOCATED IN: plasma membrane, vacuole, membrane; EXPRESSED IN: cultured cell, leaf	protein_coding
AT2G43870	AT2G43870.1	Pectin lyase-like superfamily protein; FUNCTIONS IN: polygalacturonase activity; INVOLVED IN: carbohydrate metabolic process; LOCATED IN: endomembrane system; EXPRESSED IN: sepal, male gametophyte, stamen; EXPRESSED DURING: 4 anthesis; CONTAINS InterPro D	protein_coding
AT4G24070	AT4G24070.1	carbon-carbon lyases; FUNCTIONS IN: carbon-carbon lyase activity; INVOLVED IN: cellular aromatic compound metabolic process; LOCATED IN: cellular_component unknown; CONTAINS InterPro DOMAIN/s: HpcH/HpaI aldolase (InterPro:IPR005000); BEST Arabidopsis thal	protein_coding
AT1G14030	AT1G14030.1	Rubisco methyltransferase family protein; FUNCTIONS IN: [ribulose-bisphosphate carboxylase]-lysine N-methyltransferase activity; LOCATED IN: chloroplast, chloroplast stroma; EXPRESSED IN: 20 plant structures; EXPRESSED DURING: 13 growth stages; CONTAINS I	protein_coding
AT1G23910	AT1G23910.1	Polyketide cyclase/dehydrase and lipid transport superfamily protein; FUNCTIONS IN: molecular_function unknown; INVOLVED IN: response to biotic stimulus, defense response; LOCATED IN: cellular_component unknown; CONTAINS InterPro DOMAIN/s: Bet v I allerge	protein_coding
AT4G13210	AT4G13210.2	Pectin lyase-like superfamily protein; FUNCTIONS IN: lyase activity, pectate lyase activity; INVOLVED IN: biological_process unknown; LOCATED IN: endomembrane system; EXPRESSED IN: 21 plant structures; EXPRESSED DURING: 12 growth stages; CONTAINS InterPro	protein_coding
AT1G12160	AT1G12160.1	Flavin-binding monooxygenase family protein; FUNCTIONS IN: NADP or NADPH binding, monooxygenase activity, FAD binding, flavin-containing monooxygenase activity; INVOLVED IN: oxidation reduction; LOCATED IN: cellular_component unknown; EXPRESSED IN: 15 pla	protein_coding
AT2G03360	AT2G03360.2	Glycosyltransferase family 61 protein; FUNCTIONS IN: transferase activity, transferring glycosyl groups; INVOLVED IN: biological_process unknown; LOCATED IN: endomembrane system; CONTAINS InterPro DOMAIN/s: Glycosyltransferase AER61, uncharacterised (Inte	protein_coding
AT3G22910	AT3G22910.1	ATPase E1-E2 type family protein / haloacid dehalogenase-like hydrolase family protein; FUNCTIONS IN: calcium-transporting ATPase activity, calmodulin binding; INVOLVED IN: cation transport, calcium ion transport, metabolic process, ATP biosynthetic proce	protein_coding
AT5G58390	AT5G58390.1	Peroxidase superfamily protein; FUNCTIONS IN: peroxidase activity, heme binding; INVOLVED IN: response to oxidative stress, oxidation reduction; LOCATED IN: endomembrane system; EXPRESSED IN: 10 plant structures; EXPRESSED DURING: 6 growth stages; CONTAIN	protein_coding
AT4G11290	AT4G11290.1	Peroxidase superfamily protein; FUNCTIONS IN: peroxidase activity, heme binding; INVOLVED IN: response to oxidative stress, oxidation reduction; LOCATED IN: endomembrane system; EXPRESSED IN: 11 plant structures; EXPRESSED DURING: 7 growth stages; CONTAIN	protein_coding
AT4G02320	AT4G02320.1	Plant invertase/pectin methylesterase inhibitor superfamily; FUNCTIONS IN: enzyme inhibitor activity, pectinesterase activity; INVOLVED IN: cell wall modification; LOCATED IN: endomembrane system, cell wall, plant-type cell wall; EXPRESSED IN: flower; CON	protein_coding
AT2G38240	AT2G38240.1	2-oxoglutarate (2OG) and Fe(II)-dependent oxygenase superfamily protein; FUNCTIONS IN: oxidoreductase activity; INVOLVED IN: response to salt stress; EXPRESSED IN: 11 plant structures; EXPRESSED DURING: 6 growth stages; CONTAINS InterPro DOMAIN/s: Oxoglut	protein_coding
AT3G27400	AT3G27400.1	Pectin lyase-like superfamily protein; FUNCTIONS IN: pectate lyase activity; INVOLVED IN: biological_process unknown; LOCATED IN: endomembrane system; EXPRESSED IN: 17 plant structures; EXPRESSED DURING: 11 growth stages; CONTAINS InterPro DOMAIN/s: Pecti	protein_coding
AT4G27250	AT4G27250.1	NAD(P)-binding Rossmann-fold superfamily protein; FUNCTIONS IN: cinnamyl-alcohol dehydrogenase activity; INVOLVED IN: cellular metabolic process, metabolic process; LOCATED IN: cellular_component unknown; EXPRESSED IN: 13 plant structures; EXPRESSED DURIN	protein_coding
AT1G75400	AT1G75400.1	RING/U-box superfamily protein; FUNCTIONS IN: zinc ion binding; INVOLVED IN: N-terminal protein myristoylation; LOCATED IN: chloroplast; EXPRESSED IN: 17 plant structures; EXPRESSED DURING: 9 growth stages; CONTAINS InterPro DOMAIN/s: Zinc finger, RING-ty	protein_coding
AT1G13680	AT1G13680.1	PLC-like phosphodiesterases superfamily protein; FUNCTIONS IN: phospholipase C activity, phosphoric diester hydrolase activity; INVOLVED IN: intracellular signaling pathway, lipid metabolic process; LOCATED IN: endomembrane system; EXPRESSED IN: embryo, f	protein_coding
AT1G23200	AT1G23200.1	Plant invertase/pectin methylesterase inhibitor superfamily; FUNCTIONS IN: enzyme inhibitor activity, pectinesterase activity; INVOLVED IN: cell wall modification; LOCATED IN: endomembrane system, cell wall, plant-type cell wall; EXPRESSED IN: 8 plant str	protein_coding
AT5G50130	AT5G50130.1	NAD(P)-binding Rossmann-fold superfamily protein; FUNCTIONS IN: oxidoreductase activity, binding, catalytic activity; INVOLVED IN: oxidation reduction, metabolic process; LOCATED IN: cellular_component unknown; EXPRESSED IN: 23 plant structures; EXPRESSED	protein_coding
AT5G17500	AT5G17500.1	Glycosyl hydrolase superfamily protein; FUNCTIONS IN: cation binding, hydrolase activity, hydrolyzing O-glycosyl compounds, catalytic activity; INVOLVED IN: carbohydrate metabolic process; LOCATED IN: endomembrane system; CONTAINS InterPro DOMAIN/s: Glyco	protein_coding
AT1G54020	AT1G54020.2	GDSL-like Lipase/Acylhydrolase superfamily protein; FUNCTIONS IN: hydrolase activity, acting on ester bonds, carboxylesterase activity; INVOLVED IN: lipid metabolic process; LOCATED IN: vacuole; EXPRESSED IN: 16 plant structures; EXPRESSED DURING: 10 grow	protein_coding
AT4G36750	AT4G36750.1	Quinone reductase family protein; FUNCTIONS IN: oxidoreductase activity, FMN binding; INVOLVED IN: negative regulation of transcription; LOCATED IN: plasma membrane; EXPRESSED IN: 24 plant structures; EXPRESSED DURING: 13 growth stages; CONTAINS InterPro	protein_coding
AT2G47550	AT2G47550.1	Plant invertase/pectin methylesterase inhibitor superfamily; FUNCTIONS IN: enzyme inhibitor activity, pectinesterase activity; INVOLVED IN: cell wall modification; LOCATED IN: endomembrane system, cell wall, plant-type cell wall; EXPRESSED IN: 20 plant st	protein_coding
AT1G02810	AT1G02810.1	Plant invertase/pectin methylesterase inhibitor superfamily; FUNCTIONS IN: enzyme inhibitor activity, pectinesterase activity; INVOLVED IN: cell wall modification; LOCATED IN: endomembrane system, cell wall, plant-type cell wall; EXPRESSED IN: 14 plant st	protein_coding
AT5G64100	AT5G64100.1	Peroxidase superfamily protein; FUNCTIONS IN: peroxidase activity, heme binding; INVOLVED IN: oxidation reduction, response to oxidative stress; LOCATED IN: cell wall; EXPRESSED IN: hypocotyl, root, callus; EXPRESSED DURING: seedling growth; CONTAINS Inte	protein_coding
AT1G27620	AT1G27620.1	HXXXD-type acyl-transferase family protein; FUNCTIONS IN: transferase activity, transferring acyl groups other than amino-acyl groups, transferase activity; INVOLVED IN: biological_process unknown; LOCATED IN: cellular_component unknown; EXPRESSED IN: syn	protein_coding
AT5G44170	AT5G44170.1	S-adenosyl-L-methionine-dependent methyltransferases superfamily protein; CONTAINS InterPro DOMAIN/s: Methyltransferase-16, putative (InterPro:IPR019410); BEST Arabidopsis thaliana protein match is: S-adenosyl-L-methionine-dependent methyltransferases sup	protein_coding
AT5G19110	AT5G19110.1	Eukaryotic aspartyl protease family protein; FUNCTIONS IN: aspartic-type endopeptidase activity; INVOLVED IN: proteolysis, N-terminal protein myristoylation; LOCATED IN: endomembrane system; EXPRESSED IN: shoot apex, leaf apex, hypocotyl, root, leaf; CONT	protein_coding
AT2G45220	AT2G45220.1	Plant invertase/pectin methylesterase inhibitor superfamily; FUNCTIONS IN: enzyme inhibitor activity, pectinesterase activity; INVOLVED IN: cell wall modification; LOCATED IN: membrane, plant-type cell wall; EXPRESSED IN: 9 plant structures; EXPRESSED DUR	protein_coding
AT4G19720	AT4G19720.1	Glycosyl hydrolase family protein with chitinase insertion domain; FUNCTIONS IN: cation binding, chitinase activity, hydrolase activity, hydrolyzing O-glycosyl compounds, catalytic activity; INVOLVED IN: carbohydrate metabolic process; LOCATED IN: cellula	protein_coding
AT1G53790	AT1G53790.2	F-box and associated interaction domains-containing protein; FUNCTIONS IN: endopeptidase activity; INVOLVED IN: ubiquitin-dependent protein catabolic process; LOCATED IN: proteasome core complex, alpha-subunit complex; EXPRESSED IN: 15 plant structures; E	protein_coding
AT5G04310	AT5G04310.1	Pectin lyase-like superfamily protein; CONTAINS InterPro DOMAIN/s: Pectin lyase fold/virulence factor (InterPro:IPR011050), AmbAllergen (InterPro:IPR018082), Pectate lyase/Amb allergen (InterPro:IPR002022), Pectin lyase fold (InterPro:IPR012334); BEST Ara	protein_coding
AT2G23060	AT2G23060.1	Acyl-CoA N-acyltransferases (NAT) superfamily protein; FUNCTIONS IN: N-acetyltransferase activity; INVOLVED IN: metabolic process; LOCATED IN: cellular_component unknown; EXPRESSED IN: embryo, leaf whorl, flower, pedicel, seed; EXPRESSED DURING: 4 anthesi	protein_coding
AT3G59850	AT3G59850.1	Pectin lyase-like superfamily protein; FUNCTIONS IN: polygalacturonase activity; INVOLVED IN: carbohydrate metabolic process; LOCATED IN: endomembrane system; EXPRESSED IN: embryo, pedicel; EXPRESSED DURING: 4 anthesis, C globular stage; CONTAINS InterPro	protein_coding
AT2G38380	AT2G38380.1	Peroxidase superfamily protein; FUNCTIONS IN: peroxidase activity, heme binding; INVOLVED IN: response to zinc ion, response to salt stress; LOCATED IN: plant-type cell wall; EXPRESSED IN: stem, root; CONTAINS InterPro DOMAIN/s: Haem peroxidase (InterPro:	protein_coding
AT4G18340	AT4G18340.1	Glycosyl hydrolase superfamily protein; FUNCTIONS IN: cation binding, hydrolase activity, hydrolyzing O-glycosyl compounds, catalytic activity; INVOLVED IN: carbohydrate metabolic process; LOCATED IN: endomembrane system; EXPRESSED IN: 21 plant structures	protein_coding
AT4G16560	AT4G16560.1	HSP20-like chaperone; FUNCTIONS IN: aspartic-type endopeptidase activity; INVOLVED IN: proteolysis; LOCATED IN: cellular_component unknown; CONTAINS InterPro DOMAIN/s: Heat shock protein Hsp20 (InterPro:IPR002068), Peptidase A1 (InterPro:IPR001461), HSP20	protein_coding
AT5G24070	AT5G24070.1	Peroxidase superfamily protein; FUNCTIONS IN: peroxidase activity, heme binding; INVOLVED IN: response to oxidative stress, oxidation reduction; LOCATED IN: endomembrane system; EXPRESSED IN: root; CONTAINS InterPro DOMAIN/s: Haem peroxidase (InterPro:IPR	protein_coding
AT3G17152	AT3G17152.1	Plant invertase/pectin methylesterase inhibitor superfamily protein; FUNCTIONS IN: enzyme inhibitor activity, pectinesterase activity; INVOLVED IN: biological_process unknown; LOCATED IN: endomembrane system; CONTAINS InterPro DOMAIN/s: Pectinesterase inh	protein_coding
AT3G07840	AT3G07840.1	Pectin lyase-like superfamily protein; FUNCTIONS IN: polygalacturonase activity; INVOLVED IN: carbohydrate metabolic process; LOCATED IN: endomembrane system; EXPRESSED IN: petal, leaf whorl, male gametophyte, flower; EXPRESSED DURING: L mature pollen sta	protein_coding
AT1G62290	AT1G62290.1	Saposin-like aspartyl protease family protein; FUNCTIONS IN: aspartic-type endopeptidase activity; INVOLVED IN: proteolysis, lipid metabolic process; LOCATED IN: vacuole; EXPRESSED IN: 10 plant structures; EXPRESSED DURING: LP.06 six leaves visible, LP.04	protein_coding
AT4G24050	AT4G24050.1	NAD(P)-binding Rossmann-fold superfamily protein; FUNCTIONS IN: oxidoreductase activity, binding, catalytic activity; INVOLVED IN: oxidation reduction, metabolic process; EXPRESSED IN: 15 plant structures; EXPRESSED DURING: 7 growth stages; CONTAINS Inter	protein_coding
AT5G05340	AT5G05340.1	Peroxidase superfamily protein; FUNCTIONS IN: protein binding, peroxidase activity; INVOLVED IN: response to oxidative stress, oxidation reduction; LOCATED IN: apoplast, cell wall; EXPRESSED IN: 9 plant structures; EXPRESSED DURING: LP.04 four leaves visi	protein_coding
AT4G15130	AT4G15130.1	phosphorylcholine cytidylyltransferase2 (CCT2); CONTAINS InterPro DOMAIN/s: Rossmann-like alpha/beta/alpha sandwich fold (InterPro:IPR014729), Cytidyltransferase-related (InterPro:IPR004821), Cytidylyltransferase (InterPro:IPR004820); BEST Arabidopsis tha	protein_coding	PHOSPHORYLCHOLINE CYTIDYLYLTRANSFERASE2 (CCT2)	(ATCCT2);PHOSPHORYLCHOLINE CYTIDYLYLTRANSFERASE2 (CCT2)
AT2G35930	AT2G35930.1	Encodes a cytoplasmically localized U-box domain containing E3 ubiquitin ligase that is involved in the response to water stress and acts as a negative regulator of PAMP-triggered immunity.	protein_coding	PLANT U-BOX 23 (PUB23)	PLANT U-BOX 23 (PUB23)
Transposable element genes
AT5G57126	AT5G57126.1	transposable element gene; copia-like retrotransposon family, has a 6.2e-282 P-value blast match to GB:CAA31653 polyprotein (Ty1_Copia-element) (Arabidopsis thaliana)	transposable_element_gene
AT2G19803	AT2G19803.1	transposable element gene; pseudogene, hypothetical protein	transposable_element_gene
AT3G25630	AT3G25630.1	transposable element gene; gypsy-like retrotransposon family (Athila), has a 7.8e-20 P-value blast match to GB:CAA57397 Athila ORF 1 (Arabidopsis thaliana)	transposable_element_gene
AT4G32220	AT4G32220.1	transposable element gene; gypsy-like retrotransposon family, has a 4.8e-57 P-value blast match to GB:AAD19359 polyprotein (gypsy_Ty3-element) (Sorghum bicolor)	transposable_element_gene
AT4G20730	AT4G20730.1	transposable element gene; similar to ASY2, DNA binding [Arabidopsis thaliana] (TAIR:AT4G32200.1); similar to filament protein-related [Arabidopsis thaliana] (TAIR:AT3G10100.1); similar to unknown protein [Arabidopsis thaliana] (TAIR:AT2G09910.1); similar	transposable_element_gene
Other genes
Pseudogene
AT5G37732	AT5G37732.1	unknown pseudogene	pseudogene
AT3G17110	AT3G17110.1	pseudogene, glycine-rich protein	pseudogene
AT1G18120	AT1G18120.1	pseudogene, putative myrosinase-associated protein, blastp match of 46% identity and 1.7e-57 P-value to GP|6522943|emb|CAB62165.1||AJ223307 myrosinase-associated protein {Brassica napus}	pseudogene
Signal transduction
AT3G14370	AT3G14370.1	The WAG2 and its homolog, WAG1 each encodes protein-serine/threonine kinase that are nearly 70% identical to PsPK3 protein. All three together with CsPK3 belong to PsPK3-type kinases. At the N-terminus, all four possess a serine/threonine-rich domain. The	protein_coding	(WAG2)	(WAG2)
AT2G23030	AT2G23030.1	encodes a member of SNF1-related protein kinases (SnRK2)	protein_coding	SNF1-RELATED PROTEIN KINASE 2.9 (SNRK2.9)	SUCROSE NONFERMENTING 1-RELATED PROTEIN KINASE 2-9 (SNRK2-9);SNF1-RELATED PROTEIN KINASE 2.9 (SNRK2.9)
AT1G53700	AT1G53700.1	The WAG1 and its homolog, WAG2 each encodes a protein-serine/threonine kinase that are nearly 70% identical to PsPK3 protein. All three together with CsPK3 belong to PsPK3-type kinases. At the N-terminus, all four possess a serine/threonine-rich domain. T	protein_coding	WAG 1 (WAG1)	WAG 1 (WAG1);PROTEIN KINASE 3 ARABIDOPSIS THALIANA (PK3AT)
AT3G49750	AT3G49750.1	receptor like protein 44 (RLP44); INVOLVED IN: signal transduction; LOCATED IN: plasma membrane; EXPRESSED IN: 21 plant structures; EXPRESSED DURING: 13 growth stages; CONTAINS InterPro DOMAIN/s: Leucine-rich repeat (InterPro:IPR001611); BEST Arabidopsis	protein_coding	RECEPTOR LIKE PROTEIN 44 (RLP44)	RECEPTOR LIKE PROTEIN 44 (AtRLP44);RECEPTOR LIKE PROTEIN 44 (RLP44)
AT2G28590	AT2G28590.1	Protein kinase superfamily protein; FUNCTIONS IN: protein serine/threonine kinase activity, protein kinase activity, kinase activity, ATP binding; INVOLVED IN: protein amino acid phosphorylation; LOCATED IN: cellular_component unknown; EXPRESSED IN: 21 pl	protein_coding
AT3G20830	AT3G20830.1	AGC (cAMP-dependent, cGMP-dependent and protein kinase C) kinase family protein; FUNCTIONS IN: kinase activity; INVOLVED IN: protein amino acid phosphorylation; LOCATED IN: chloroplast; EXPRESSED IN: hypocotyl, male gametophyte, root, pedicel, carpel; EXP	protein_coding
AT4G02660	AT4G02660.1	Beige/BEACH domain ;WD domain, G-beta repeat protein; FUNCTIONS IN: binding; INVOLVED IN: signal transduction; LOCATED IN: chloroplast; EXPRESSED IN: 10 plant structures; EXPRESSED DURING: 6 growth stages; CONTAINS InterPro DOMAIN/s: WD40 repeat 2 (InterP	protein_coding
AT4G13190	AT4G13190.1	Protein kinase superfamily protein; FUNCTIONS IN: protein serine/threonine kinase activity, protein kinase activity, kinase activity, ATP binding; INVOLVED IN: protein amino acid phosphorylation; LOCATED IN: cellular_component unknown; EXPRESSED IN: male	protein_coding
AT5G38750	AT5G38750.1	asparaginyl-tRNA synthetase family; FUNCTIONS IN: asparaginyl-tRNA synthase (glutamine-hydrolyzing) activity; INVOLVED IN: N-terminal protein myristoylation, tRNA aminoacylation for protein translation; EXPRESSED IN: sperm cell; BEST Arabidopsis thaliana	protein_coding
AT3G29680	AT3G29680.1	HXXXD-type acyl-transferase family protein; FUNCTIONS IN: transferase activity, transferring acyl groups other than amino-acyl groups, transferase activity; INVOLVED IN: biological_process unknown; LOCATED IN: endomembrane system; CONTAINS InterPro DOMAIN	protein_coding
AT1G54000	AT1G54000.1	GDSL-like Lipase/Acylhydrolase superfamily protein; FUNCTIONS IN: lipase activity, hydrolase activity, acting on ester bonds, carboxylesterase activity; INVOLVED IN: lipid metabolic process; LOCATED IN: vacuolar membrane, plasma membrane, vacuole, plant-t	protein_coding
AT5G66330	AT5G66330.1	Leucine-rich repeat (LRR) family protein; INVOLVED IN: signal transduction; LOCATED IN: endomembrane system; EXPRESSED IN: 15 plant structures; EXPRESSED DURING: 8 growth stages; CONTAINS InterPro DOMAIN/s: Leucine-rich repeat-containing N-terminal domain	protein_coding
AT1G28390	AT1G28390.2	Protein kinase superfamily protein; FUNCTIONS IN: protein serine/threonine kinase activity, protein kinase activity, kinase activity, ATP binding; INVOLVED IN: protein amino acid phosphorylation; LOCATED IN: cellular_component unknown; EXPRESSED IN: 20 pl	protein_coding
AT4G20270	AT4G20270.1	Encodes a CLAVATA1-related receptor kinase-like protein required for both shoot and flower meristem function. It has a broad expression pattern and is involved in vascular strand development in the leaf, control of leaf shape, size and symmetry, male gam	protein_coding	BARELY ANY MERISTEM 3 (BAM3)	BARELY ANY MERISTEM 3 (BAM3)
Transporter
AT3G25620	AT3G25620.2	ABC-2 type transporter family protein; FUNCTIONS IN: ATPase activity, coupled to transmembrane movement of substances; LOCATED IN: chloroplast, membrane; EXPRESSED IN: 17 plant structures; EXPRESSED DURING: 9 growth stages; CONTAINS InterPro DOMAIN/s: ATP	protein_coding	ATP-BINDING CASSETTE G21 (ABCG21)	ATP-BINDING CASSETTE G21 (ABCG21)
AT4G10380	AT4G10380.1	Boric acid channel. Essential for efficient boron uptake and plant development under boron limitation. Also functions in arsenite transport and tolerance. Localized preferentially in outer membrane domains of root cells.	protein_coding	NOD26-LIKE INTRINSIC PROTEIN 5;1 (NIP5;1)	NOD26-LIKE INTRINSIC PROTEIN 5;1 (NIP5;1);NOD26-LIKE MIP 6 (NLM6);NOD26-LIKE MIP 8 (NLM8); (AtNIP5;1)
AT1G73220	AT1G73220.1	organic cation/carnitine transporter1 (1-Oct); FUNCTIONS IN: carnitine transporter activity, carbohydrate transmembrane transporter activity, transporter activity; INVOLVED IN: transport, transmembrane transport; LOCATED IN: plasma membrane, membrane; EXP	protein_coding	ORGANIC CATION/CARNITINE TRANSPORTER1 (OCT1)	ORGANIC CATION/CARNITINE TRANSPORTER1 (AtOCT1);ORGANIC CATION/CARNITINE TRANSPORTER1 (OCT1)
AT2G38940	AT2G38940.1	Encodes Pht1;4, a member of the Pht1 family of phosphate transporters which include: Pht1;1/At5g43350, Pht1;2/At5g43370, Pht1;3/At5g43360, Pht1;4/At2g38940, Pht1;5/At2g32830, Pht1;6/At5g43340, Pht1;7/At3g54700, Pht1;8/At1g20860, Pht1;9/At1g76430 (Plant Jo	protein_coding	PHOSPHATE TRANSPORTER 1;4 (PHT1;4)	ARABIDOPSIS THALIANA PHOSPHATE TRANSPORTER 2 (ATPT2);PHOSPHATE TRANSPORTER 1;4 (PHT1;4)
AT5G10180	AT5G10180.1	Encodes a low-affinity sulfate transporter expressed in the root cap and central cylinder, where it is induced by sulfur starvation. Expression in the shoot vascular system is not induced by sulfur starvation.	protein_coding	SULFATE TRANSPORTER 2;1 (SULTR2;1)	ARABIDOPSIS SULFATE TRANSPORTER 68 (AST68);SULFATE TRANSPORTER 2;1 (SULTR2;1)
AT3G15990	AT3G15990.1	Encodes sulfate transporter Sultr3;4.	protein_coding	SULFATE TRANSPORTER 3;4 (SULTR3;4)	SULFATE TRANSPORTER 3;4 (SULTR3;4)
AT2G32270	AT2G32270.1	A member of Zrt- and Irt-related protein (ZIP) family. transcript is induced in response to zinc deficiency in the root. also response to iron deficiency.	protein_coding	ZINC TRANSPORTER 3 PRECURSOR (ZIP3)	ZINC TRANSPORTER 3 PRECURSOR (ZIP3)
AT4G30420	AT4G30420.1	nodulin MtN21 /EamA-like transporter family protein; FUNCTIONS IN: molecular_function unknown; INVOLVED IN: biological_process unknown; LOCATED IN: membrane; EXPRESSED IN: 19 plant structures; EXPRESSED DURING: 6 growth stages; CONTAINS InterPro DOMAIN/s:	protein_coding
AT2G25790	AT2G25790.1	Leucine-rich receptor-like protein kinase family protein; FUNCTIONS IN: protein serine/threonine kinase activity, kinase activity, ATP binding; INVOLVED IN: transmembrane receptor protein tyrosine kinase signaling pathway, protein amino acid phosphorylati	protein_coding
AT1G66760	AT1G66760.2	MATE efflux family protein; FUNCTIONS IN: antiporter activity, drug transmembrane transporter activity, transporter activity; INVOLVED IN: response to wounding; LOCATED IN: membrane; EXPRESSED IN: 17 plant structures; EXPRESSED DURING: 11 growth stages; C	protein_coding
AT5G17830	AT5G17830.1	Plasma-membrane choline transporter family protein; CONTAINS InterPro DOMAIN/s: Protein of unknown function DUF580 (InterPro:IPR007603); BEST Arabidopsis thaliana protein match is: Plasma-membrane choline transporter family protein (TAIR:AT3G04440.1); Has	protein_coding
AT4G32530	AT4G32530.2	ATPase, F0/V0 complex, subunit C protein; FUNCTIONS IN: ATPase activity; INVOLVED IN: ATP synthesis coupled proton transport; EXPRESSED IN: 24 plant structures; EXPRESSED DURING: 15 growth stages; CONTAINS InterPro DOMAIN/s: ATPase, F0/V0 complex, subunit	protein_coding
AT3G15980	AT3G15980.5	Coatomer, beta' subunit; FUNCTIONS IN: structural molecule activity; INVOLVED IN: intracellular protein transport, vesicle-mediated transport; LOCATED IN: membrane coat, COPI vesicle coat; EXPRESSED IN: 24 plant structures; EXPRESSED DURING: 13 growth sta	protein_coding
AT5G52720	AT5G52720.1	Copper transport protein family; BEST Arabidopsis thaliana protein match is: Copper transport protein family (TAIR:AT5G52670.1); Has 113 Blast hits to 106 proteins in 12 species: Archae - 0; Bacteria - 0; Metazoa - 0; Fungi - 0; Plants - 113; Viruses - 0;	protein_coding
AT5G24580	AT5G24580.1	Heavy metal transport/detoxification superfamily protein ; FUNCTIONS IN: copper ion binding, metal ion binding; INVOLVED IN: copper ion transport, metal ion transport; LOCATED IN: cellular_component unknown; EXPRESSED IN: 20 plant structures; EXPRESSED DU	protein_coding
AT1G11670	AT1G11670.1	MATE efflux family protein; FUNCTIONS IN: antiporter activity, drug transmembrane transporter activity, transporter activity; INVOLVED IN: drug transmembrane transport, N-terminal protein myristoylation, transmembrane transport; LOCATED IN: membrane; EXPR	protein_coding
AT2G18196	AT2G18196.1	Heavy metal transport/detoxification superfamily protein ; FUNCTIONS IN: metal ion binding; INVOLVED IN: metal ion transport; LOCATED IN: cellular_component unknown; CONTAINS InterPro DOMAIN/s: Heavy metal transport/detoxification protein (InterPro:IPR006	protein_coding
AT1G59740	AT1G59740.1	Major facilitator superfamily protein; FUNCTIONS IN: transporter activity; INVOLVED IN: oligopeptide transport, response to nematode; LOCATED IN: plasma membrane, membrane; EXPRESSED IN: 19 plant structures; EXPRESSED DURING: 10 growth stages; CONTAINS In	protein_coding
AT4G35410	AT4G35410.2	Clathrin adaptor complex small chain family protein; FUNCTIONS IN: protein transporter activity; INVOLVED IN: intracellular protein transport, transport, vesicle-mediated transport, protein transport; LOCATED IN: membrane coat, clathrin vesicle coat, clat	protein_coding
AT2G29120	AT2G29120.1	member of Putative ligand-gated ion channel subunit family	protein_coding	GLUTAMATE RECEPTOR 2.7 (GLR2.7)	GLUTAMATE RECEPTOR 2.7 (ATGLR2.7);GLUTAMATE RECEPTOR 2.7 (GLR2.7);GLUTAMATE RECEPTOR 2.7 (GLR2.7)
AT3G06370	AT3G06370.1	member of Sodium proton exchanger family	protein_coding	SODIUM HYDROGEN EXCHANGER 4 (NHX4)	SODIUM HYDROGEN EXCHANGER 4 (NHX4); (ATNHX4)
Calcium related genes
AT4G37640	AT4G37640.1	Encodes a calmodulin-regulated Ca(2+)-pump located in the endoplasmic reticulum. Belongs to plant 2B ATPase's with an N-terminal autoinhibitor.	protein_coding	CALCIUM ATPASE 2 (ACA2)	CALCIUM ATPASE 2 (ACA2)
AT3G51860	AT3G51860.1	cation exchanger 3 (CAX3); CONTAINS InterPro DOMAIN/s: Sodium/calcium exchanger membrane region (InterPro:IPR004837), Calcium/proton exchanger superfamily (InterPro:IPR004798), Calcium/proton exchanger (InterPro:IPR004713); BEST Arabidopsis thaliana prote	protein_coding	CATION EXCHANGER 3 (CAX3)	CATION EXCHANGER 3 (CAX3); (ATHCX1); (CAX1-LIKE); (ATCAX3)
AT5G07320	AT5G07320.1	Mitochondrial substrate carrier family protein; FUNCTIONS IN: binding, calcium ion binding; INVOLVED IN: transport, transmembrane transport; LOCATED IN: mitochondrial inner membrane, membrane; EXPRESSED IN: 23 plant structures; EXPRESSED DURING: 15 growth	protein_coding
Pathogen-related genes
AT5G39720	AT5G39720.1	avirulence induced gene 2 like protein (AIG2L); CONTAINS InterPro DOMAIN/s: Butirosin biosynthesis, BtrG-like (InterPro:IPR013024), AIG2-like (InterPro:IPR009288); BEST Arabidopsis thaliana protein match is: AIG2-like (avirulence induced gene) family prot	protein_coding	AVIRULENCE INDUCED GENE 2 LIKE PROTEIN (AIG2L)	AVIRULENCE INDUCED GENE 2 LIKE PROTEIN (AIG2L)
AT1G58400	AT1G58400.1	Disease resistance protein (CC-NBS-LRR class) family; FUNCTIONS IN: ATP binding; INVOLVED IN: defense response, apoptosis; LOCATED IN: cellular_component unknown; CONTAINS InterPro DOMAIN/s: NB-ARC (InterPro:IPR002182), Disease resistance protein (InterPr	protein_coding
AT1G59780	AT1G59780.1	NB-ARC domain-containing disease resistance protein; FUNCTIONS IN: ATP binding; INVOLVED IN: defense response, apoptosis; LOCATED IN: cellular_component unknown; EXPRESSED IN: hypocotyl, root, flower, synergid; EXPRESSED DURING: 4 anthesis; CONTAINS Inter	protein_coding
AT2G19980	AT2G19980.1	CAP (Cysteine-rich secretory proteins, Antigen 5, and Pathogenesis-related 1 protein) superfamily protein; FUNCTIONS IN: molecular_function unknown; INVOLVED IN: biological_process unknown; LOCATED IN: endomembrane system, extracellular region; EXPRESSED	protein_coding
AT1G58410	AT1G58410.1	Disease resistance protein (CC-NBS-LRR class) family; FUNCTIONS IN: ATP binding; INVOLVED IN: defense response, apoptosis; LOCATED IN: cellular_component unknown; EXPRESSED IN: 7 plant structures; EXPRESSED DURING: F mature embryo stage, petal differentia	protein_coding
microRNA
AT5G11977	AT5G11977.1	Encodes a microRNA that targets several SPL family members, including SPL3,4, and 5. By regulating the expression of SPL3 (and probably also SPL4 and SPL5), this microRNA regulates vegetative phase change. MicroRNAs are regulatory RNAs with a mature lengt	miRNA	MICRORNA156E (MIR156E)	MICRORNA156E (MIR156E)
AT4G17788	AT4G17788.1	Encodes a microRNA that targets several ARF family members (ARF10, ARF16, ARF17). MicroRNAs are regulatory RNAs with a mature length of ~21-nucleotides that are processed from hairpin precursors by Dicer-like enzymes. MicroRNAs can negatively regulate gen	miRNA	MICRORNA160B (MIR160B)	MICRORNA160B (MIR160B);MICRORNA 160 (MIR160)
AT5G41663	AT5G41663.1	Encodes a microRNA that targets several TCP family members. MicroRNAs are regulatory RNAs with a mature length of ~21-nucleotides that are processed from hairpin precursors by Dicer-like enzymes. MicroRNAs can negatively regulate gene expression by attenu	miRNA	MICRORNA319B (MIR319B)	MICRORNA319B (MIR319B);MICRORNA 319 (MIR319)
AT1G20375	AT1G20375.1	Encodes a microRNA that targets one member of the F-box family. MicroRNAs are regulatory RNAs with a mature length of ~21-nucleotides that are processed from hairpin precursors by Dicer-like enzymes. MicroRNAs can negatively regulate gene expression by at	miRNA	MICRORNA394A (MIR394A)	MICRORNA394A (MIR394A)
AT1G78478	AT1G78478.1	Encodes a microRNA of unknown function. MicroRNAs are regulatory RNAs with a mature length of ~21-nucleotides that are processed from hairpin precursors by Dicer-like enzymes. MicroRNAs can negatively regulate gene expression by attenuating translation or	miRNA	MICRORNA833A (MIR833A)	MICRORNA833A (MIR833A)
Unclassified genes
AT1G80830	AT1G80830.1	Thought to be involved in iron homeostasis. Induced in leaves in response to iron deficiency. Transgenic plants accumulate toxic levels of iron. Gene complements yeast iron uptake mutants.	protein_coding	NATURAL RESISTANCE-ASSOCIATED MACROPHAGE PROTEIN 1 (NRAMP1)	NATURAL RESISTANCE-ASSOCIATED MACROPHAGE PROTEIN 1 (NRAMP1); (PMIT1); (ATNRAMP1)
AT1G69970	AT1G69970.1	Member of a large family of putative ligands homologous to the Clavata3 gene. Consists of a single exon. Can not replace CLV3 function in vivo.	protein_coding	CLAVATA3/ESR-RELATED 26 (CLE26)	CLAVATA3/ESR-RELATED 26 (CLE26)
AT3G24770	AT3G24770.1	Belongs to a large gene family, called CLE for CLAVATA3/ESR-related, encoding small peptides with conserved carboxyl termini. The C-terminal 12 amino acid sequence of CLE41 is identical to that of a dodeca peptide (TDIF, tracheary element differentiation	protein_coding	CLAVATA3/ESR-RELATED 41 (CLE41)	CLAVATA3/ESR-RELATED 41 (CLE41)
AT3G06010	AT3G06010.1	Encodes AtCHR12, a SNF2/Brahma-type chromatin-remodeling protein. AtCHR12 mediates temporary growth arrest in Arabidopsis upon perceiving environmental stress.	protein_coding	(ATCHR12)	(ATCHR12)
AT1G20080	AT1G20080.1	SYTB; FUNCTIONS IN: molecular_function unknown; INVOLVED IN: biological_process unknown; LOCATED IN: endomembrane system; EXPRESSED IN: 6 plant structures; EXPRESSED DURING: L mature pollen stage, M germinated pollen stage, 4 anthesis, petal differentiati	protein_coding	(SYTB)	(SYTB); (ATSYTB); (NTMC2TYPE1.2); (NTMC2T1.2);SYNAPTOTAGMIN 2 (SYT2)
AT4G15310	AT4G15310.1	a member of the cytochrome P450 gene family. molecular function unknown.	protein_coding	CYTOCHROME P450, FAMILY 702, SUBFAMILY A, POLYPEPTIDE 3 (CYP702A3)	CYTOCHROME P450, FAMILY 702, SUBFAMILY A, POLYPEPTIDE 3 (CYP702A3)
AT3G26190	AT3G26190.1	putative cytochrome P450	protein_coding	CYTOCHROME P450, FAMILY 71, SUBFAMILY B, POLYPEPTIDE 21 (CYP71B21)	CYTOCHROME P450, FAMILY 71, SUBFAMILY B, POLYPEPTIDE 21 (CYP71B21)
AT1G11600	AT1G11600.1	member of CYP77B	protein_coding	CYTOCHROME P450, FAMILY 77, SUBFAMILY B, POLYPEPTIDE 1 (CYP77B1)	CYTOCHROME P450, FAMILY 77, SUBFAMILY B, POLYPEPTIDE 1 (CYP77B1)
AT4G14465	AT4G14465.1	AT-hook motif nuclear-localized protein 20 (AHL20); CONTAINS InterPro DOMAIN/s: Protein of unknown function DUF296 (InterPro:IPR005175), Predicted AT-hook DNA-binding (InterPro:IPR014476); BEST Arabidopsis thaliana protein match is: AT-hook motif nuclear-	protein_coding	AT-HOOK MOTIF NUCLEAR-LOCALIZED PROTEIN 20 (AHL20)	AT-HOOK MOTIF NUCLEAR-LOCALIZED PROTEIN 20 (AHL20)
AT4G12050	AT4G12050.1	Predicted AT-hook DNA-binding family protein; CONTAINS InterPro DOMAIN/s: Protein of unknown function DUF296 (InterPro:IPR005175), Predicted AT-hook DNA-binding (InterPro:IPR014476); BEST Arabidopsis thaliana protein match is: Predicted AT-hook DNA-bindin	protein_coding
AT2G45430	AT2G45430.1	Encodes a nuclear localized AT hook domain containing protein that can bind AT rich DNA in vitro. Overexpression of the gene results in delayed flowering. Is likely to act redundantly with AHL18, AHL27 and AHL29 in the regulation of flowering. It is als	protein_coding	AT-HOOK MOTIF NUCLEAR-LOCALIZED PROTEIN 22 (AHL22)	AT-HOOK MOTIF NUCLEAR-LOCALIZED PROTEIN 22 (AHL22)
AT4G35390	AT4G35390.1	AT-hook protein of GA feedback 1 (AGF1); CONTAINS InterPro DOMAIN/s: Protein of unknown function DUF296 (InterPro:IPR005175), Predicted AT-hook DNA-binding (InterPro:IPR014476); BEST Arabidopsis thaliana protein match is: Predicted AT-hook DNA-binding fam	protein_coding	AT-HOOK PROTEIN OF GA FEEDBACK 1 (AGF1)	AT-HOOK PROTEIN OF GA FEEDBACK 1 (AGF1)
AT2G36120	AT2G36120.1	Encodes a glycine rich protein that is involved in leaf vascular patterning. dot1 mutants have an aberrant open-class venation pattern in leaves and cotyledons, as well as several other leaf development defects.	protein_coding	DEFECTIVELY ORGANIZED TRIBUTARIES 1 (DOT1)	DEFECTIVELY ORGANIZED TRIBUTARIES 1 (DOT1)
AT2G45830	AT2G45830.1	downstream target of AGL15 2 (DTA2); CONTAINS InterPro DOMAIN/s: Lipopolysaccharide-modifying protein (InterPro:IPR006598), Protein of unknown function DUF821, CAP10-like (InterPro:IPR008539); BEST Arabidopsis thaliana protein match is: Arabidopsis thalia	protein_coding	DOWNSTREAM TARGET OF AGL15 2 (DTA2)	DOWNSTREAM TARGET OF AGL15 2 (DTA2)
AT4G14590	AT4G14590.1	embryo defective 2739 (emb2739); CONTAINS InterPro DOMAIN/s: Integrator complex, subunit 3 (InterPro:IPR019333); Has 179 Blast hits to 170 proteins in 63 species: Archae - 0; Bacteria - 0; Metazoa - 131; Fungi - 0; Plants - 37; Viruses - 0; Other Eukaryot	protein_coding	EMBRYO DEFECTIVE 2739 (emb2739)	EMBRYO DEFECTIVE 2739 (emb2739)
AT1G09810	AT1G09810.1	evolutionarily conserved C-terminal region 11 (ECT11); CONTAINS InterPro DOMAIN/s: YTH domain (InterPro:IPR007275); BEST Arabidopsis thaliana protein match is: evolutionarily conserved C-terminal region 8 (TAIR:AT1G79270.1); Has 926 Blast hits to 916 prot	protein_coding	EVOLUTIONARILY CONSERVED C-TERMINAL REGION 11 (ECT11)	EVOLUTIONARILY CONSERVED C-TERMINAL REGION 11 (ECT11)
AT3G02970	AT3G02970.1	EXORDIUM like 6 (EXL6); FUNCTIONS IN: molecular_function unknown; INVOLVED IN: biological_process unknown; LOCATED IN: endomembrane system; EXPRESSED IN: 12 plant structures; EXPRESSED DURING: 6 growth stages; CONTAINS InterPro DOMAIN/s: Phosphate-induced	protein_coding	EXORDIUM LIKE 6 (EXL6)	EXORDIUM LIKE 6 (EXL6)
AT1G21310	AT1G21310.1	Encodes extensin 3.	protein_coding	EXTENSIN 3 (EXT3)	EXTENSIN 3 (ATEXT3);ROOT-SHOOT-HYPOCOTYL DEFECTIVE (RSH);EXTENSIN 3 (EXT3)
AT5G19260	AT5G19260.1	A member of the FAF family proteins encoded by the FANTASTIC FOUR (FAF) genes: AT4G02810 (FAF1), AT1G03170 (FAF2), AT5G19260 (FAF3) and AT3G06020 (FAF4). FAFs have the potential to regulate shoot meristem size in Arabidopsis thaliana. FAFs can repress	protein_coding	FANTASTIC FOUR 3 (FAF3)	FANTASTIC FOUR 3 (FAF3)
AT3G06020	AT3G06020.1	A member of the FAF family proteins encoded by the FANTASTIC FOUR (FAF) genes: AT4G02810 (FAF1), AT1G03170 (FAF2), AT5G19260 (FAF3) and AT3G06020 (FAF4). FAFs have the potential to regulate shoot meristem size in Arabidopsis thaliana. FAFs can repress	protein_coding	FANTASTIC FOUR 4 (FAF4)	FANTASTIC FOUR 4 (FAF4)
AT2G35270	AT2G35270.1	Direct target of AGAMOUS. Regulates patterning and differentiation of reproductive organs.	protein_coding	GIANT KILLER (GIK)	GIANT KILLER (GIK)
AT5G62940	AT5G62940.1	HCA2 induces the formation of interfascicular cambium and regulates vascular tissue development in the aerial parts of the plant. Evidence from both gain of function and dominant negative alleles.	protein_coding	HIGH CAMBIAL ACTIVITY2 (HCA2)	HIGH CAMBIAL ACTIVITY2 (HCA2);DNA BINDING WITH ONE FINGER 5.6 (DOF5.6)
AT1G13300	AT1G13300.1	Overexpression confers hypersensitivity to low phosphate-elicited inhibition of primary root growth.	protein_coding	HYPERSENSITIVITY TO LOW PI-ELICITED PRIMARY ROOT SHORTENING 1 (HRS1)	HYPERSENSITIVITY TO LOW PI-ELICITED PRIMARY ROOT SHORTENING 1 (HRS1)
AT3G44730	AT3G44730.1	kinesin-like protein 1 (KP1); FUNCTIONS IN: microtubule motor activity, ATP binding; INVOLVED IN: microtubule-based movement; EXPRESSED IN: 23 plant structures; EXPRESSED DURING: 14 growth stages; CONTAINS InterPro DOMAIN/s: Calponin-homology (InterPro:IP	protein_coding	KINESIN-LIKE PROTEIN 1 (KP1)	ARABIDOPSIS KINESIN-LIKE PROTEIN 1 (ATKP1);KINESIN-LIKE PROTEIN 1 (KP1); (AtKIN14h)
AT5G12330	AT5G12330.4	A member of SHI gene family. Arabidopsis thaliana has ten members that encode proteins with a RING finger-like zinc finger motif. Despite being highly divergent in sequence, many of the SHI-related genes are partially redundant in function and synergistic	protein_coding	LATERAL ROOT PRIMORDIUM 1 (LRP1)	LATERAL ROOT PRIMORDIUM 1 (LRP1)
AT4G18610	AT4G18610.1	LIGHT SENSITIVE HYPOCOTYLS 9 (LSH9); FUNCTIONS IN: molecular_function unknown; INVOLVED IN: biological_process unknown; LOCATED IN: chloroplast; EXPRESSED IN: 6 plant structures; EXPRESSED DURING: petal differentiation and expansion stage; CONTAINS InterP	protein_coding	LIGHT SENSITIVE HYPOCOTYLS 9 (LSH9)	LIGHT SENSITIVE HYPOCOTYLS 9 (LSH9)
AT4G13345	AT4G13345.1	maternal effect embryo arrest 55 (MEE55); INVOLVED IN: embryo development ending in seed dormancy; LOCATED IN: membrane; EXPRESSED IN: 14 plant structures; EXPRESSED DURING: 7 growth stages; CONTAINS InterPro DOMAIN/s: TMS membrane protein/tumour differen	protein_coding	MATERNAL EFFECT EMBRYO ARREST 55 (MEE55)	MATERNAL EFFECT EMBRYO ARREST 55 (MEE55)
AT1G25310	AT1G25310.1	maternal effect embryo arrest 8 (MEE8); CONTAINS InterPro DOMAIN/s: Helix-loop-helix DNA-binding domain (InterPro:IPR001092); Has 109 Blast hits to 109 proteins in 9 species: Archae - 0; Bacteria - 0; Metazoa - 0; Fungi - 0; Plants - 109; Viruses - 0; Oth	protein_coding	MATERNAL EFFECT EMBRYO ARREST 8 (MEE8)	MATERNAL EFFECT EMBRYO ARREST 8 (MEE8)
AT1G74660	AT1G74660.1	Encodes MINI ZINC FINGER 1 (MIF1) which has a zinc finger domain but lacks other protein motifs normally present in transcription factors. MIF1 physically interact with a group of zinc finger-homeodomain (ZHD) transcription factors, such as ZHD5 (AT1G7524	protein_coding	MINI ZINC FINGER 1 (MIF1)	MINI ZINC FINGER 1 (MIF1)
AT2G41660	AT2G41660.1	Essential for hydrotropism in roots. Mutant roots are defective in hydrotropism, and have slightly reduced phototropism and modified wavy growth response. Has normal gravitropism and root elongation.	protein_coding	MIZU-KUSSEI 1 (MIZ1)	MIZU-KUSSEI 1 (MIZ1)
AT1G70830	AT1G70830.1	MLP-like protein 28 (MLP28); FUNCTIONS IN: molecular_function unknown; INVOLVED IN: response to biotic stimulus, defense response; LOCATED IN: cellular_component unknown; EXPRESSED IN: 22 plant structures; EXPRESSED DURING: 14 growth stages; CONTAINS Inte	protein_coding	MLP-LIKE PROTEIN 28 (MLP28)	MLP-LIKE PROTEIN 28 (MLP28)
AT5G06320	AT5G06320.1	encodes a protein whose sequence is similar to tobacco hairpin-induced gene (HIN1) and Arabidopsis non-race specific disease resistance gene (NDR1). Expression of this gene is induced by cucumber mosaic virus, spermine and Pseudomonas syringae pv. tomato	protein_coding	NDR1/HIN1-LIKE 3 (NHL3)	NDR1/HIN1-LIKE 3 (NHL3)
AT3G16390	AT3G16390.1	Encodes a nitrile-specifier protein NSP3. NSP3 is one out of five (At3g16400/NSP1, At2g33070/NSP2, At3g16390/NSP3, At3g16410/NSP4 and At5g48180/NSP5) A. thaliana epithiospecifier protein (ESP) homologues that promote simple nitrile, but not epithionitrile	protein_coding	NITRILE SPECIFIER PROTEIN 3 (NSP3)	NITRILE SPECIFIER PROTEIN 3 (NSP3)
AT2G18500	AT2G18500.1	ovate family protein 7 (OFP7); INVOLVED IN: biological_process unknown; LOCATED IN: plasma membrane; EXPRESSED IN: shoot apex, embryo, hypocotyl, flower, seed; EXPRESSED DURING: F mature embryo stage, petal differentiation and expansion stage, E expanded	protein_coding	OVATE FAMILY PROTEIN 7 (OFP7)	ARABIDOPSIS THALIANA OVATE FAMILY PROTEIN 7 (ATOFP7);OVATE FAMILY PROTEIN 7 (OFP7)
AT2G19990	AT2G19990.1	Encodes a PR-1-like protein homolog that is differentially expressed in resistant compared to susceptible cultivars by powdery mildew infection. The deduced amino acid sequence has 24 amino acids comprising the signal peptide and 140 amino acids of the ma	protein_coding	PATHOGENESIS-RELATED PROTEIN-1-LIKE (PR-1-LIKE)	PATHOGENESIS-RELATED PROTEIN-1-LIKE (PR-1-LIKE)
AT4G37720	AT4G37720.1	Probable phytosulfokines 6 precursor, coding for a unique plant peptide growth factor.	protein_coding	PHYTOSULFOKINE 6 PRECURSOR (PSK6)	PHYTOSULFOKINE 6 PRECURSOR (ATPSK6);PHYTOSULFOKINE 6 PRECURSOR (PSK6)
AT2G41850	AT2G41850.1	ADPG2.	protein_coding	POLYGALACTURONASE ABSCISSION ZONE A. THALIANA (PGAZAT)	POLYGALACTURONASE ABSCISSION ZONE A. THALIANA (PGAZAT);ARABIDOPSIS DEHISCENCE ZONE POLYGALACTURONASE 2 (ADPG2)
AT5G55260	AT5G55260.1	Encodes a protein with similarity to the catalytic subunit of the mammalian PPX protein phospatase.	protein_coding	PROTEIN PHOSPHATASE X 2 (PPX2)	PROTEIN PHOSPHATASE X 2 (PPX2);PROTEIN PHOSPHATASE X -2 (PPX-2)
AT1G35750	AT1G35750.1	Encodes a member of the Arabidopsis Pumilio (APUM) proteins containing PUF domain (eight repeats of approximately 36 amino acids each). PUF proteins regulate both mRNA stability and translation through sequence-specific binding to the 3' UTR of target mRN	protein_coding	PUMILIO 10 (PUM10)	PUMILIO 10 (APUM10);PUMILIO 10 (PUM10)
AT1G64060	AT1G64060.1	Interacts with AtrbohD gene to fine tune the spatial control of ROI production and hypersensitive response to cell in and around infection site.	protein_coding	RESPIRATORY BURST OXIDASE PROTEIN F (RBOH F)	RESPIRATORY BURST OXIDASE PROTEIN F (ATRBOH F);ARABIDOPSIS THALIANA RESPIRATORY BURST OXIDASE HOMOLOG F (ATRBOHF); (RBOHAP108);RESPIRATORY BURST OXIDASE PROTEIN F (RBOHF);RESPIRATORY BURST OXIDASE PROTEIN F (RBOH F)
AT1G63450	AT1G63450.1	root hair specific 8 (RHS8); FUNCTIONS IN: catalytic activity; LOCATED IN: membrane; EXPRESSED IN: root hair, root; CONTAINS InterPro DOMAIN/s: Exostosin-like (InterPro:IPR004263); BEST Arabidopsis thaliana protein match is: Exostosin family protein (TAIR	protein_coding	ROOT HAIR SPECIFIC 8 (RHS8)	ROOT HAIR SPECIFIC 8 (RHS8)
AT5G60810	AT5G60810.1	Encodes a root meristem growth factor (RGF). Belongs to a family of functionally redundant homologous peptides that are secreted, tyrosine-sulfated, and expressed mainly in the stem cell area and the innermost layer of central columella cells. RGFs are r	protein_coding	ROOT MERISTEM GROWTH FACTOR 1 (RGF1)	ROOT MERISTEM GROWTH FACTOR 1 (RGF1)
AT4G36380	AT4G36380.1	Encodes a cytochrome P-450 gene that is involved in leaf blade expansion by controlling polar cell expansion in the leaf length direction. Member of the CYP90C CYP450 family. ROT3 was shown to be involved in brassinosteroid biosynthesis, most likely in th	protein_coding	ROTUNDIFOLIA 3 (ROT3)	ROTUNDIFOLIA 3 (ROT3)
AT5G66990	AT5G66990.1	RWP-RK domain-containing protein; CONTAINS InterPro DOMAIN/s: Plant regulator RWP-RK (InterPro:IPR003035); BEST Arabidopsis thaliana protein match is: RWP-RK domain-containing protein (TAIR:AT1G74480.1); Has 1807 Blast hits to 1807 proteins in 277 species	protein_coding	RWP-RK DOMAIN-CONTAINING 3 (RKD3)	RWP-RK DOMAIN-CONTAINING 3 (RKD3)
AT5G07190	AT5G07190.1	Gene is expressed preferentially in the embryo and encodes a unique protein of unknown function.	protein_coding	SEED GENE 3 (ATS3)	SEED GENE 3 (ATS3)
AT1G75520	AT1G75520.1	A member of SHI gene family. Arabidopsis thaliana has ten members that encode proteins with a RING finger-like zinc finger motif. Despite being highly divergent in sequence, many of the SHI-related genes are partially redundant in function and synergistic	protein_coding	SHI-RELATED SEQUENCE 5 (SRS5)	SHI-RELATED SEQUENCE 5 (SRS5)
AT1G19790	AT1G19790.1	A member of SHI gene family. Arabidopsis thaliana has ten members that encode proteins with a RING finger-like zinc finger motif. Despite being highly divergent in sequence, many of the SHI-related genes are partially redundant in function and synergistic	protein_coding	SHI-RELATED SEQUENCE 7 (SRS7)	SHI-RELATED SEQUENCE 7 (SRS7)
AT5G66350	AT5G66350.1	A member of SHI gene family. Arabidopsis thaliana has ten members that encode proteins with a RING finger-like zinc finger motif. Despite being highly divergent in sequence, many of the SHI-related genes are partially redundant in function and synergistic	protein_coding	SHORT INTERNODES (SHI)	SHORT INTERNODES (SHI)
AT5G15600	AT5G15600.1	SPIRAL1-LIKE4 belongs to a six-member gene family in Arabidopsis; all members share high sequence similarity in amino- and carboxy-terminal regions. Regulates cortical microtubule organization. Mutant plants exhibit altered patterns of root, leaf and peta	protein_coding	SPIRAL1-LIKE4 (SP1L4)	SPIRAL1-LIKE4 (SP1L4)
AT2G47580	AT2G47580.1	encodes spliceosomal protein U1A	protein_coding	SPLICEOSOMAL PROTEIN U1A (U1A)	SPLICEOSOMAL PROTEIN U1A (U1A)
AT5G17790	AT5G17790.1	Encodes a 85.9 kDa protein containing novel repeats and zinc fingers described as protein interaction domains. VAR3 is a part of a protein complex required for normal chloroplast and palisade cell development. Mutants display a variegated phenotype due	protein_coding	VARIEGATED 3 (VAR3)	VARIEGATED 3 (VAR3)
AT1G08290	AT1G08290.1	WIP domain protein 3 (WIP3); CONTAINS InterPro DOMAIN/s: Zinc finger, C2H2-like (InterPro:IPR015880), Zinc finger, C2H2-type (InterPro:IPR007087); BEST Arabidopsis thaliana protein match is: WIP domain protein 5 (TAIR:AT1G51220.1); Has 40394 Blast hits to	protein_coding	WIP DOMAIN PROTEIN 3 (WIP3)	WIP DOMAIN PROTEIN 3 (WIP3)
AT3G13360	AT3G13360.1	WPP domain interacting protein 3 (WIP3); BEST Arabidopsis thaliana protein match is: WPP domain interacting protein 1 (TAIR:AT4G26455.1); Has 169 Blast hits to 165 proteins in 48 species: Archae - 0; Bacteria - 16; Metazoa - 21; Fungi - 13; Plants - 65; V	protein_coding	WPP DOMAIN INTERACTING PROTEIN 3 (WIP3)	WPP DOMAIN INTERACTING PROTEIN 3 (WIP3)
AT1G10480	AT1G10480.1	Encodes a zinc finger protein containing only a single zinc finger.	protein_coding	ZINC FINGER PROTEIN 5 (ZFP5)	ZINC FINGER PROTEIN 5 (ZFP5)
AT1G67030	AT1G67030.1	Encodes a zinc finger protein containing only a single zinc finger.	protein_coding	ZINC FINGER PROTEIN 6 (ZFP6)	ZINC FINGER PROTEIN 6 (ZFP6)
AT2G23067	AT2G23067.1	Putative membrane lipoprotein; LOCATED IN: endomembrane system; Has 30201 Blast hits to 17322 proteins in 780 species: Archae - 12; Bacteria - 1396; Metazoa - 17338; Fungi - 3422; Plants - 5037; Viruses - 0; Other Eukaryotes - 2996 (source: NCBI BLink).	protein_coding
AT3G23090	AT3G23090.1	TPX2 (targeting protein for Xklp2) protein family; CONTAINS InterPro DOMAIN/s: Xklp2 targeting protein (InterPro:IPR009675); BEST Arabidopsis thaliana protein match is: WVD2-like 1 (TAIR:AT3G04630.3); Has 678 Blast hits to 638 proteins in 104 species: Arc	protein_coding
AT5G59990	AT5G59990.1	CCT motif family protein; CONTAINS InterPro DOMAIN/s: CCT domain (InterPro:IPR010402); BEST Arabidopsis thaliana protein match is: CCT motif family protein (TAIR:AT5G41380.1); Has 1807 Blast hits to 1807 proteins in 277 species: Archae - 0; Bacteria - 0;	protein_coding
AT4G24060	AT4G24060.1	Dof-type zinc finger DNA-binding family protein; CONTAINS InterPro DOMAIN/s: Zinc finger, Dof-type (InterPro:IPR003851); BEST Arabidopsis thaliana protein match is: Dof-type zinc finger DNA-binding family protein (TAIR:AT1G64620.1); Has 30201 Blast hits t	protein_coding
AT1G20640	AT1G20640.1	Plant regulator RWP-RK family protein; CONTAINS InterPro DOMAIN/s: Octicosapeptide/Phox/Bem1p (InterPro:IPR000270), Plant regulator RWP-RK (InterPro:IPR003035); BEST Arabidopsis thaliana protein match is: Plant regulator RWP-RK family protein (TAIR:AT1G76	protein_coding
AT3G58193	AT3G58193.1	snoRNA; snoRNA	small_nucleolar_rna
AT1G12190	AT1G12190.1	F-box and associated interaction domains-containing protein; CONTAINS InterPro DOMAIN/s: F-box domain, cyclin-like (InterPro:IPR001810), F-box domain, Skp2-like (InterPro:IPR022364), F-box associated domain, type 1 (InterPro:IPR006527), F-box associated i	protein_coding
AT1G68470	AT1G68470.1	Exostosin family protein; FUNCTIONS IN: catalytic activity; INVOLVED IN: biological_process unknown; LOCATED IN: membrane; EXPRESSED IN: 18 plant structures; EXPRESSED DURING: 13 growth stages; CONTAINS InterPro DOMAIN/s: Exostosin-like (InterPro:IPR00426	protein_coding
AT3G23145	AT3G23145.1	zinc ion binding;isoleucine-tRNA ligases;ATP binding;aminoacyl-tRNA ligases;nucleotide binding; FUNCTIONS IN: nucleotide binding, aminoacyl-tRNA ligase activity, isoleucine-tRNA ligase activity, zinc ion binding, ATP binding; INVOLVED IN: translation, tRN	protein_coding
AT4G26375	AT4G26375.1	pre-tRNA; tRNA-Ile (anticodon: AAT)	pre_trna
AT4G37660	AT4G37660.1	Ribosomal protein L12/ ATP-dependent Clp protease adaptor protein ClpS family protein; FUNCTIONS IN: structural constituent of ribosome; INVOLVED IN: translation; LOCATED IN: ribosome, intracellular, large ribosomal subunit; EXPRESSED IN: 20 plant structu	protein_coding
AT1G21973	AT1G21973.1	Encodes a Plant thionin family protein [pseudogene]	pseudogene
AT5G02460	AT5G02460.1	Dof-type zinc finger DNA-binding family protein; CONTAINS InterPro DOMAIN/s: Zinc finger, Dof-type (InterPro:IPR003851); BEST Arabidopsis thaliana protein match is: DNA binding with one finger 2.4 (TAIR:AT2G37590.1); Has 1212 Blast hits to 1182 proteins i	protein_coding
AT2G46140	AT2G46140.1	Late embryogenesis abundant protein; FUNCTIONS IN: molecular_function unknown; INVOLVED IN: response to desiccation, embryo development ending in seed dormancy; LOCATED IN: plasma membrane; EXPRESSED IN: 24 plant structures; EXPRESSED DURING: 15 growth st	protein_coding
AT1G22030	AT1G22030.1	CONTAINS InterPro DOMAIN/s: Protein BYPASS related (InterPro:IPR008511); BEST Arabidopsis thaliana protein match is: unknown protein (TAIR:AT1G77855.1); Has 99 Blast hits to 99 proteins in 17 species: Archae - 0; Bacteria - 0; Metazoa - 3; Fungi - 0; Plan	protein_coding
AT2G40990	AT2G40990.1	DHHC-type zinc finger family protein; FUNCTIONS IN: zinc ion binding; LOCATED IN: cellular_component unknown; EXPRESSED IN: 6 plant structures; EXPRESSED DURING: L mature pollen stage, M germinated pollen stage, 4 anthesis, petal differentiation and expan	protein_coding
AT5G25170	AT5G25170.1	PPPDE putative thiol peptidase family protein; FUNCTIONS IN: molecular_function unknown; INVOLVED IN: biological_process unknown; LOCATED IN: plasma membrane; EXPRESSED IN: 23 plant structures; EXPRESSED DURING: 13 growth stages; CONTAINS InterPro DOMAIN/	protein_coding
AT1G21140	AT1G21140.1	The gene encodes nodulin-like1 whose transcript abundance was repressed under conditions of Fe-deficient growth.	protein_coding
AT1G67160	AT1G67160.1	CONTAINS InterPro DOMAIN/s: F-box domain, cyclin-like (InterPro:IPR001810), Protein of unknown function DUF295 (InterPro:IPR005174); BEST Arabidopsis thaliana protein match is: F-box family protein with a domain of unknown function (DUF295) (TAIR:AT3G0373	protein_coding
AT2G23160	AT2G23160.1	F-box family protein; FUNCTIONS IN: molecular_function unknown; INVOLVED IN: biological_process unknown; LOCATED IN: chloroplast; CONTAINS InterPro DOMAIN/s: F-box domain, cyclin-like (InterPro:IPR001810), F-box domain, Skp2-like (InterPro:IPR022364), F-b	protein_coding
AT4G13230	AT4G13230.1	Late embryogenesis abundant protein (LEA) family protein; BEST Arabidopsis thaliana protein match is: lyases (TAIR:AT3G24640.1); Has 30201 Blast hits to 17322 proteins in 780 species: Archae - 12; Bacteria - 1396; Metazoa - 17338; Fungi - 3422; Plants - 5	protein_coding
AT1G12170	AT1G12170.1	F-box family protein; CONTAINS InterPro DOMAIN/s: F-box domain, cyclin-like (InterPro:IPR001810), F-box domain, Skp2-like (InterPro:IPR022364), F-box associated domain, type 1 (InterPro:IPR006527), F-box associated interaction domain (InterPro:IPR017451);	protein_coding
AT4G18670	AT4G18670.1	Leucine-rich repeat (LRR) family protein; FUNCTIONS IN: structural constituent of cell wall; LOCATED IN: endomembrane system; EXPRESSED IN: 22 plant structures; EXPRESSED DURING: 12 growth stages; CONTAINS InterPro DOMAIN/s: Leucine-rich repeat-containing	protein_coding
AT2G47560	AT2G47560.1	RING/U-box superfamily protein; FUNCTIONS IN: zinc ion binding; EXPRESSED IN: root, pedicel; EXPRESSED DURING: 4 anthesis; CONTAINS InterPro DOMAIN/s: Zinc finger, RING-type (InterPro:IPR001841), Zinc finger, C3HC4 RING-type (InterPro:IPR018957); BEST Ara	protein_coding
AT1G14040	AT1G14040.1	EXS (ERD1/XPR1/SYG1) family protein; LOCATED IN: integral to membrane; EXPRESSED IN: 21 plant structures; EXPRESSED DURING: 12 growth stages; CONTAINS InterPro DOMAIN/s: SPX, N-terminal (InterPro:IPR004331), EXS, C-terminal (InterPro:IPR004342); BEST Arab	protein_coding
AT4G39720	AT4G39720.1	VQ motif-containing protein; CONTAINS InterPro DOMAIN/s: VQ (InterPro:IPR008889); BEST Arabidopsis thaliana protein match is: VQ motif-containing protein (TAIR:AT1G35830.1); Has 406 Blast hits to 390 proteins in 39 species: Archae - 0; Bacteria - 0; Metaz	protein_coding
AT3G22790	AT3G22790.1	Kinase interacting (KIP1-like) family protein; FUNCTIONS IN: molecular_function unknown; INVOLVED IN: biological_process unknown; LOCATED IN: plasma membrane; EXPRESSED IN: 20 plant structures; EXPRESSED DURING: 13 growth stages; CONTAINS InterPro DOMAIN/	protein_coding
AT5G37840	AT5G37840.1	BEST Arabidopsis thaliana protein match is: plastid movement impaired 2 (TAIR:AT1G66480.1); Has 1807 Blast hits to 1807 proteins in 277 species: Archae - 0; Bacteria - 0; Metazoa - 736; Fungi - 347; Plants - 385; Viruses - 0; Other Eukaryotes - 339 (sourc	protein_coding
AT2G27260	AT2G27260.1	Late embryogenesis abundant (LEA) hydroxyproline-rich glycoprotein family; CONTAINS InterPro DOMAIN/s: Late embryogenesis abundant protein, group 2 (InterPro:IPR004864); BEST Arabidopsis thaliana protein match is: hydroxyproline-rich glycoprotein family p	protein_coding
AT5G50140	AT5G50140.1	Ankyrin repeat family protein; CONTAINS InterPro DOMAIN/s: Ankyrin repeat-containing domain (InterPro:IPR020683), Ankyrin repeat (InterPro:IPR002110); BEST Arabidopsis thaliana protein match is: Ankyrin repeat family protein (TAIR:AT1G34050.1); Has 1807 B	protein_coding
AT2G21905	AT2G21905.1	Encodes a ECA1 gametogenesis related family protein [pseudogene]	pseudogene
AT3G48550	AT3G48550.1	BEST Arabidopsis thaliana protein match is: C2H2-like zinc finger protein (TAIR:AT2G01940.3); Has 78 Blast hits to 78 proteins in 11 species: Archae - 0; Bacteria - 0; Metazoa - 0; Fungi - 0; Plants - 78; Viruses - 0; Other Eukaryotes - 0 (source: NCBI BL	protein_coding
AT1G20990	AT1G20990.1	Cysteine/Histidine-rich C1 domain family protein; LOCATED IN: chloroplast; CONTAINS InterPro DOMAIN/s: DC1 (InterPro:IPR004146), C1-like (InterPro:IPR011424); BEST Arabidopsis thaliana protein match is: Cysteine/Histidine-rich C1 domain family protein (TA	protein_coding
AT3G10815	AT3G10815.1	RING/U-box superfamily protein; FUNCTIONS IN: zinc ion binding; INVOLVED IN: biological_process unknown; LOCATED IN: cellular_component unknown; CONTAINS InterPro DOMAIN/s: Zinc finger, RING-type (InterPro:IPR001841), Zinc finger, C3HC4 RING-type (InterPr	protein_coding
AT3G15670	AT3G15670.1	Late embryogenesis abundant protein (LEA) family protein; FUNCTIONS IN: molecular_function unknown; INVOLVED IN: embryo development ending in seed dormancy; LOCATED IN: nucleus; EXPRESSED DURING: dry seed stage; BEST Arabidopsis thaliana protein match is:	protein_coding
AT4G15150	AT4G15150.1	glycine-rich protein; Has 7282 Blast hits to 3119 proteins in 353 species: Archae - 2; Bacteria - 3076; Metazoa - 1881; Fungi - 207; Plants - 1473; Viruses - 174; Other Eukaryotes - 469 (source: NCBI BLink).	protein_coding
AT3G15680	AT3G15680.1	Ran BP2/NZF zinc finger-like superfamily protein; FUNCTIONS IN: binding, zinc ion binding; INVOLVED IN: biological_process unknown; LOCATED IN: intracellular; EXPRESSED IN: 21 plant structures; EXPRESSED DURING: 13 growth stages; CONTAINS InterPro DOMAIN/	protein_coding
AT5G60820	AT5G60820.1	RING/U-box superfamily protein; FUNCTIONS IN: zinc ion binding; EXPRESSED IN: 24 plant structures; EXPRESSED DURING: 15 growth stages; CONTAINS InterPro DOMAIN/s: Zinc finger, RING-type (InterPro:IPR001841), Zinc finger, C3HC4 RING-type (InterPro:IPR01895	protein_coding
AT3G15300	AT3G15300.1	VQ motif-containing protein; FUNCTIONS IN: molecular_function unknown; INVOLVED IN: biological_process unknown; LOCATED IN: chloroplast; EXPRESSED IN: 22 plant structures; EXPRESSED DURING: 11 growth stages; CONTAINS InterPro DOMAIN/s: VQ (InterPro:IPR008	protein_coding
AT1G64620	AT1G64620.1	Dof-type zinc finger DNA-binding family protein; CONTAINS InterPro DOMAIN/s: Zinc finger, Dof-type (InterPro:IPR003851); BEST Arabidopsis thaliana protein match is: Dof-type zinc finger DNA-binding family protein (TAIR:AT4G24060.1); Has 1750 Blast hits to	protein_coding
AT5G65170	AT5G65170.1	VQ motif-containing protein; CONTAINS InterPro DOMAIN/s: VQ (InterPro:IPR008889); BEST Arabidopsis thaliana protein match is: VQ motif-containing protein (TAIR:AT1G35830.1); Has 1807 Blast hits to 1807 proteins in 277 species: Archae - 0; Bacteria - 0; Me	protein_coding
AT1G75600	AT1G75600.1	Histone superfamily protein; FUNCTIONS IN: DNA binding; INVOLVED IN: nucleosome assembly; LOCATED IN: nucleosome; EXPRESSED IN: root, flower, leaf, pollen tube; EXPRESSED DURING: seedling growth; CONTAINS InterPro DOMAIN/s: Histone H3 (InterPro:IPR000164)	protein_coding
AT1G21990	AT1G21990.1	F-box/RNI-like/FBD-like domains-containing protein; CONTAINS InterPro DOMAIN/s: F-box domain, cyclin-like (InterPro:IPR001810), F-box domain, Skp2-like (InterPro:IPR022364), FBD-like (InterPro:IPR006566); BEST Arabidopsis thaliana protein match is: F-box/	protein_coding
AT1G42980	AT1G42980.1	Actin-binding FH2 (formin homology 2) family protein; FUNCTIONS IN: actin binding; LOCATED IN: endomembrane system; CONTAINS InterPro DOMAIN/s: Actin-binding FH2 (InterPro:IPR015425); BEST Arabidopsis thaliana protein match is: Formin Homology 14 (TAIR:AT	protein_coding
AT1G66480	AT1G66480.1	Involved in chloroplast avoidance movement under intermediate and high light intensities	protein_coding
AT1G12805	AT1G12805.1	nucleotide binding; Has 35333 Blast hits to 34131 proteins in 2444 species: Archae - 798; Bacteria - 22429; Metazoa - 974; Fungi - 991; Plants - 531; Viruses - 0; Other Eukaryotes - 9610 (source: NCBI BLink).	protein_coding
AT3G56780	AT3G56780.1	FBD, F-box and Leucine Rich Repeat domains containing protein; CONTAINS InterPro DOMAIN/s: FBD (InterPro:IPR013596), F-box domain, cyclin-like (InterPro:IPR001810), F-box domain, Skp2-like (InterPro:IPR022364), Leucine-rich repeat 2 (InterPro:IPR013101);	protein_coding
AT4G37380	AT4G37380.1	Tetratricopeptide repeat (TPR)-like superfamily protein; CONTAINS InterPro DOMAIN/s: Pentatricopeptide repeat (InterPro:IPR002885); BEST Arabidopsis thaliana protein match is: Tetratricopeptide repeat (TPR)-like superfamily protein (TAIR:AT5G66520.1); Has	protein_coding
AT3G61270	AT3G61270.1	CONTAINS InterPro DOMAIN/s: Lipopolysaccharide-modifying protein (InterPro:IPR006598), Protein of unknown function DUF821, CAP10-like (InterPro:IPR008539); BEST Arabidopsis thaliana protein match is: downstream target of AGL15 2 (TAIR:AT2G45830.1); Has 68	protein_coding
AT1G52110	AT1G52110.1	Mannose-binding lectin superfamily protein; CONTAINS InterPro DOMAIN/s: Mannose-binding lectin (InterPro:IPR001229); BEST Arabidopsis thaliana protein match is: Mannose-binding lectin superfamily protein (TAIR:AT5G49870.1); Has 1710 Blast hits to 593 prot	protein_coding
AT3G06778	AT3G06778.1	Chaperone DnaJ-domain superfamily protein; FUNCTIONS IN: unfolded protein binding, heat shock protein binding; INVOLVED IN: protein folding; LOCATED IN: cellular_component unknown; CONTAINS InterPro DOMAIN/s: Molecular chaperone, heat shock protein, Hsp40	protein_coding
Unknown-function genes
AT1G24485	AT1G24485.3	FUNCTIONS IN: molecular_function unknown; INVOLVED IN: biological_process unknown; LOCATED IN: endomembrane system; BEST Arabidopsis thaliana protein match is: protein kinase-related (TAIR:AT3G46280.1); Has 1310 Blast hits to 1260 proteins in 183 species:	protein_coding
AT5G18460	AT5G18460.1	Protein of Unknown Function (DUF239); INVOLVED IN: biological_process unknown; LOCATED IN: endomembrane system; EXPRESSED IN: 22 plant structures; EXPRESSED DURING: 12 growth stages; CONTAINS InterPro DOMAIN/s: Protein of unknown function DUF239, plant (I	protein_coding
AT4G18920	AT4G18920.1	Protein of unknown function (DUF1264); CONTAINS InterPro DOMAIN/s: Protein of unknown function DUF1264 (InterPro:IPR010686); BEST Arabidopsis thaliana protein match is: Protein of unknown function (DUF1264) (TAIR:AT5G45690.1); Has 30201 Blast hits to 1732	protein_coding
AT5G14690	AT5G14690.1	unknown protein; BEST Arabidopsis thaliana protein match is: unknown protein (TAIR:AT3G01516.1); Has 86 Blast hits to 86 proteins in 16 species: Archae - 0; Bacteria - 0; Metazoa - 0; Fungi - 0; Plants - 84; Viruses - 2; Other Eukaryotes - 0 (source: NCBI	protein_coding
AT1G26773	AT1G26773.1	unknown protein; Has 30201 Blast hits to 17322 proteins in 780 species: Archae - 12; Bacteria - 1396; Metazoa - 17338; Fungi - 3422; Plants - 5037; Viruses - 0; Other Eukaryotes - 2996 (source: NCBI BLink).	protein_coding
AT5G62400	AT5G62400.1	unknown protein; Has 7 Blast hits to 7 proteins in 2 species: Archae - 0; Bacteria - 0; Metazoa - 0; Fungi - 0; Plants - 7; Viruses - 0; Other Eukaryotes - 0 (source: NCBI BLink).	protein_coding
AT1G12030	AT1G12030.1	Protein of unknown function (DUF506) ; CONTAINS InterPro DOMAIN/s: Protein of unknown function DUF506, plant (InterPro:IPR006502); BEST Arabidopsis thaliana protein match is: Protein of unknown function (DUF506) (TAIR:AT1G62420.1); Has 393 Blast hits to	protein_coding
AT4G11350	AT4G11350.1	Protein of unknown function (DUF604); CONTAINS InterPro DOMAIN/s: Protein of unknown function DUF604 (InterPro:IPR006740); BEST Arabidopsis thaliana protein match is: Protein of unknown function (DUF604) (TAIR:AT4G23490.1); Has 568 Blast hits to 557 prote	protein_coding
AT4G21500	AT4G21500.1	unknown protein; FUNCTIONS IN: molecular_function unknown; INVOLVED IN: biological_process unknown; LOCATED IN: endomembrane system; BEST Arabidopsis thaliana protein match is: unknown protein (TAIR:AT4G05018.1); Has 20 Blast hits to 20 proteins in 8 spec	protein_coding
AT3G60150	AT3G60150.1	Protein of unknown function (DUF498/DUF598); CONTAINS InterPro DOMAIN/s: Protein of unknown function DUF498 (InterPro:IPR007523); BEST Arabidopsis thaliana protein match is: Protein of unknown function (DUF498/DUF598) (TAIR:AT2G44525.1); Has 753 Blast hit	protein_coding
AT4G23720	AT4G23720.1	Protein of unknown function (DUF1191); FUNCTIONS IN: molecular_function unknown; INVOLVED IN: biological_process unknown; LOCATED IN: plasma membrane; EXPRESSED IN: 16 plant structures; EXPRESSED DURING: 7 growth stages; CONTAINS InterPro DOMAIN/s: Protei	protein_coding
AT5G39890	AT5G39890.1	Protein of unknown function (DUF1637); FUNCTIONS IN: cysteamine dioxygenase activity; INVOLVED IN: oxidation reduction; LOCATED IN: cellular_component unknown; EXPRESSED IN: 24 plant structures; EXPRESSED DURING: 15 growth stages; CONTAINS InterPro DOMAIN	protein_coding
AT2G32280	AT2G32280.1	Protein of unknown function (DUF1218); FUNCTIONS IN: molecular_function unknown; INVOLVED IN: biological_process unknown; LOCATED IN: endomembrane system; EXPRESSED IN: 18 plant structures; EXPRESSED DURING: 9 growth stages; CONTAINS InterPro DOMAIN/s: Pr	protein_coding
AT5G47920	AT5G47920.1	unknown protein; BEST Arabidopsis thaliana protein match is: unknown protein (TAIR:AT5G13880.1); Has 1807 Blast hits to 1807 proteins in 277 species: Archae - 0; Bacteria - 0; Metazoa - 736; Fungi - 347; Plants - 385; Viruses - 0; Other Eukaryotes - 339 (	protein_coding
AT2G41225	AT2G41225.1	unknown protein; FUNCTIONS IN: molecular_function unknown; INVOLVED IN: biological_process unknown; LOCATED IN: endomembrane system; Has 30201 Blast hits to 17322 proteins in 780 species: Archae - 12; Bacteria - 1396; Metazoa - 17338; Fungi - 3422; Plants	protein_coding
AT5G53486	AT5G53486.4	unknown protein; LOCATED IN: endomembrane system; Has 30201 Blast hits to 17322 proteins in 780 species: Archae - 12; Bacteria - 1396; Metazoa - 17338; Fungi - 3422; Plants - 5037; Viruses - 0; Other Eukaryotes - 2996 (source: NCBI BLink).	protein_coding
AT5G12323	AT5G12323.1	unknown protein; Has 30201 Blast hits to 17322 proteins in 780 species: Archae - 12; Bacteria - 1396; Metazoa - 17338; Fungi - 3422; Plants - 5037; Viruses - 0; Other Eukaryotes - 2996 (source: NCBI BLink).	protein_coding
AT2G45360	AT2G45360.1	Protein of unknown function (DUF1442); CONTAINS InterPro DOMAIN/s: Protein of unknown function DUF1442 (InterPro:IPR009902); BEST Arabidopsis thaliana protein match is: Protein of unknown function (DUF1442) (TAIR:AT3G60780.1); Has 113 Blast hits to 112 pr	protein_coding
AT5G03890	AT5G03890.1	unknown protein; INVOLVED IN: N-terminal protein myristoylation; LOCATED IN: cellular_component unknown; BEST Arabidopsis thaliana protein match is: unknown protein (TAIR:AT3G10120.1); Has 1807 Blast hits to 1807 proteins in 277 species: Archae - 0; Bacte	protein_coding
AT3G57950	AT3G57950.1	unknown protein; FUNCTIONS IN: molecular_function unknown; INVOLVED IN: biological_process unknown; LOCATED IN: chloroplast; EXPRESSED IN: 9 plant structures; EXPRESSED DURING: 4 anthesis, C globular stage, petal differentiation and expansion stage; BEST	protein_coding
AT1G52140	AT1G52140.1	unknown protein; BEST Arabidopsis thaliana protein match is: unknown protein (TAIR:AT3G16330.1); Has 114 Blast hits to 114 proteins in 15 species: Archae - 0; Bacteria - 0; Metazoa - 0; Fungi - 0; Plants - 114; Viruses - 0; Other Eukaryotes - 0 (source: N	protein_coding
AT2G36100	AT2G36100.1	Uncharacterised protein family (UPF0497); CONTAINS InterPro DOMAIN/s: Uncharacterised protein family UPF0497, trans-membrane plant (InterPro:IPR006702), Uncharacterised protein family UPF0497, trans-membrane plant subgroup (InterPro:IPR006459); BEST Arabi	protein_coding	CASPARIAN STRIP MEMBRANE DOMAIN PROTEIN 1 (CASP1)	CASPARIAN STRIP MEMBRANE DOMAIN PROTEIN 1 (CASP1)
AT4G22800	AT4G22800.1	unknown protein; Has 2 Blast hits to 2 proteins in 1 species: Archae - 0; Bacteria - 0; Metazoa - 0; Fungi - 0; Plants - 2; Viruses - 0; Other Eukaryotes - 0 (source: NCBI BLink).	protein_coding
AT2G23171	AT2G23171.1	unknown protein; Has 30201 Blast hits to 17322 proteins in 780 species: Archae - 12; Bacteria - 1396; Metazoa - 17338; Fungi - 3422; Plants - 5037; Viruses - 0; Other Eukaryotes - 2996 (source: NCBI BLink).	protein_coding
AT1G15630	AT1G15630.1	unknown protein; BEST Arabidopsis thaliana protein match is: unknown protein (TAIR:AT1G15610.1); Has 122 Blast hits to 122 proteins in 14 species: Archae - 0; Bacteria - 0; Metazoa - 0; Fungi - 0; Plants - 122; Viruses - 0; Other Eukaryotes - 0 (source: N	protein_coding
AT1G35780	AT1G35780.1	unknown protein; BEST Arabidopsis thaliana protein match is: unknown protein (TAIR:AT1G78150.2); Has 145 Blast hits to 144 proteins in 16 species: Archae - 0; Bacteria - 0; Metazoa - 0; Fungi - 0; Plants - 145; Viruses - 0; Other Eukaryotes - 0 (source: N	protein_coding
AT4G30970	AT4G30970.1	unknown protein; Has 2 Blast hits to 2 proteins in 1 species: Archae - 0; Bacteria - 0; Metazoa - 0; Fungi - 0; Plants - 2; Viruses - 0; Other Eukaryotes - 0 (source: NCBI BLink).	protein_coding
AT4G28840	AT4G28840.1	unknown protein; FUNCTIONS IN: molecular_function unknown; INVOLVED IN: biological_process unknown; LOCATED IN: chloroplast; BEST Arabidopsis thaliana protein match is: unknown protein (TAIR:AT2G20080.1); Has 71 Blast hits to 69 proteins in 15 species: Ar	protein_coding
AT3G19200	AT3G19200.1	unknown protein; BEST Arabidopsis thaliana protein match is: unknown protein (TAIR:AT4G34419.1); Has 51 Blast hits to 51 proteins in 10 species: Archae - 0; Bacteria - 0; Metazoa - 0; Fungi - 0; Plants - 51; Viruses - 0; Other Eukaryotes - 0 (source: NCBI	protein_coding
AT2G25780	AT2G25780.1	Protein of unknown function (DUF1677); CONTAINS InterPro DOMAIN/s: Protein of unknown function DUF1677, plant (InterPro:IPR012876); BEST Arabidopsis thaliana protein match is: Protein of unknown function (DUF1677) (TAIR:AT1G79770.1); Has 244 Blast hits to	protein_coding
AT1G54575	AT1G54575.1	unknown protein; Has 35333 Blast hits to 34131 proteins in 2444 species: Archae - 798; Bacteria - 22429; Metazoa - 974; Fungi - 991; Plants - 531; Viruses - 0; Other Eukaryotes - 9610 (source: NCBI BLink).	protein_coding
AT5G57510	AT5G57510.1	unknown protein; Has 27 Blast hits to 27 proteins in 9 species: Archae - 0; Bacteria - 0; Metazoa - 0; Fungi - 0; Plants - 27; Viruses - 0; Other Eukaryotes - 0 (source: NCBI BLink).	protein_coding
AT1G26771	AT1G26771.1	unknown protein; Has 30201 Blast hits to 17322 proteins in 780 species: Archae - 12; Bacteria - 1396; Metazoa - 17338; Fungi - 3422; Plants - 5037; Viruses - 0; Other Eukaryotes - 2996 (source: NCBI BLink).	protein_coding
AT1G54200	AT1G54200.1	unknown protein; BEST Arabidopsis thaliana protein match is: unknown protein (TAIR:AT3G13980.1); Has 1084 Blast hits to 581 proteins in 136 species: Archae - 0; Bacteria - 72; Metazoa - 212; Fungi - 78; Plants - 102; Viruses - 0; Other Eukaryotes - 620 (s	protein_coding
AT1G31875	AT1G31875.1	unknown protein; Has 30201 Blast hits to 17322 proteins in 780 species: Archae - 12; Bacteria - 1396; Metazoa - 17338; Fungi - 3422; Plants - 5037; Viruses - 0; Other Eukaryotes - 2996 (source: NCBI BLink).	protein_coding
AT3G02220	AT3G02220.1	unknown protein; CONTAINS InterPro DOMAIN/s: Protein of unknown function DUF2039 (InterPro:IPR019351); Has 215 Blast hits to 215 proteins in 94 species: Archae - 2; Bacteria - 2; Metazoa - 125; Fungi - 4; Plants - 38; Viruses - 0; Other Eukaryotes - 44 (s	protein_coding
AT2G45412	AT2G45412.1	unknown protein; Has 30201 Blast hits to 17322 proteins in 780 species: Archae - 12; Bacteria - 1396; Metazoa - 17338; Fungi - 3422; Plants - 5037; Viruses - 0; Other Eukaryotes - 2996 (source: NCBI BLink).	protein_coding
AT1G66475	AT1G66475.1	unknown protein; Has 30201 Blast hits to 17322 proteins in 780 species: Archae - 12; Bacteria - 1396; Metazoa - 17338; Fungi - 3422; Plants - 5037; Viruses - 0; Other Eukaryotes - 2996 (source: NCBI BLink).	protein_coding
AT5G54790	AT5G54790.1	unknown protein; BEST Arabidopsis thaliana protein match is: unknown protein (TAIR:AT1G50930.1); Has 53 Blast hits to 53 proteins in 10 species: Archae - 0; Bacteria - 0; Metazoa - 0; Fungi - 0; Plants - 53; Viruses - 0; Other Eukaryotes - 0 (source: NCBI	protein_coding
AT5G63350	AT5G63350.1	unknown protein; BEST Arabidopsis thaliana protein match is: unknown protein (TAIR:AT3G48510.1); Has 103 Blast hits to 102 proteins in 13 species: Archae - 0; Bacteria - 0; Metazoa - 2; Fungi - 0; Plants - 101; Viruses - 0; Other Eukaryotes - 0 (source: N	protein_coding
AT3G23245	AT3G23245.1	unknown protein; Has 5 Blast hits to 4 proteins in 2 species: Archae - 0; Bacteria - 0; Metazoa - 0; Fungi - 0; Plants - 2; Viruses - 0; Other Eukaryotes - 3 (source: NCBI BLink).	protein_coding
AT3G48185	AT3G48185.1	unknown protein; Has 4 Blast hits to 4 proteins in 2 species: Archae - 0; Bacteria - 0; Metazoa - 0; Fungi - 0; Plants - 4; Viruses - 0; Other Eukaryotes - 0 (source: NCBI BLink).	protein_coding
AT5G37730	AT5G37730.1	unknown protein; BEST Arabidopsis thaliana protein match is: unknown protein (TAIR:AT1G23150.1); Has 1807 Blast hits to 1807 proteins in 277 species: Archae - 0; Bacteria - 0; Metazoa - 736; Fungi - 347; Plants - 385; Viruses - 0; Other Eukaryotes - 339 (	protein_coding
AT3G48510	AT3G48510.1	unknown protein; BEST Arabidopsis thaliana protein match is: unknown protein (TAIR:AT5G63350.1); Has 98 Blast hits to 98 proteins in 11 species: Archae - 0; Bacteria - 0; Metazoa - 0; Fungi - 0; Plants - 98; Viruses - 0; Other Eukaryotes - 0 (source: NCBI	protein_coding
AT1G53180	AT1G53180.1	unknown protein; FUNCTIONS IN: molecular_function unknown; INVOLVED IN: biological_process unknown; LOCATED IN: cellular_component unknown; EXPRESSED IN: 13 plant structures; EXPRESSED DURING: 6 growth stages; BEST Arabidopsis thaliana protein match is: u	protein_coding
AT5G10580	AT5G10580.1	Protein of unknown function, DUF599; FUNCTIONS IN: molecular_function unknown; INVOLVED IN: biological_process unknown; LOCATED IN: endomembrane system; EXPRESSED IN: hypocotyl, root, flower; EXPRESSED DURING: petal differentiation and expansion stage; CO	protein_coding
AT2G45434	AT2G45434.1	unknown protein; Has 30201 Blast hits to 17322 proteins in 780 species: Archae - 12; Bacteria - 1396; Metazoa - 17338; Fungi - 3422; Plants - 5037; Viruses - 0; Other Eukaryotes - 2996 (source: NCBI BLink).	protein_coding
AT1G62420	AT1G62420.1	Protein of unknown function (DUF506) ; CONTAINS InterPro DOMAIN/s: Protein of unknown function DUF506, plant (InterPro:IPR006502); BEST Arabidopsis thaliana protein match is: Protein of unknown function (DUF506) (TAIR:AT1G12030.1); Has 389 Blast hits to	protein_coding
AT3G60480	AT3G60480.1	unknown protein; Has 17 Blast hits to 17 proteins in 8 species: Archae - 0; Bacteria - 0; Metazoa - 0; Fungi - 0; Plants - 17; Viruses - 0; Other Eukaryotes - 0 (source: NCBI BLink).	protein_coding
AT5G07330	AT5G07330.1	unknown protein; FUNCTIONS IN: molecular_function unknown; INVOLVED IN: biological_process unknown; LOCATED IN: mitochondrion; BEST Arabidopsis thaliana protein match is: unknown protein (TAIR:AT1G63060.1); Has 1807 Blast hits to 1807 proteins in 277 spec	protein_coding
AT3G62097	AT3G62097.1	unknown protein; Has 30201 Blast hits to 17322 proteins in 780 species: Archae - 12; Bacteria - 1396; Metazoa - 17338; Fungi - 3422; Plants - 5037; Viruses - 0; Other Eukaryotes - 2996 (source: NCBI BLink).	protein_coding
AT1G67150	AT1G67150.2	Plant protein of unknown function (DUF247); CONTAINS InterPro DOMAIN/s: Protein of unknown function DUF247, plant (InterPro:IPR004158); BEST Arabidopsis thaliana protein match is: Plant protein of unknown function (DUF247) (TAIR:AT2G44930.1); Has 35333 Bl	protein_coding
AT5G22560	AT5G22560.1	Plant protein of unknown function (DUF247); CONTAINS InterPro DOMAIN/s: Protein of unknown function DUF247, plant (InterPro:IPR004158); BEST Arabidopsis thaliana protein match is: Plant protein of unknown function (DUF247) (TAIR:AT5G22550.2); Has 1308 Bla	protein_coding
AT2G04840	AT2G04840.1	Protein of unknown function (DUF295); CONTAINS InterPro DOMAIN/s: Protein of unknown function DUF295 (InterPro:IPR005174); BEST Arabidopsis thaliana protein match is: Protein of unknown function (DUF295) (TAIR:AT2G04810.1); Has 244 Blast hits to 244 prote	protein_coding
AT1G18290	AT1G18290.1	unknown protein; FUNCTIONS IN: molecular_function unknown; INVOLVED IN: N-terminal protein myristoylation; LOCATED IN: chloroplast; EXPRESSED IN: root; Has 94 Blast hits to 94 proteins in 12 species: Archae - 0; Bacteria - 0; Metazoa - 0; Fungi - 0; Plant	protein_coding
AT5G56240	AT5G56240.2	INVOLVED IN: biological_process unknown; EXPRESSED IN: 22 plant structures; EXPRESSED DURING: 13 growth stages; BEST Arabidopsis thaliana protein match is: hapless 8 (TAIR:AT5G56250.1).	protein_coding

## Sheet: H3K27me3 increase
Gene loci showing the increased levels of H3K27me3 in the leaf-to-callus transition
Locus Identifier	Gene Model Name	Gene Model Description	Gene Model Type	Primary Gene Symbol	All Gene Symbols
Transcription factors
AT5G27130	AT5G27130.1	AGAMOUS-like 39 (AGL39); FUNCTIONS IN: DNA binding, sequence-specific DNA binding transcription factor activity; INVOLVED IN: regulation of transcription, DNA-dependent; LOCATED IN: nucleus; CONTAINS InterPro DOMAIN/s: Transcription factor, MADS-box (Inte	protein_coding	AGAMOUS-LIKE 39 (AGL39)	AGAMOUS-LIKE 39 (AGL39)
AT4G36870	AT4G36870.1	Encodes a member of the BEL family of homeodomain proteins. Plants doubly mutant for saw1/saw2 (blh2/blh4) have serrated leaves. BP is expressed in the serrated leaves, therefore saw1/saw2 may act redundantly to repress BP in leaves.	protein_coding	BEL1-LIKE HOMEODOMAIN 2 (BLH2)	BEL1-LIKE HOMEODOMAIN 2 (BLH2);SAWTOOTH 1 (SAW1)
AT2G23760	AT2G23760.1	Encodes a member of the BEL family of homeodomain proteins. Plants doubly mutant for saw1/saw2 (blh2/blh4) have serrated leaves. BP is expressed in the serrated leaves, therefore saw2 and saw1 may act redundantly to repress BP in leaves.	protein_coding	BEL1-LIKE HOMEODOMAIN 4 (BLH4)	BEL1-LIKE HOMEODOMAIN 4 (BLH4);SAWTOOTH 2 (SAW2)
AT5G41410	AT5G41410.1	Homeodomain protein required for ovule identity.Loss of function mutations show homeotic conversion of integuments to carpels.Forms heterodimers with STM and KNAT1. Interacts with AG-SEP heterodimers is thought to restrict WUS expression. BEL interacts wi	protein_coding	BELL 1 (BEL1)	BELL 1 (BEL1)
AT4G32980	AT4G32980.1	Encodes transcription factor involved in photomorphogenesis. Regulates gibberellin biosynthesis. Activated by AGAMOUS in a cal-1, ap1-1 background. Expressed at low levels in developing stamens. Increased levels of ATH1 severely delay flowering in the C	protein_coding	HOMEOBOX GENE 1 (ATH1)	HOMEOBOX GENE 1 (ATH1)
AT5G65410	AT5G65410.1	Encodes ZFHD2, a member of the zinc finger homeodomain transcriptional factor family.	protein_coding	HOMEOBOX PROTEIN 25 (HB25)	ARABIDOPSIS THALIANA HOMEOBOX PROTEIN 25 (ATHB25);ZINC FINGER HOMEODOMAIN 2 (ZFHD2);HOMEOBOX PROTEIN 25 (HB25);ZINC FINGER HOMEODOMAIN 1 (ZHD1)
AT1G14440	AT1G14440.1	homeobox protein 31 (HB31); FUNCTIONS IN: DNA binding, sequence-specific DNA binding transcription factor activity; INVOLVED IN: regulation of transcription; LOCATED IN: cellular_component unknown; EXPRESSED IN: 17 plant structures; EXPRESSED DURING: 11 g	protein_coding	HOMEOBOX PROTEIN 31 (HB31)	HOMEOBOX PROTEIN 31 (AtHB31);HOMEOBOX PROTEIN 31 (HB31);ZINC FINGER HOMEODOMAIN 4 (ZHD4)
AT1G75240	AT1G75240.1	Encodes a zinc finger-homeodomain transcription factor ZHD5. Nuclear import and DNA binding of the ZHD5 transcription factor is modulated by a competitive peptide inhibitor MIF1 (AT1G74660).	protein_coding	HOMEOBOX PROTEIN 33 (HB33)	HOMEOBOX PROTEIN 33 (AtHB33);HOMEOBOX PROTEIN 33 (HB33);ZINC-FINGER HOMEODOMAIN 5 (ZHD5)
AT3G28920	AT3G28920.1	homeobox protein 34 (HB34); FUNCTIONS IN: DNA binding, sequence-specific DNA binding transcription factor activity; INVOLVED IN: regulation of transcription; EXPRESSED IN: 22 plant structures; EXPRESSED DURING: 13 growth stages; CONTAINS InterPro DOMAIN/s	protein_coding	HOMEOBOX PROTEIN 34 (HB34)	HOMEOBOX PROTEIN 34 (AtHB34);HOMEOBOX PROTEIN 34 (HB34);ZINC FINGER HOMEODOMAIN 9 (ZHD9)
AT3G30210	AT3G30210.1	Encodes a putative transcription factor, member of the R2R3 factor gene family (MYB121).	protein_coding	MYB DOMAIN PROTEIN 121 (MYB121)	(ATMYB121);MYB DOMAIN PROTEIN 121 (MYB121)
AT2G31070	AT2G31070.1	TCP family protein involved in heterchronic regulation of leaf differentiation.	protein_coding	TCP DOMAIN PROTEIN 10 (tcp10)	TCP DOMAIN PROTEIN 10 (tcp10)
AT5G04150	AT5G04150.1	BHLH101; FUNCTIONS IN: DNA binding, sequence-specific DNA binding transcription factor activity; INVOLVED IN: regulation of transcription; LOCATED IN: nucleus; EXPRESSED IN: root, leaf; EXPRESSED DURING: LP.04 four leaves visible; CONTAINS InterPro DOMAIN	protein_coding	(BHLH101)	(BHLH101)
AT5G46690	AT5G46690.1	beta HLH protein 71 (bHLH071); FUNCTIONS IN: DNA binding, sequence-specific DNA binding transcription factor activity; INVOLVED IN: regulation of transcription; LOCATED IN: nucleus; EXPRESSED IN: 16 plant structures; EXPRESSED DURING: 13 growth stages; CO	protein_coding	BETA HLH PROTEIN 71 (bHLH071)	BETA HLH PROTEIN 71 (bHLH071)
AT3G58120	AT3G58120.1	Encodes a member of the BZIP family of transcription factors. Forms heterodimers with the related protein AtbZIP34. Binds to G-boxes in vitro and is localized to the nucleus in onion epidermal cells.	protein_coding	(BZIP61)	(ATBZIP61); (BZIP61)
AT2G20570	AT2G20570.2	Encodes GLK1, Golden2-like 1, one of a pair of partially redundant nuclear transcription factors that regulate chloroplast development in a cell-autonomous manner. GLK2, Golden2-like 2, is encoded by At5g44190. GLK1 and GLK2 regulate the expression of the	protein_coding	GBF'S PRO-RICH REGION-INTERACTING FACTOR 1 (GPRI1)	GBF'S PRO-RICH REGION-INTERACTING FACTOR 1 (GPRI1)
AT2G39250	AT2G39250.1	Encodes a AP2 domain transcription factor that can repress flowering. SNZ and its paralogous gene, SCHLAFMUTZE (SMZ), share a signature with partial complementarity to the miR172 microRNA, whose precursor is induced upon flowering.	protein_coding	SCHNARCHZAPFEN (SNZ)	SCHNARCHZAPFEN (SNZ)
AT1G69690	AT1G69690.1	TCP family transcription factor ; FUNCTIONS IN: sequence-specific DNA binding transcription factor activity; INVOLVED IN: regulation of transcription; LOCATED IN: chloroplast; EXPRESSED IN: 22 plant structures; EXPRESSED DURING: 13 growth stages; CONTAINS	protein_coding	TEOSINTE BRANCHED1/CYCLOIDEA/PCF 15 (TCP15)	TEOSINTE BRANCHED1/CYCLOIDEA/PCF 15 (TCP15); (AtTCP15)
AT4G00050	AT4G00050.1	unfertilized embryo sac 10 (UNE10); FUNCTIONS IN: DNA binding, sequence-specific DNA binding transcription factor activity; INVOLVED IN: double fertilization forming a zygote and endosperm, regulation of transcription; LOCATED IN: nucleus; EXPRESSED IN: 2	protein_coding	UNFERTILIZED EMBRYO SAC 10 (UNE10)	UNFERTILIZED EMBRYO SAC 10 (UNE10)
AT2G31220	AT2G31220.1	basic helix-loop-helix (bHLH) DNA-binding superfamily protein; FUNCTIONS IN: DNA binding, sequence-specific DNA binding transcription factor activity; INVOLVED IN: regulation of transcription; LOCATED IN: nucleus; CONTAINS InterPro DOMAIN/s: Helix-loop-he	protein_coding
AT1G68520	AT1G68520.1	B-box type zinc finger protein with CCT domain; FUNCTIONS IN: sequence-specific DNA binding transcription factor activity, zinc ion binding; INVOLVED IN: regulation of transcription; LOCATED IN: intracellular; EXPRESSED IN: 21 plant structures; EXPRESSED	protein_coding
AT2G18969	AT2G18969.1	Encodes a atypical member of the bHLH (basic helix-loop-helix) family transcriptional factors.	protein_coding
AT5G28300	AT5G28300.1	Duplicated homeodomain-like superfamily protein; FUNCTIONS IN: sequence-specific DNA binding transcription factor activity; INVOLVED IN: regulation of transcription; LOCATED IN: chloroplast; EXPRESSED IN: 22 plant structures; EXPRESSED DURING: 13 growth s	protein_coding
Auxin-related genes
AT4G24670	AT4G24670.1	Encodes a protein with similarity to the TAA1 trytophan aminotransferase involved in IAA biosynthesis. Double mutant analyses suggest that this protein is involved in regulating many aspects of plant growth and development from embryogenesis to flower for	protein_coding	TRYPTOPHAN AMINOTRANSFERASE RELATED 2 (TAR2)	TRYPTOPHAN AMINOTRANSFERASE RELATED 2 (TAR2)
Metabolism-related genes
AT4G37070	AT4G37070.2	Patatin-related phospholipase A. Expressed strongly and exclusively in roots. AtplaIVA-null mutants have reduced lateral root development. Phosphorylation by calcium-dependent protein kinases in vitro enhances its activity.	protein_coding	(PLP1)	(PLP1); (PLA IVA);PHOSPHOLIPASE A IVA (AtPLAIVA)
AT1G22400	AT1G22400.1	UGT85A1; FUNCTIONS IN: in 6 functions; INVOLVED IN: metabolic process; LOCATED IN: cellular_component unknown; EXPRESSED IN: 22 plant structures; EXPRESSED DURING: 10 growth stages; CONTAINS InterPro DOMAIN/s: UDP-glucuronosyl/UDP-glucosyltransferase (Int	protein_coding	(UGT85A1)	(UGT85A1);ARABIDOPSIS THALIANA UDP-GLUCOSYL TRANSFERASE 85A1 (ATUGT85A1)
AT5G36120	AT5G36120.1	cofactor assembly, complex C (B6F) (CCB3); FUNCTIONS IN: molecular_function unknown; INVOLVED IN: cytochrome b6f complex assembly; LOCATED IN: chloroplast thylakoid membrane, chloroplast; CONTAINS InterPro DOMAIN/s: Protein of unknown function YGGT (Inter	protein_coding	COFACTOR ASSEMBLY, COMPLEX C (B6F) (CCB3)	COFACTOR ASSEMBLY, COMPLEX C (B6F) (CCB3); (YLMG3); (atylmg3)
AT3G44860	AT3G44860.1	Encodes a farnesoic acid carboxyl-O-methyltransferase.	protein_coding	FARNESOIC ACID CARBOXYL-O-METHYLTRANSFERASE (FAMT)	FARNESOIC ACID CARBOXYL-O-METHYLTRANSFERASE (FAMT)
AT5G50950	AT5G50950.1	Encodes a fumarase enzyme initially shown to be in the mitochondria through proteomic studies but later shown to be present in the cytosol using an RFP fluorescent protein tag. It appears to be important for the accumulation of fumarate from malate in lea	protein_coding	FUMARASE 2 (FUM2)	FUMARASE 2 (FUM2)
AT1G56550	AT1G56550.1	Encodes a rhamnogalacturonan II specific xylosyltransferase.	protein_coding	RHAMNOGALACTURONAN SPECI&#64257;C XYLOSYLTRANSFERASE 1 (RXGT1)	RHAMNOGALACTURONAN SPECI&#64257;C XYLOSYLTRANSFERASE 1 (RXGT1)
AT2G22980	AT2G22980.4	serine carboxypeptidase-like 13 (SCPL13); FUNCTIONS IN: serine-type carboxypeptidase activity; INVOLVED IN: proteolysis; LOCATED IN: endomembrane system; EXPRESSED IN: 23 plant structures; EXPRESSED DURING: 13 growth stages; CONTAINS InterPro DOMAIN/s: Pe	protein_coding	SERINE CARBOXYPEPTIDASE-LIKE 13 (SCPL13)	SERINE CARBOXYPEPTIDASE-LIKE 13 (SCPL13)
AT2G23010	AT2G23010.2	serine carboxypeptidase-like 9 (SCPL9); FUNCTIONS IN: serine-type carboxypeptidase activity; INVOLVED IN: proteolysis; LOCATED IN: endomembrane system; CONTAINS InterPro DOMAIN/s: Peptidase S10, serine carboxypeptidase (InterPro:IPR001563); BEST Arabidops	protein_coding	SERINE CARBOXYPEPTIDASE-LIKE 9 (SCPL9)	SERINE CARBOXYPEPTIDASE-LIKE 9 (SCPL9)
AT2G22990	AT2G22990.3	sinapoylglucose:malate sinapoyltransferase. Catalyzes the formation of sinapoylmalate from sinapoylglucose. Mutants accumulate excess sinapoylglucose.	protein_coding	SINAPOYLGLUCOSE 1 (SNG1)	SINAPOYLGLUCOSE 1 (SNG1);SERINE CARBOXYPEPTIDASE-LIKE 8 (SCPL8)
AT3G29630	AT3G29630.1	UDP-Glycosyltransferase superfamily protein; FUNCTIONS IN: transferase activity, transferring hexosyl groups, transferase activity, transferring glycosyl groups; INVOLVED IN: metabolic process; LOCATED IN: cellular_component unknown; EXPRESSED IN: inflore	protein_coding
AT1G31550	AT1G31550.2	GDSL-like Lipase/Acylhydrolase superfamily protein; FUNCTIONS IN: lipase activity, hydrolase activity, acting on ester bonds, carboxylesterase activity; INVOLVED IN: lipid metabolic process; LOCATED IN: vacuole; EXPRESSED IN: 20 plant structures; EXPRESSE	protein_coding
AT5G38430	AT5G38430.1	Ribulose bisphosphate carboxylase (small chain) family protein; FUNCTIONS IN: ribulose-bisphosphate carboxylase activity; INVOLVED IN: carbon fixation, response to blue light, response to red light, response to far red light; LOCATED IN: in 7 components;	protein_coding
AT3G28520	AT3G28520.1	P-loop containing nucleoside triphosphate hydrolases superfamily protein; FUNCTIONS IN: nucleoside-triphosphatase activity, ATPase activity, nucleotide binding, ATP binding; LOCATED IN: mitochondrion; CONTAINS InterPro DOMAIN/s: ATPase, AAA-type, core (In	protein_coding
AT2G03550	AT2G03550.1	alpha/beta-Hydrolases superfamily protein; FUNCTIONS IN: hydrolase activity; INVOLVED IN: metabolic process; LOCATED IN: cellular_component unknown; EXPRESSED IN: 21 plant structures; EXPRESSED DURING: 13 growth stages; CONTAINS InterPro DOMAIN/s: Alpha/b	protein_coding
AT2G03750	AT2G03750.1	P-loop containing nucleoside triphosphate hydrolases superfamily protein; FUNCTIONS IN: sulfotransferase activity; INVOLVED IN: biological_process unknown; LOCATED IN: endomembrane system; EXPRESSED IN: 20 plant structures; EXPRESSED DURING: 13 growth sta	protein_coding
AT5G39220	AT5G39220.1	alpha/beta-Hydrolases superfamily protein; CONTAINS InterPro DOMAIN/s: Alpha/beta hydrolase fold-1 (InterPro:IPR000073); BEST Arabidopsis thaliana protein match is: alpha/beta-Hydrolases superfamily protein (TAIR:AT1G13820.1); Has 3137 Blast hits to 3135	protein_coding
AT3G08870	AT3G08870.1	Concanavalin A-like lectin protein kinase family protein; FUNCTIONS IN: kinase activity; INVOLVED IN: protein amino acid phosphorylation, N-terminal protein myristoylation; LOCATED IN: endomembrane system; EXPRESSED IN: 9 plant structures; EXPRESSED DURIN	protein_coding
AT1G27480	AT1G27480.1	alpha/beta-Hydrolases superfamily protein; FUNCTIONS IN: phosphatidylcholine-sterol O-acyltransferase activity; INVOLVED IN: lipid metabolic process; LOCATED IN: plasma membrane, vacuole; EXPRESSED IN: 21 plant structures; EXPRESSED DURING: 13 growth stag	protein_coding
AT1G51538	AT1G51538.1	Aminotransferase-like, plant mobile domain family protein; FUNCTIONS IN: molecular_function unknown; INVOLVED IN: biological_process unknown; LOCATED IN: cellular_component unknown; EXPRESSED IN: cultured cell; CONTAINS InterPro DOMAIN/s: Aminotransferase	protein_coding
AT2G45600	AT2G45600.1	alpha/beta-Hydrolases superfamily protein; FUNCTIONS IN: hydrolase activity; INVOLVED IN: metabolic process; LOCATED IN: cellular_component unknown; EXPRESSED IN: 20 plant structures; EXPRESSED DURING: 8 growth stages; CONTAINS InterPro DOMAIN/s: Lipase,	protein_coding
AT4G29710	AT4G29710.1	Alkaline-phosphatase-like family protein; FUNCTIONS IN: catalytic activity; INVOLVED IN: metabolic process; LOCATED IN: cellular_component unknown; EXPRESSED IN: shoot apex, embryo; EXPRESSED DURING: D bilateral stage; CONTAINS InterPro DOMAIN/s: Type I p	protein_coding
AT5G67050	AT5G67050.1	alpha/beta-Hydrolases superfamily protein; FUNCTIONS IN: triglyceride lipase activity; INVOLVED IN: lipid metabolic process; LOCATED IN: membrane; EXPRESSED IN: sepal, carpel, stamen, leaf; EXPRESSED DURING: petal differentiation and expansion stage; CONT	protein_coding
AT5G38410	AT5G38410.3	Ribulose bisphosphate carboxylase (small chain) family protein; FUNCTIONS IN: ribulose-bisphosphate carboxylase activity; INVOLVED IN: carbon fixation, response to blue light, response to red light, response to far red light; LOCATED IN: thylakoid, chloro	protein_coding
AT1G28610	AT1G28610.2	GDSL-like Lipase/Acylhydrolase superfamily protein; FUNCTIONS IN: lipase activity, hydrolase activity, acting on ester bonds, carboxylesterase activity; INVOLVED IN: lipid metabolic process; LOCATED IN: endomembrane system; EXPRESSED IN: 22 plant structur	protein_coding
AT2G39020	AT2G39020.1	Acyl-CoA N-acyltransferases (NAT) superfamily protein; FUNCTIONS IN: N-acetyltransferase activity; INVOLVED IN: metabolic process; LOCATED IN: chloroplast; EXPRESSED IN: 23 plant structures; EXPRESSED DURING: 13 growth stages; CONTAINS InterPro DOMAIN/s:	protein_coding
Transposable element genes
AT2G06430	AT2G06430.1	transposable element gene; pseudogene, Ulp1 protease family, contains Pfam profile PF02902: Ulp1 protease family, C-terminal catalytic domain; similar to At1g32840, At4g04010, At2g15140, At2g04980, At2g14130, At3g44500, At2g15190, At3g47260, At5g34900, At	transposable_element_gene
AT2G15070	AT2G15070.1	transposable element gene; CACTA-like transposase family (Tnp2/En/Spm), has a 8.4e-192 P-value blast match to gb|AAG52024.1|AC022456_5 Tam1-homologous transposon protein TNP2, putative; 12762-16371 (Arabidopsis thaliana) (CACTA-element)	transposable_element_gene
AT3G42806	AT3G42806.1	transposable element gene; Mutator-like transposase family, has a 2.2e-53 P-value blast match to Q9SHN7 /450-633 Pfam PF03108 MuDR family transposase (MuDr-element domain)	transposable_element_gene
AT3G21050	AT3G21050.1	transposable element gene; copia-like retrotransposon family, has a 8.8e-18 P-value blast match to gb|AAO73527.1| gag-pol polyprotein (Glycine max) (SIRE1) (Ty1_Copia-family)	transposable_element_gene
AT1G42580	AT1G42580.1	transposable element gene; similar to DNA binding [Arabidopsis thaliana] (TAIR:AT3G47680.1)	transposable_element_gene
AT5G36990	AT5G36990.1	transposable element gene; hAT-like transposase family (hobo/Ac/Tam3), has a 8.5e-61 P-value blast match to GB:AAD24567 transposase Tag2 (hAT-element) (Arabidopsis thaliana)	transposable_element_gene
AT3G29792	AT3G29792.1	transposable element gene; copia-like retrotransposon family, has a 1.7e-243 P-value blast match to GB:CAA72989 open reading frame 1 (Ty1_Copia-element) (Brassica oleracea)	transposable_element_gene
AT3G29634	AT3G29634.1	transposable element gene; CACTA-like transposase family (Tnp2/En/Spm), has a 2.3e-159 P-value blast match to GB:CAA40555 TNP2 (CACTA-element) (Antirrhinum majus)	transposable_element_gene
AT2G04035	AT2G04035.1	transposable element gene; pseudogene, hypothetical protein, similar to (GB:AC005508)	transposable_element_gene
AT2G05390	AT2G05390.1	transposable element gene; copia-like retrotransposon family, has a 7.2e-200 P-value blast match to gb|AAG52949.1| gag/pol polyprotein (Endovir1-1) (Arabidopsis thaliana) (Ty1_Copia-family)	transposable_element_gene
AT2G14220	AT2G14220.1	transposable element gene; copia-like retrotransposon family, has a 1.6e-167 P-value blast match to GB:BAA78423 polyprotein (Ty1_Copia-element) (Arabidopsis thaliana)GB:BAA78423 polyprotein (Ty1_Copia-element) (Arabidopsis thaliana)GB:BAA78423 polyprotein	transposable_element_gene
AT5G35341	AT5G35341.1	transposable element gene; pseudogene, hypothetical protein	transposable_element_gene
AT3G29778	AT3G29778.1	transposable element gene; non-LTR retrotransposon family (LINE), has a 8.1e-43 P-value blast match to GB:NP_038607 L1 repeat, Tf subfamily, member 9 (LINE-element) (Mus musculus)	transposable_element_gene
AT1G40105	AT1G40105.1	transposable element gene; CACTA-like transposase family (Ptta/En/Spm), has a 5.1e-40 P-value blast match to At5g29026.1/8-244 CACTA-like transposase family (Ptta/En/Spm) (CACTA-element) (Arabidopsis thaliana)	transposable_element_gene
AT2G14415	AT2G14415.1	transposable element gene; gypsy-like retrotransposon family (Athila), has a 3.7e-18 P-value blast match to GB:CAA57397 Athila ORF 1 (Arabidopsis thaliana)	transposable_element_gene
AT2G04043	AT2G04043.1	transposable element gene; hAT-like transposase family (hobo/Ac/Tam3), has a 3.7e-41 P-value blast match to GB:AAD24567 transposase Tag2 (hAT-element) (Arabidopsis thaliana)	transposable_element_gene
AT2G13300	AT2G13300.1	transposable element gene; non-LTR retrotransposon family (LINE), has a 1.8e-11 P-value blast match to GB:AAB41224 ORF2 (LINE-element) (Rattus norvegicus)	transposable_element_gene
AT2G04470	AT2G04470.1	transposable element gene; copia-like retrotransposon family, has a 1.3e-67 P-value blast match to GB:AAD12998 pol polyprotein (Ty1_Copia-element) (Zea mays)	transposable_element_gene
AT3G30570	AT3G30570.1	transposable element gene; non-LTR retrotransposon family (LINE), has a 7.9e-38 P-value blast match to GB:AAB41224 ORF2 (LINE-element) (Rattus norvegicus)	transposable_element_gene
AT1G42602	AT1G42602.1	transposable element gene; pseudogene, hypothetical protein	transposable_element_gene
AT5G43105	AT5G43105.1	transposable element gene; non-LTR retrotransposon family (LINE), has a 1.7e-39 P-value blast match to GB:AAA39398 ORF2 (Mus musculus) (LINE-element)	transposable_element_gene
Other genes
Pathogen-related genes
AT5G44870	AT5G44870.1	Encodes LAZ5, a TIR-class NB-LRR R protein of unknown pathogen specificity with sequence similarity to RPS4, an R protein conferring resistance to Pseudomonas syringae expressing the effector AvrRPS4. Overexpression of LAZ5 results in hypersensitive cell	protein_coding	LAZARUS 5 (LAZ5)	LAZARUS 5 (LAZ5)
AT4G23170	AT4G23170.1	Induced in response to Salicylic acid.Similar to receptor-like kinase 4 and 5. NPR1, a known positive regulator of the SA signaling pathway is responsible for the SA-dependent induction and constitutive repression of EP1 gene's basal expression.	protein_coding	(EP1)	(EP1);CYSTEINE-RICH RLK (RECEPTOR-LIKE PROTEIN KINASE) 9 (CRK9)
AT2G14560	AT2G14560.1	Encodes LURP1, a member of the LURP cluster (late upregulated in response to Hyaloperonospora parasitica) which exhibits a pronounced upregulation after recognition of the pathogenic oomycte H. parasitica. LURP1 is required for full basal defense to H. p	protein_coding	LATE UPREGULATED IN RESPONSE TO HYALOPERONOSPORA PARASITICA (LURP1)	LATE UPREGULATED IN RESPONSE TO HYALOPERONOSPORA PARASITICA (LURP1)
AT3G45140	AT3G45140.1	Chloroplast lipoxygenase required for wound-induced jasmonic acid accumulation in Arabidopsis.Mutants are resistant to Staphylococcus aureus and accumulate salicylic acid upon infection.	protein_coding	LIPOXYGENASE 2 (LOX2)	LIPOXYGENASE 2 (LOX2);ARABIODOPSIS THALIANA LIPOXYGENASE 2 (ATLOX2)
AT4G16990	AT4G16990.2	RESISTANCE TO LEPTOSPHAERIA MACULANS 3 (RLM3); FUNCTIONS IN: transmembrane receptor activity, ATP binding; INVOLVED IN: defense response to fungus, incompatible interaction, regulation of defense response by callose deposition, defense response; LOCATED I	protein_coding	RESISTANCE TO LEPTOSPHAERIA MACULANS 3 (RLM3)	RESISTANCE TO LEPTOSPHAERIA MACULANS 3 (RLM3)
AT1G56510	AT1G56510.1	TIR-NB-LRR protein that confers resistance to four races of Albugo candida.	protein_coding	WHITE RUST RESISTANCE 4 (WRR4)	WHITE RUST RESISTANCE 4 (WRR4);ACTIVATED DISEASE RESISTANCE 2 (ADR2)
AT1G56520	AT1G56520.2	Disease resistance protein (TIR-NBS-LRR class) family; FUNCTIONS IN: transmembrane receptor activity, nucleoside-triphosphatase activity, nucleotide binding, ATP binding; INVOLVED IN: signal transduction, defense response, apoptosis, innate immune respons	protein_coding
AT1G58602	AT1G58602.1	LRR and NB-ARC domains-containing disease resistance protein; FUNCTIONS IN: ATP binding; INVOLVED IN: defense response, apoptosis; CONTAINS InterPro DOMAIN/s: NB-ARC (InterPro:IPR002182), Disease resistance protein (InterPro:IPR000767); BEST Arabidopsis t	protein_coding
AT1G63880	AT1G63880.1	Encodes a TIR-NBS-LRR class of disease resistance protein effective against Leptosphaeria maculans.	protein_coding
AT5G46490	AT5G46490.2	Disease resistance protein (TIR-NBS-LRR class) family; FUNCTIONS IN: transmembrane receptor activity, nucleoside-triphosphatase activity, nucleotide binding, ATP binding; INVOLVED IN: signal transduction, apoptosis, defense response, innate immune respons	protein_coding
AT2G14080	AT2G14080.1	Disease resistance protein (TIR-NBS-LRR class) family; FUNCTIONS IN: transmembrane receptor activity, nucleoside-triphosphatase activity, nucleotide binding, ATP binding; INVOLVED IN: signal transduction, apoptosis, defense response, innate immune respons	protein_coding
AT1G63360	AT1G63360.1	Disease resistance protein (CC-NBS-LRR class) family; FUNCTIONS IN: ATP binding; INVOLVED IN: N-terminal protein myristoylation, defense response; LOCATED IN: cellular_component unknown; CONTAINS InterPro DOMAIN/s: NB-ARC (InterPro:IPR002182), Disease res	protein_coding
AT4G19520	AT4G19520.1	disease resistance protein (TIR-NBS-LRR class) family; FUNCTIONS IN: transmembrane receptor activity, ATP binding; INVOLVED IN: signal transduction, apoptosis, defense response, innate immune response; LOCATED IN: intrinsic to membrane; CONTAINS InterPro	protein_coding
AT1G61300	AT1G61300.1	LRR and NB-ARC domains-containing disease resistance protein; FUNCTIONS IN: ATP binding; INVOLVED IN: N-terminal protein myristoylation, apoptosis, defense response; LOCATED IN: endomembrane system; CONTAINS InterPro DOMAIN/s: NB-ARC (InterPro:IPR002182),	protein_coding
Electron carrier
AT3G26290	AT3G26290.1	putative cytochrome P450	protein_coding	CYTOCHROME P450, FAMILY 71, SUBFAMILY B, POLYPEPTIDE 26 (CYP71B26)	CYTOCHROME P450, FAMILY 71, SUBFAMILY B, POLYPEPTIDE 26 (CYP71B26)
AT3G26300	AT3G26300.1	putative cytochrome P450	protein_coding	CYTOCHROME P450, FAMILY 71, SUBFAMILY B, POLYPEPTIDE 34 (CYP71B34)	CYTOCHROME P450, FAMILY 71, SUBFAMILY B, POLYPEPTIDE 34 (CYP71B34)
AT3G26310	AT3G26310.1	putative cytochrome P450	protein_coding	CYTOCHROME P450, FAMILY 71, SUBFAMILY B, POLYPEPTIDE 35 (CYP71B35)	CYTOCHROME P450, FAMILY 71, SUBFAMILY B, POLYPEPTIDE 35 (CYP71B35)
AT3G26280	AT3G26280.1	cytochrome P450 monooxygenase	protein_coding	CYTOCHROME P450, FAMILY 71, SUBFAMILY B, POLYPEPTIDE 4 (CYP71B4)	CYTOCHROME P450, FAMILY 71, SUBFAMILY B, POLYPEPTIDE 4 (CYP71B4)
AT2G45560	AT2G45560.1	cytochrome P450 monooxygenase	protein_coding	CYTOCHROME P450, FAMILY 76, SUBFAMILY C, POLYPEPTIDE 1 (CYP76C1)	CYTOCHROME P450, FAMILY 76, SUBFAMILY C, POLYPEPTIDE 1 (CYP76C1)
AT5G39210	AT5G39210.1	Encodes a protein of the chloroplastic NAD(P)H dehydrogenase complex (NDH Complex) involved in respiration, photosystem I (PSI) cyclic electron transport and CO2 uptake. The product of this gene appears to be essential for the stable formation of the NDH	protein_coding	CHLORORESPIRATORY REDUCTION 7 (CRR7)	CHLORORESPIRATORY REDUCTION 7 (CRR7)
Signal transduction
AT1G51800	AT1G51800.1	Leucine-rich repeat protein kinase family protein; FUNCTIONS IN: kinase activity; INVOLVED IN: protein amino acid phosphorylation; LOCATED IN: endomembrane system; EXPRESSED IN: 11 plant structures; EXPRESSED DURING: 6 growth stages; CONTAINS InterPro DOM	protein_coding	IMPAIRED OOMYCETE SUSCEPTIBILITY 1 (IOS1)	IMPAIRED OOMYCETE SUSCEPTIBILITY 1 (IOS1)
AT5G45820	AT5G45820.1	Encodes a CBL-interacting serine/threonine protein kinase comprised of an N-terminal kinase catalytic domain similar to SNF1/AMPK and a unique C-terminal regulatory domain.	protein_coding	CBL-INTERACTING PROTEIN KINASE 20 (CIPK20)	CBL-INTERACTING PROTEIN KINASE 20 (CIPK20);SNF1-RELATED PROTEIN KINASE 3.6 (SnRK3.6);PROTEIN KINASE 18 (PKS18)
AT5G01540	AT5G01540.1	Encodes LecRKA4.1, a member of the lectin receptor kinase subfamily A4 (LecRKA4.1 At5g01540; LecRKA4.2 At5g01550; LecRKA4.3 At5g01560). Together with other members of the subfamily, functions redundantly in the negative regulation of ABA response in seed	protein_coding	LECTIN RECEPTOR KINASE A4.1 (LECRKA4.1)	LECTIN RECEPTOR KINASE A4.1 (LECRKA4.1)
AT2G15040	AT2G15040.1	pseudogene, disease resistance protein-related, low similarity to disease resistance protein Cf-2.1 (Lycopersicon pimpinellifolium) GI:1184075; contains Pfam profile PF00560: Leucine Rich Repeat; blastp match of 38% identity and 4.4e-96 P-value to GP|1184	pseudogene	RECEPTOR LIKE PROTEIN 18 (RLP18)	RECEPTOR LIKE PROTEIN 18 (AtRLP18);RECEPTOR LIKE PROTEIN 18 (RLP18)
AT2G15080	AT2G15080.1	receptor like protein 19 (RLP19); FUNCTIONS IN: kinase activity; INVOLVED IN: signal transduction, defense response; LOCATED IN: endomembrane system; EXPRESSED IN: 10 plant structures; EXPRESSED DURING: 9 growth stages; CONTAINS InterPro DOMAIN/s: Leucine	protein_coding	RECEPTOR LIKE PROTEIN 19 (RLP19)	RECEPTOR LIKE PROTEIN 19 (AtRLP19);RECEPTOR LIKE PROTEIN 19 (RLP19)
AT3G05370	AT3G05370.1	receptor like protein 31 (RLP31); FUNCTIONS IN: kinase activity; INVOLVED IN: signal transduction, defense response; LOCATED IN: endomembrane system; EXPRESSED IN: 19 plant structures; EXPRESSED DURING: 13 growth stages; CONTAINS InterPro DOMAIN/s: Leucin	protein_coding	RECEPTOR LIKE PROTEIN 31 (RLP31)	RECEPTOR LIKE PROTEIN 31 (AtRLP31);RECEPTOR LIKE PROTEIN 31 (RLP31)
AT5G63140	AT5G63140.1	purple acid phosphatase 29 (PAP29); FUNCTIONS IN: protein serine/threonine phosphatase activity, acid phosphatase activity; LOCATED IN: endomembrane system; EXPRESSED IN: 23 plant structures; EXPRESSED DURING: 13 growth stages; CONTAINS InterPro DOMAIN/s:	protein_coding	PURPLE ACID PHOSPHATASE 29 (PAP29)	PURPLE ACID PHOSPHATASE 29 (ATPAP29); (PAP29);PURPLE ACID PHOSPHATASE 29 (PAP29)
AT5G60900	AT5G60900.1	Encodes a receptor-like protein kinase.	protein_coding	RECEPTOR-LIKE PROTEIN KINASE 1 (RLK1)	RECEPTOR-LIKE PROTEIN KINASE 1 (RLK1)
AT2G05060	AT2G05060.1	Protein kinase superfamily protein; FUNCTIONS IN: protein serine/threonine kinase activity, protein kinase activity, kinase activity, ATP binding; INVOLVED IN: protein amino acid phosphorylation; LOCATED IN: cellular_component unknown; CONTAINS InterPro D	protein_coding
AT3G08660	AT3G08660.1	Phototropic-responsive NPH3 family protein; FUNCTIONS IN: signal transducer activity; INVOLVED IN: response to light stimulus, N-terminal protein myristoylation; LOCATED IN: chloroplast; EXPRESSED IN: 8 plant structures; EXPRESSED DURING: 6 growth stages;	protein_coding
AT5G45840	AT5G45840.2	Leucine-rich repeat protein kinase family protein; FUNCTIONS IN: protein serine/threonine kinase activity, protein kinase activity, ATP binding; INVOLVED IN: transmembrane receptor protein tyrosine kinase signaling pathway, protein amino acid phosphorylat	protein_coding
AT5G39020	AT5G39020.1	Malectin/receptor-like protein kinase family protein; FUNCTIONS IN: protein serine/threonine kinase activity, protein kinase activity, kinase activity, ATP binding; INVOLVED IN: protein amino acid phosphorylation; LOCATED IN: endomembrane system; EXPRESSE	protein_coding
AT1G63570	AT1G63570.1	Receptor-like protein kinase-related family protein; FUNCTIONS IN: molecular_function unknown; INVOLVED IN: biological_process unknown; LOCATED IN: endomembrane system; CONTAINS InterPro DOMAIN/s: Protein of unknown function DUF26 (InterPro:IPR002902); BE	protein_coding
AT3G47580	AT3G47580.1	Leucine-rich repeat protein kinase family protein; FUNCTIONS IN: protein serine/threonine kinase activity, kinase activity, ATP binding; INVOLVED IN: transmembrane receptor protein tyrosine kinase signaling pathway, protein amino acid phosphorylation; LOC	protein_coding
AT5G38990	AT5G38990.1	Malectin/receptor-like protein kinase family protein; FUNCTIONS IN: kinase activity; INVOLVED IN: protein amino acid phosphorylation; LOCATED IN: endomembrane system; CONTAINS InterPro DOMAIN/s: Protein kinase, ATP binding site (InterPro:IPR017441), Malec	protein_coding
AT1G51805	AT1G51805.1	Leucine-rich repeat protein kinase family protein; FUNCTIONS IN: protein serine/threonine kinase activity, protein kinase activity, kinase activity, ATP binding; INVOLVED IN: protein amino acid phosphorylation; LOCATED IN: endomembrane system; EXPRESSED I	protein_coding
Calcium-related genes
AT3G49260	AT3G49260.3	IQ-domain 21 (iqd21); FUNCTIONS IN: calmodulin binding; INVOLVED IN: biological_process unknown; LOCATED IN: cellular_component unknown; EXPRESSED IN: 19 plant structures; EXPRESSED DURING: 13 growth stages; CONTAINS InterPro DOMAIN/s: IQ calmodulin-bindi	protein_coding	IQ-DOMAIN 21 (iqd21)	IQ-DOMAIN 21 (iqd21)
AT2G33380	AT2G33380.1	Encodes a calcium binding protein whose mRNA is induced upon treatment with NaCl, ABA and in response to dessication. mRNA expression under drought conditions is apparent particularly in leaves and flowers. Isoform of caleosin with a role as a peroxygena	protein_coding	RESPONSIVE TO DESSICATION 20 (RD20)	RESPONSIVE TO DESSICATION 20 (RD20);CALEOSIN 3 (CLO-3);CALEOSIN 3 (CLO3);ARABIDOPSIS THALIANA CALEOSIN 3 (AtCLO3)
AT2G41100	AT2G41100.1	encodes a calmodulin-like protein, with six potential calcium binding domains. Calcium binding shown by Ca(2+)-specific shift in electrophoretic mobility. Expression induced by touch and darkness. Expression may also be developmentally controlled. Express	protein_coding	TOUCH 3 (TCH3)	TOUCH 3 (TCH3);ARABIDOPSIS THALIANA CALMODULIN LIKE 4 (ATCAL4)
AT5G15430	AT5G15430.1	Plant calmodulin-binding protein-related; CONTAINS InterPro DOMAIN/s: Calmodulin-binding protein, plant (InterPro:IPR012417); BEST Arabidopsis thaliana protein match is: Plant calmodulin-binding protein-related (TAIR:AT5G39380.1); Has 2981 Blast hits to 2	protein_coding
Transporter
AT2G10940	AT2G10940.1	Bifunctional inhibitor/lipid-transfer protein/seed storage 2S albumin superfamily protein; FUNCTIONS IN: lipid binding; INVOLVED IN: lipid transport; LOCATED IN: chloroplast thylakoid membrane, apoplast, chloroplast, membrane; EXPRESSED IN: 21 plant struc	protein_coding
AT2G37450	AT2G37450.2	nodulin MtN21 /EamA-like transporter family protein; LOCATED IN: endomembrane system, membrane; EXPRESSED IN: 20 plant structures; EXPRESSED DURING: 13 growth stages; CONTAINS InterPro DOMAIN/s: Protein of unknown function DUF6, transmembrane (InterPro:IP	protein_coding
AT4G36100	AT4G36100.1	Sec1/munc18-like (SM) proteins superfamily; INVOLVED IN: vesicle-mediated transport, vesicle docking involved in exocytosis; LOCATED IN: peroxisome; CONTAINS InterPro DOMAIN/s: Sec1-like protein (InterPro:IPR001619), Protein of unknown function DUF641, pl	protein_coding
AT2G40460	AT2G40460.1	Major facilitator superfamily protein; FUNCTIONS IN: transporter activity; INVOLVED IN: oligopeptide transport, response to nematode; LOCATED IN: membrane; EXPRESSED IN: 22 plant structures; EXPRESSED DURING: 13 growth stages; CONTAINS InterPro DOMAIN/s:	protein_coding
AT3G53960	AT3G53960.1	Major facilitator superfamily protein; FUNCTIONS IN: transporter activity; INVOLVED IN: oligopeptide transport; LOCATED IN: plasma membrane, membrane; EXPRESSED IN: 22 plant structures; EXPRESSED DURING: 13 growth stages; CONTAINS InterPro DOMAIN/s: PTR2	protein_coding
AT5G61520	AT5G61520.1	Major facilitator superfamily protein; FUNCTIONS IN: carbohydrate transmembrane transporter activity, sugar:hydrogen symporter activity; INVOLVED IN: transport, transmembrane transport; LOCATED IN: integral to membrane, membrane; EXPRESSED IN: 15 plant st	protein_coding
AT2G16380	AT2G16380.1	Sec14p-like phosphatidylinositol transfer family protein; FUNCTIONS IN: transporter activity; INVOLVED IN: transport; LOCATED IN: intracellular; EXPRESSED IN: 10 plant structures; EXPRESSED DURING: 7 growth stages; CONTAINS InterPro DOMAIN/s: Cellular ret	protein_coding
Pseudogene
AT2G12660	AT2G12660.1	pseudogene, xyloglucan endotransglycosylase, blastp match of 82% identity and 5.9e-44 P-value to GP|19911573|dbj|BAB86890.1||AB083025 syringolide-induced protein 19-1-5 {Glycine max}	pseudogene
AT3G43310	AT3G43310.1	pseudogene, hypothetical protein, hypothetical protein At2g15420 - Arabidopsis thaliana, EMBL:AC006920	pseudogene
AT5G35780	AT5G35780.1	pseudogene, hypothetical protein, contains Pfam profile PF03754: Domain of unknown function (DUF313)	pseudogene
Unclassified genes
AT2G20580	AT2G20580.1	encoding the RPN subunits of the 26S proteasome	protein_coding	26S PROTEASOME REGULATORY SUBUNIT S2 1A (RPN1A)	26S PROTEASOME REGULATORY SUBUNIT S2 1A (RPN1A);26S PROTEASOME REGULATORY SUBUNIT S2 1A (ATRPN1A)
AT1G10370	AT1G10370.1	EARLY-RESPONSIVE TO DEHYDRATION 9 (ERD9); FUNCTIONS IN: glutathione transferase activity; INVOLVED IN: response to water deprivation, response to karrikin, toxin catabolic process; LOCATED IN: chloroplast, cytoplasm; EXPRESSED IN: 21 plant structures; EXP	protein_coding	EARLY-RESPONSIVE TO DEHYDRATION 9 (ERD9)	GLUTATHIONE S-TRANSFERASE 30 (GST30);GLUTATHIONE S-TRANSFERASE TAU 17 (ATGSTU17);GLUTATHIONE S-TRANSFERASE 30B (GST30B);EARLY-RESPONSIVE TO DEHYDRATION 9 (ERD9)
AT3G22860	AT3G22860.1	member of eIF3c - eukaryotic initiation factor 3c	protein_coding	EUKARYOTIC TRANSLATION INITIATION FACTOR 3 SUBUNIT C2 (TIF3C2)	EUKARYOTIC TRANSLATION INITIATION FACTOR 3 SUBUNIT C2 (TIF3C2); (ATEIF3C-2);EUKARYOTIC INITIATION FACTOR 3C-2 (EIF3C-2); (ATTIF3C2)
AT4G14400	AT4G14400.1	encodes a novel protein with putative ankyrin and transmembrane regions. It is a member of one of the largest uncharacterized gene families in higher plants. The gene is involved in resistance to Pseudomonas syringae.	protein_coding	ACCELERATED CELL DEATH 6 (ACD6)	ACCELERATED CELL DEATH 6 (ACD6)
AT3G14810	AT3G14810.1	mechanosensitive channel of small conductance-like 5 (MSL5); INVOLVED IN: transmembrane transport; LOCATED IN: membrane; CONTAINS InterPro DOMAIN/s: Membrane protein, At2g17000, predicted (InterPro:IPR016688), Mechanosensitive ion channel MscS (InterPro:I	protein_coding	MECHANOSENSITIVE CHANNEL OF SMALL CONDUCTANCE-LIKE 5 (MSL5)	MECHANOSENSITIVE CHANNEL OF SMALL CONDUCTANCE-LIKE 5 (MSL5)
AT4G28620	AT4G28620.1	Half-molecule ABC transporter ATM2. Arabidopsis thaliana has three ATM genes, namely ATM1, ATM2 and ATM3. Only ATM3 has an important function for plant growth.	protein_coding	ATP-BINDING CASSETTE B24 (ABCB24)	ARABIDOPSIS THALIANA ABC TRANSPORTER OF THE MITOCHONDRION 2 (ATATM2);ABC TRANSPORTER OF THE MITOCHONDRION 2 (ATM2);ATP-BINDING CASSETTE B24 (ABCB24)
AT2G36050	AT2G36050.1	ovate family protein 15 (OFP15); LOCATED IN: chloroplast; EXPRESSED IN: sepal, carpel, stamen; EXPRESSED DURING: 4 anthesis, petal differentiation and expansion stage; CONTAINS InterPro DOMAIN/s: Protein of unknown function DUF623 (InterPro:IPR006458); BE	protein_coding	OVATE FAMILY PROTEIN 15 (OFP15)	ARABIDOPSIS THALIANA OVATE FAMILY PROTEIN 15 (ATOFP15);OVATE FAMILY PROTEIN 15 (OFP15)
AT2G39010	AT2G39010.1	plasma membrane intrinsic protein 2E (PIP2E); FUNCTIONS IN: water channel activity; INVOLVED IN: transport, response to nematode; LOCATED IN: plasma membrane, membrane; EXPRESSED IN: 23 plant structures; EXPRESSED DURING: 13 growth stages; CONTAINS InterP	protein_coding	PLASMA MEMBRANE INTRINSIC PROTEIN 2E (PIP2E)	PLASMA MEMBRANE INTRINSIC PROTEIN 2E (PIP2E);PLASMA MEMBRANE INTRINSIC PROTEIN 2;6 (PIP2;6)
AT3G46780	AT3G46780.1	plastid transcriptionally active 16 (PTAC16); FUNCTIONS IN: binding, catalytic activity; INVOLVED IN: metabolic process; LOCATED IN: in 6 components; EXPRESSED IN: 21 plant structures; EXPRESSED DURING: 14 growth stages; CONTAINS InterPro DOMAIN/s: NAD(P)	protein_coding	PLASTID TRANSCRIPTIONALLY ACTIVE 16 (PTAC16)	PLASTID TRANSCRIPTIONALLY ACTIVE 16 (PTAC16)
AT1G71770	AT1G71770.1	Encodes a Class I polyA-binding protein. Expressed in floral organs. Binds polyA sepharose in vitro.	protein_coding	POLY(A)-BINDING PROTEIN 5 (PAB5)	POLY(A)-BINDING PROTEIN 5 (PAB5)
AT5G60960	AT5G60960.1	Encodes PNM1 (for PPR protein localized to the nucleus and mitochondria 1), a PPR protein that is dual localized to mitochondria and nuclei. Loss of PNM1 function in mitochondria, but not in nuclei, is lethal for the embryo. In mitochondria, it is associa	protein_coding	PPR PROTEIN LOCALIZED TO THE NUCLEUS AND MITOCHONDRIA 1 (PNM1)	PPR PROTEIN LOCALIZED TO THE NUCLEUS AND MITOCHONDRIA 1 (PNM1)
AT5G64770	AT5G64770.1	Encodes a root meristem growth factor (RGF). Belongs to a family of functionally redundant homologous peptides that are secreted, tyrosine-sulfated, and expressed mainly in the stem cell area and the innermost layer of central columella cells. RGFs are r	protein_coding	ROOT MERISTEM GROWTH FACTOR 9 (RGF9)	GOLVEN 2 (GLV2);ROOT MERISTEM GROWTH FACTOR 9 (RGF9)
AT5G63750	AT5G63750.1	ARIADNE 13 (ARI13); FUNCTIONS IN: zinc ion binding; LOCATED IN: intracellular; EXPRESSED IN: 6 plant structures; EXPRESSED DURING: 4 anthesis, petal differentiation and expansion stage; CONTAINS InterPro DOMAIN/s: Zinc finger, C6HC-type (InterPro:IPR00286	protein_coding	ARIADNE 13 (ARI13)	ARABIDOPSIS ARIADNE 13 (ATARI13);ARIADNE 13 (ARI13)
AT1G20010	AT1G20010.1	beta tubulin	protein_coding	TUBULIN BETA-5 CHAIN (TUB5)	TUBULIN BETA-5 CHAIN (TUB5)
AT2G41940	AT2G41940.1	Encodes a zinc finger protein containing only a single zinc finger.	protein_coding	ZINC FINGER PROTEIN 8 (ZFP8)	ZINC FINGER PROTEIN 8 (ZFP8);ZINC FINGER PROTEIN8 (ZFP8)
AT4G19170	AT4G19170.1	chloroplast-targeted member of a family of enzymes similar to nine-cis-epoxycarotenoid dioxygenase	protein_coding	NINE-CIS-EPOXYCAROTENOID DIOXYGENASE 4 (NCED4)	NINE-CIS-EPOXYCAROTENOID DIOXYGENASE 4 (NCED4);CAROTENOID CLEAVAGE DIOXYGENASE 4 (CCD4)
AT2G05070	AT2G05070.1	Encodes Lhcb2.2. Belongs to the Lhc super-gene family encodes the light-harvesting chlorophyll a/b-binding (LHC) proteins that constitute the antenna system of the photosynthetic apparatus.	protein_coding	PHOTOSYSTEM II LIGHT HARVESTING COMPLEX GENE 2.2 (LHCB2.2)	PHOTOSYSTEM II LIGHT HARVESTING COMPLEX GENE 2.2 (LHCB2.2);LIGHT-HARVESTING CHLOROPHYLL B-BINDING 2 (LHCB2)
AT1G76892	AT1G76892.1	Potential natural antisense gene, locus overlaps with AT1G76890	other_rna
AT4G12810	AT4G12810.1	F-box family protein; CONTAINS InterPro DOMAIN/s: F-box domain, cyclin-like (InterPro:IPR001810), Protein of unknown function DUF295 (InterPro:IPR005174); BEST Arabidopsis thaliana protein match is: F-box family protein with a domain of unknown function (	protein_coding
AT4G11400	AT4G11400.1	ARID/BRIGHT DNA-binding domain;ELM2 domain protein; FUNCTIONS IN: DNA binding; LOCATED IN: vacuole; CONTAINS InterPro DOMAIN/s: SANT, DNA-binding (InterPro:IPR001005), ELM2 (InterPro:IPR000949), ARID/BRIGHT DNA-binding domain (InterPro:IPR001606); BEST Ar	protein_coding
AT4G16980	AT4G16980.1	arabinogalactan-protein family; INVOLVED IN: biological_process unknown; LOCATED IN: endomembrane system; EXPRESSED IN: 22 plant structures; EXPRESSED DURING: 13 growth stages; Has 61554 Blast hits to 29210 proteins in 1485 species: Archae - 170; Bacteria	protein_coding
AT5G24940	AT5G24940.1	Protein phosphatase 2C family protein; FUNCTIONS IN: protein serine/threonine phosphatase activity, catalytic activity; INVOLVED IN: protein amino acid dephosphorylation; LOCATED IN: protein serine/threonine phosphatase complex; EXPRESSED IN: 6 plant stru	protein_coding
AT2G19910	AT2G19910.1	RNA-dependent RNA polymerase family protein; CONTAINS InterPro DOMAIN/s: RNA-dependent RNA polymerase, eukaryotic-type (InterPro:IPR007855); BEST Arabidopsis thaliana protein match is: RNA-dependent RNA polymerase family protein (TAIR:AT2G19920.1); Has 35	protein_coding
AT2G03560	AT2G03560.1	CONTAINS InterPro DOMAIN/s: F-box domain, cyclin-like (InterPro:IPR001810), Protein of unknown function DUF295 (InterPro:IPR005174); BEST Arabidopsis thaliana protein match is: F-box family protein (TAIR:AT5G38270.1); Has 427 Blast hits to 415 proteins in	protein_coding
AT4G05250	AT4G05250.1	Ubiquitin-like superfamily protein; CONTAINS InterPro DOMAIN/s: Ubiquitin conserved site (InterPro:IPR019954), Ubiquitin (InterPro:IPR000626), Ubiquitin supergroup (InterPro:IPR019955); BEST Arabidopsis thaliana protein match is: Ubiquitin-like superfamil	protein_coding
AT5G34828	AT5G34828.1	Encodes a Plant thionin family protein	protein_coding
AT4G36280	AT4G36280.1	Histidine kinase-, DNA gyrase B-, and HSP90-like ATPase family protein; FUNCTIONS IN: ATP binding; INVOLVED IN: biological_process unknown; LOCATED IN: cellular_component unknown; EXPRESSED IN: 20 plant structures; EXPRESSED DURING: 12 growth stages; CONT	protein_coding
AT4G11900	AT4G11900.1	S-locus lectin protein kinase family protein; FUNCTIONS IN: in 6 functions; INVOLVED IN: protein amino acid phosphorylation, recognition of pollen; LOCATED IN: endomembrane system; CONTAINS InterPro DOMAIN/s: Curculin-like (mannose-binding) lectin (InterP	protein_coding
AT4G14250	AT4G14250.1	structural constituent of ribosome; FUNCTIONS IN: structural constituent of ribosome; INVOLVED IN: translation; LOCATED IN: ribosome, intracellular; CONTAINS InterPro DOMAIN/s: Translation protein SH3-like (InterPro:IPR008991), UAS (InterPro:IPR006577), R	protein_coding
AT2G41920	AT2G41920.1	Protein kinase superfamily protein; FUNCTIONS IN: protein serine/threonine kinase activity, protein kinase activity, kinase activity, ATP binding; INVOLVED IN: protein amino acid phosphorylation; LOCATED IN: cellular_component unknown; CONTAINS InterPro D	protein_coding
AT1G28020	AT1G28020.1	Tetratricopeptide repeat (TPR)-like superfamily protein; CONTAINS InterPro DOMAIN/s: Pentatricopeptide repeat (InterPro:IPR002885); BEST Arabidopsis thaliana protein match is: Pentatricopeptide repeat (PPR) superfamily protein (TAIR:AT3G11380.1); Has 2264	protein_coding
AT1G65190	AT1G65190.1	Protein kinase superfamily protein; FUNCTIONS IN: protein kinase activity, ATP binding; INVOLVED IN: protein amino acid phosphorylation; LOCATED IN: cellular_component unknown; CONTAINS InterPro DOMAIN/s: Protein kinase, catalytic domain (InterPro:IPR0007	protein_coding
AT1G52000	AT1G52000.1	Mannose-binding lectin superfamily protein; FUNCTIONS IN: molecular_function unknown; INVOLVED IN: response to salt stress; LOCATED IN: cellular_component unknown; EXPRESSED IN: 22 plant structures; EXPRESSED DURING: 14 growth stages; CONTAINS InterPro DO	protein_coding
AT1G22330	AT1G22330.1	RNA-binding (RRM/RBD/RNP motifs) family protein; FUNCTIONS IN: RNA binding, nucleotide binding, nucleic acid binding; INVOLVED IN: biological_process unknown; LOCATED IN: cellular_component unknown; EXPRESSED IN: 20 plant structures; EXPRESSED DURING: 13	protein_coding
AT5G39030	AT5G39030.1	Protein kinase superfamily protein; FUNCTIONS IN: kinase activity; INVOLVED IN: protein amino acid phosphorylation; LOCATED IN: endomembrane system; EXPRESSED IN: 13 plant structures; EXPRESSED DURING: 9 growth stages; CONTAINS InterPro DOMAIN/s: Protein	protein_coding
AT5G27300	AT5G27300.1	pentatricopeptide (PPR) repeat-containing protein; CONTAINS InterPro DOMAIN/s: Pentatricopeptide repeat (InterPro:IPR002885); BEST Arabidopsis thaliana protein match is: Tetratricopeptide repeat (TPR)-like superfamily protein (TAIR:AT2G27800.1); Has 17117	protein_coding
AT2G23840	AT2G23840.1	HNH endonuclease; FUNCTIONS IN: endonuclease activity, nucleic acid binding; INVOLVED IN: biological_process unknown; LOCATED IN: cellular_component unknown; EXPRESSED IN: 21 plant structures; EXPRESSED DURING: 13 growth stages; CONTAINS InterPro DOMAIN/s	protein_coding
AT3G22870	AT3G22870.1	F-box and associated interaction domains-containing protein; CONTAINS InterPro DOMAIN/s: F-box domain, cyclin-like (InterPro:IPR001810), F-box domain, Skp2-like (InterPro:IPR022364), F-box associated domain, type 1 (InterPro:IPR006527), F-box associated i	protein_coding
AT3G30200	AT3G30200.1	Plant transposase (Ptta/En/Spm family); FUNCTIONS IN: molecular_function unknown; INVOLVED IN: biological_process unknown; LOCATED IN: cellular_component unknown; EXPRESSED IN: cultured cell; CONTAINS InterPro DOMAIN/s: Transposase, Ptta/En/Spm, plant (In	protein_coding
Unknown-function genes
AT4G23020	AT4G23020.2	unknown protein; FUNCTIONS IN: molecular_function unknown; INVOLVED IN: biological_process unknown; LOCATED IN: cellular_component unknown; BEST Arabidopsis thaliana protein match is: unknown protein (TAIR:AT4G11780.1).	protein_coding
AT2G10931	AT2G10931.1	unknown protein; FUNCTIONS IN: molecular_function unknown; INVOLVED IN: biological_process unknown; LOCATED IN: cellular_component unknown; Has 30201 Blast hits to 17322 proteins in 780 species: Archae - 12; Bacteria - 1396; Metazoa - 17338; Fungi - 3422;	protein_coding
AT3G32050	AT3G32050.1	unknown protein; BEST Arabidopsis thaliana protein match is: unknown protein (TAIR:AT3G14780.1); Has 22 Blast hits to 22 proteins in 2 species: Archae - 0; Bacteria - 0; Metazoa - 0; Fungi - 0; Plants - 22; Viruses - 0; Other Eukaryotes - 0 (source: NCBI	protein_coding
AT3G61700	AT3G61700.2	Plant protein 1589 of unknown function; FUNCTIONS IN: molecular_function unknown; INVOLVED IN: biological_process unknown; LOCATED IN: cellular_component unknown; EXPRESSED IN: 20 plant structures; EXPRESSED DURING: 13 growth stages; CONTAINS InterPro DOM	protein_coding
AT4G10596	AT4G10596.1	unknown protein; Has 30201 Blast hits to 17322 proteins in 780 species: Archae - 12; Bacteria - 1396; Metazoa - 17338; Fungi - 3422; Plants - 5037; Viruses - 0; Other Eukaryotes - 2996 (source: NCBI BLink).	protein_coding
AT5G28960	AT5G28960.1	unknown protein; FUNCTIONS IN: molecular_function unknown; INVOLVED IN: biological_process unknown; LOCATED IN: endomembrane system; BEST Arabidopsis thaliana protein match is: unknown protein (TAIR:AT5G28910.2); Has 30201 Blast hits to 17322 proteins in	protein_coding
AT5G42710	AT5G42710.1	unknown protein; Has 1807 Blast hits to 1807 proteins in 277 species: Archae - 0; Bacteria - 0; Metazoa - 736; Fungi - 347; Plants - 385; Viruses - 0; Other Eukaryotes - 339 (source: NCBI BLink).	protein_coding
AT1G04090	AT1G04090.1	Plant protein of unknown function (DUF946); CONTAINS InterPro DOMAIN/s: Protein of unknown function DUF946 (InterPro:IPR009291); BEST Arabidopsis thaliana protein match is: Plant protein of unknown function (DUF946) (TAIR:AT5G43950.1); Has 349 Blast hits	protein_coding
AT1G43680	AT1G43680.1	BEST Arabidopsis thaliana protein match is: nucleic acid binding;zinc ion binding (TAIR:AT5G36228.1); Has 59 Blast hits to 57 proteins in 2 species: Archae - 0; Bacteria - 0; Metazoa - 0; Fungi - 0; Plants - 59; Viruses - 0; Other Eukaryotes - 0 (source:	protein_coding
AT3G58080	AT3G58080.1	unknown protein; Has 3 Blast hits to 3 proteins in 2 species: Archae - 0; Bacteria - 0; Metazoa - 0; Fungi - 0; Plants - 3; Viruses - 0; Other Eukaryotes - 0 (source: NCBI BLink).	protein_coding
AT5G28500	AT5G28500.1	unknown protein; FUNCTIONS IN: molecular_function unknown; INVOLVED IN: biological_process unknown; LOCATED IN: chloroplast stroma, chloroplast; EXPRESSED IN: 23 plant structures; EXPRESSED DURING: 13 growth stages; BEST Arabidopsis thaliana protein match	protein_coding
AT4G32342	AT4G32342.1	unknown protein; FUNCTIONS IN: molecular_function unknown; INVOLVED IN: biological_process unknown; LOCATED IN: cellular_component unknown; BEST Arabidopsis thaliana protein match is: unknown protein (TAIR:AT5G25360.2); Has 30201 Blast hits to 17322 prote	protein_coding
AT5G43390	AT5G43390.1	Uncharacterised conserved protein UCP015417, vWA; CONTAINS InterPro DOMAIN/s: Uncharacterised conserved protein UCP015417, vWA (InterPro:IPR011205), von Willebrand factor, type A (InterPro:IPR002035); BEST Arabidopsis thaliana protein match is: Uncharac	protein_coding
AT1G54740	AT1G54740.1	Protein of unknown function (DUF3049); CONTAINS InterPro DOMAIN/s: Protein of unknown function DUF3049 (InterPro:IPR021410); BEST Arabidopsis thaliana protein match is: Protein of unknown function (DUF3049) (TAIR:AT5G22390.1); Has 534 Blast hits to 376 pr	protein_coding
AT5G54540	AT5G54540.1	Uncharacterised conserved protein (UCP012943); CONTAINS InterPro DOMAIN/s: Uncharacterised conserved protein UCP012943 (InterPro:IPR016606); Has 1807 Blast hits to 1807 proteins in 277 species: Archae - 0; Bacteria - 0; Metazoa - 736; Fungi - 347; Plants	protein_coding
AT3G14431	AT3G14431.1	unknown protein; LOCATED IN: endomembrane system; Has 30201 Blast hits to 17322 proteins in 780 species: Archae - 12; Bacteria - 1396; Metazoa - 17338; Fungi - 3422; Plants - 5037; Viruses - 0; Other Eukaryotes - 2996 (source: NCBI BLink).	protein_coding
AT1G05540	AT1G05540.1	Protein of unknown function (DUF295); FUNCTIONS IN: molecular_function unknown; INVOLVED IN: biological_process unknown; LOCATED IN: mitochondrion; EXPRESSED IN: 21 plant structures; EXPRESSED DURING: 13 growth stages; CONTAINS InterPro DOMAIN/s: Protein	protein_coding
AT1G69160	AT1G69160.1	unknown protein; BEST Arabidopsis thaliana protein match is: unknown protein (TAIR:AT3G13980.1); Has 173 Blast hits to 172 proteins in 54 species: Archae - 0; Bacteria - 0; Metazoa - 25; Fungi - 33; Plants - 84; Viruses - 2; Other Eukaryotes - 29 (source:	protein_coding
AT2G14520	AT2G14520.1	FUNCTIONS IN: molecular_function unknown; INVOLVED IN: biological_process unknown; LOCATED IN: endomembrane system; EXPRESSED IN: 22 plant structures; EXPRESSED DURING: 13 growth stages; CONTAINS InterPro DOMAIN/s: Protein of unknown function DUF21 (Inter	protein_coding
AT2G31560	AT2G31560.1	Protein of unknown function (DUF1685); CONTAINS InterPro DOMAIN/s: Protein of unknown function DUF1685 (InterPro:IPR012881); BEST Arabidopsis thaliana protein match is: Protein of unknown function (DUF1685) (TAIR:AT1G05870.4); Has 279 Blast hits to 279 pr	protein_coding
AT3G47250	AT3G47250.1	Plant protein of unknown function (DUF247); CONTAINS InterPro DOMAIN/s: Protein of unknown function DUF247, plant (InterPro:IPR004158); BEST Arabidopsis thaliana protein match is: Plant protein of unknown function (DUF247) (TAIR:AT3G47200.2); Has 1106 Bla	protein_coding
AT5G06660	AT5G06660.1	FUNCTIONS IN: molecular_function unknown; INVOLVED IN: biological_process unknown; LOCATED IN: endomembrane system; EXPRESSED IN: 22 plant structures; EXPRESSED DURING: 13 growth stages; CONTAINS InterPro DOMAIN/s: Protein of unknown function DUF106, tran	protein_coding
AT2G36430	AT2G36430.1	Plant protein of unknown function (DUF247); CONTAINS InterPro DOMAIN/s: Protein of unknown function DUF247, plant (InterPro:IPR004158); BEST Arabidopsis thaliana protein match is: Plant protein of unknown function (DUF247) (TAIR:AT5G22550.2); Has 1137 Bla	protein_coding
AT2G22795	AT2G22795.1	unknown protein; BEST Arabidopsis thaliana protein match is: unknown protein (TAIR:AT4G37820.1); Has 799854 Blast hits to 188815 proteins in 4452 species: Archae - 4529; Bacteria - 144236; Metazoa - 287749; Fungi - 87083; Plants - 43826; Viruses - 3662; O	protein_coding
AT1G44890	AT1G44890.1	BEST Arabidopsis thaliana protein match is: homolog of yeast oxidase assembly 1 (OXA1) (TAIR:AT5G62050.1); Has 40 Blast hits to 40 proteins in 7 species: Archae - 0; Bacteria - 0; Metazoa - 0; Fungi - 0; Plants - 39; Viruses - 0; Other Eukaryotes - 1 (sou	protein_coding
AT4G11100	AT4G11100.1	unknown protein; BEST Arabidopsis thaliana protein match is: unknown protein (TAIR:AT5G03060.1); Has 30201 Blast hits to 17322 proteins in 780 species: Archae - 12; Bacteria - 1396; Metazoa - 17338; Fungi - 3422; Plants - 5037; Viruses - 0; Other Eukaryot	protein_coding
AT4G19515

## Sheet: H3K27me3 targets in leaves
H3K27me3 target genes in leaves
Locus Identifier	Gene Model Name	Gene Model Description	Gene Model Type	Primary Gene Symbol	All Gene Symbols
AT1G01020	AT1G01020.1	ARV1; CONTAINS InterPro DOMAIN/s: Arv1-like protein (InterPro:IPR007290); BEST Arabidopsis thaliana protein match is: Arv1-like protein (TAIR:AT4G01510.1); Has 311 Blast hits to 311 proteins in 154 species: Archae - 0; Bacteria - 0; Metazoa - 110; Fungi -	protein_coding	(ARV1)	(ARV1)
AT1G01030	AT1G01030.1	NGATHA3 (NGA3); CONTAINS InterPro DOMAIN/s: Transcriptional factor B3 (InterPro:IPR003340); BEST Arabidopsis thaliana protein match is: AP2/B3-like transcriptional factor family protein (TAIR:AT4G01500.1); Has 1380 Blast hits to 1379 proteins in 72 specie	protein_coding	NGATHA3 (NGA3)	NGATHA3 (NGA3)
AT1G01183	AT1G01183.1	Encodes a microRNA that targets several HD-ZIPIII family members including PHV, PHB, REV, ATHB-8, and ATHB-15. MicroRNAs are regulatory RNAs with a mature length of ~21-nucleotides that are processed from hairpin precursors by Dicer-like enzymes. MicroRNA	miRNA	MICRORNA165A (MIR165A)	MICRORNA165A (MIR165A);MICRORNA 165 (MIR165)
AT1G01190	AT1G01190.1	member of CYP78A	protein_coding	CYTOCHROME P450, FAMILY 78, SUBFAMILY A, POLYPEPTIDE 8 (CYP78A8)	CYTOCHROME P450, FAMILY 78, SUBFAMILY A, POLYPEPTIDE 8 (CYP78A8)
AT1G01410	AT1G01410.1	Encodes a member of the Arabidopsis Pumilio (APUM) proteins containing PUF domain (eight repeats of approximately 36 amino acids each). PUF proteins regulate both mRNA stability and translation through sequence-specific binding to the 3' UTR of target mRN	protein_coding	PUMILIO 22 (PUM22)	PUMILIO 22 (APUM22);PUMILIO 22 (PUM22)
AT1G01580	AT1G01580.1	Encodes the low-iron-inducible ferric chelate reductase responsible for reduction of iron at the root surface. It is likely to be the major Fe(III) chelate reductase in Arabidopsis iron metabolism. Coordinately regulated with IRT1, the major transporter	protein_coding	FERRIC REDUCTION OXIDASE 2 (FRO2)	FERRIC REDUCTION OXIDASE 2 (FRO2);FERRIC CHELATE REDUCTASE DEFECTIVE 1 (FRD1);FERRIC REDUCTION OXIDASE 2 (ATFRO2)
AT1G02065	AT1G02065.1	Encodes an SBP-box gene, a member of the SPL gene family. Mutants are affected in micro- and megasporogenesis, trichome formation on sepals, and stamen filament elongation.	protein_coding	SQUAMOSA PROMOTER BINDING PROTEIN-LIKE 8 (SPL8)	SQUAMOSA PROMOTER BINDING PROTEIN-LIKE 8 (SPL8)
AT1G02070	AT1G02070.1	unknown protein; BEST Arabidopsis thaliana protein match is: unknown protein (TAIR:AT3G60520.1); Has 98 Blast hits to 98 proteins in 13 species: Archae - 0; Bacteria - 0; Metazoa - 0; Fungi - 0; Plants - 98; Viruses - 0; Other Eukaryotes - 0 (source: NCBI	protein_coding
AT1G02190	AT1G02190.1	Fatty acid hydroxylase superfamily; FUNCTIONS IN: oxidoreductase activity, iron ion binding, catalytic activity; INVOLVED IN: oxidation reduction, fatty acid biosynthetic process; LOCATED IN: endoplasmic reticulum; EXPRESSED IN: 12 plant structures; EXPRE	protein_coding
AT1G02205	AT1G02205.3	Expression of the CER1 gene associated with production of stem epicuticular wax and pollen fertility. Biochemical studies showed that cer1 mutants are blocked in the conversion of stem wax C30 aldehydes to C29 alkanes, and they also lack the secondary alc	protein_coding	ECERIFERUM 1 (CER1)	ECERIFERUM 1 (CER1)
AT1G02335	AT1G02335.1	germin-like protein subfamily 2 member 2 precursor (GL22); FUNCTIONS IN: manganese ion binding, nutrient reservoir activity; LOCATED IN: endomembrane system, apoplast; CONTAINS InterPro DOMAIN/s: Cupin, RmlC-type (InterPro:IPR011051), Cupin 1 (InterPro:IP	protein_coding	GERMIN-LIKE PROTEIN SUBFAMILY 2 MEMBER 2 PRECURSOR (GL22)	GERMIN-LIKE PROTEIN SUBFAMILY 2 MEMBER 2 PRECURSOR (GL22)
AT1G02340	AT1G02340.1	Encodes a light-inducible, nuclear bHLH protein involved in phytochrome signaling. Mutants exhibit a long-hypocotyl phenotype only under far-red light but not under red light and are defective in other phytochrome A-related responses. Mutants also show bl	protein_coding	LONG HYPOCOTYL IN FAR-RED (HFR1)	LONG HYPOCOTYL IN FAR-RED (HFR1);REDUCED SENSITIVITY TO FAR-RED LIGHT 1 (RSF1); (FBI1);REDUCED PHYTOCHROME SIGNALING 1 (REP1)
AT1G02390	AT1G02390.1	Encodes a member of a family of proteins with glycerol-3-phosphate acyltransferase activity.	protein_coding	GLYCEROL-3-PHOSPHATE ACYLTRANSFERASE 2 (GPAT2)	ARABIDOPSIS THALIANA GLYCEROL-3-PHOSPHATE ACYLTRANSFERASE 2 (ATGPAT2);GLYCEROL-3-PHOSPHATE ACYLTRANSFERASE 2 (GPAT2)
AT1G02580	AT1G02580.1	Encodes a putative transcription factor MEDEA (MEA) that negatively regulates seed development in the absence of fertilization. Mutations in this locus result in embryo lethality. MEA is a Polycomb group gene that is imprinted in the endosperm. The mate	protein_coding	MEDEA (MEA)	MEDEA (MEA);EMBRYO DEFECTIVE 173 (EMB173);FERTILIZATION INDEPENDENT SEED 1 (FIS1);SET DOMAIN-CONTAINING PROTEIN 5 (SDG5)
AT1G02620	AT1G02620.1	Ras-related small GTP-binding family protein; FUNCTIONS IN: GTP binding; INVOLVED IN: intracellular protein transport; LOCATED IN: endomembrane system, intracellular; CONTAINS InterPro DOMAIN/s: Small GTPase SAR1-type (InterPro:IPR006687), ARF/SAR superfa	protein_coding
AT1G02690	AT1G02690.2	Putative importin alpha isoform. When overexpressed can rescue the impa-4 decreased transformation susceptibility phenotype.	protein_coding	IMPORTIN ALPHA ISOFORM 6 (IMPA-6)	IMPORTIN ALPHA ISOFORM 6 (IMPA-6)
AT1G02770	AT1G02770.1	Protein of unknown function (DUF626); CONTAINS InterPro DOMAIN/s: Protein of unknown function DUF626, Arabidopsis thaliana (InterPro:IPR006462); BEST Arabidopsis thaliana protein match is: Protein of unknown function (DUF626) (TAIR:AT1G19060.1); Has 209 B	protein_coding
AT1G02790	AT1G02790.1	encodes a exopolygalacturonase.	protein_coding	POLYGALACTURONASE 4 (PGA4)	POLYGALACTURONASE 4 (PGA4)
AT1G02810	AT1G02810.1	Plant invertase/pectin methylesterase inhibitor superfamily; FUNCTIONS IN: enzyme inhibitor activity, pectinesterase activity; INVOLVED IN: cell wall modification; LOCATED IN: endomembrane system, cell wall, plant-type cell wall; EXPRESSED IN: 14 plant st	protein_coding
AT1G02813	AT1G02813.1	Protein of unknown function, DUF538; INVOLVED IN: biological_process unknown; LOCATED IN: endomembrane system; EXPRESSED IN: leaf whorl, cauline leaf, sepal, flower, seed; EXPRESSED DURING: F mature embryo stage, petal differentiation and expansion stage,	protein_coding
AT1G03022	AT1G03022.1	unknown protein; Has 30201 Blast hits to 17322 proteins in 780 species: Archae - 12; Bacteria - 1396; Metazoa - 17338; Fungi - 3422; Plants - 5037; Viruses - 0; Other Eukaryotes - 2996 (source: NCBI BLink).	protein_coding
AT1G03106	AT1G03106.1	unknown protein; Has 35333 Blast hits to 34131 proteins in 2444 species: Archae - 798; Bacteria - 22429; Metazoa - 974; Fungi - 991; Plants - 531; Viruses - 0; Other Eukaryotes - 9610 (source: NCBI BLink).	protein_coding
AT1G03180	AT1G03180.1	unknown protein; Has 36 Blast hits to 36 proteins in 15 species: Archae - 0; Bacteria - 0; Metazoa - 3; Fungi - 0; Plants - 33; Viruses - 0; Other Eukaryotes - 0 (source: NCBI BLink).	protein_coding
AT1G03445	AT1G03445.1	encodes a serine-threonine protein phosphatase with an N-terminal Kelch-repeat domain, which is nuclear localized and expressed preferentially in elongating cells. Genetic evidence suggest that this gene plays a redundant role (along with other members of	protein_coding	BRI1 SUPPRESSOR 1 (BSU1)	BRI1 SUPPRESSOR 1 (BSU1)
AT1G03490	AT1G03490.1	NAC domain containing protein 6 (NAC006); FUNCTIONS IN: sequence-specific DNA binding transcription factor activity; INVOLVED IN: multicellular organismal development, regulation of transcription; EXPRESSED IN: cultured cell; CONTAINS InterPro DOMAIN/s: N	protein_coding	NAC DOMAIN CONTAINING PROTEIN 6 (NAC006)	NAC DOMAIN CONTAINING PROTEIN 6 (ANAC006);NAC DOMAIN CONTAINING PROTEIN 6 (NAC006)
AT1G03710	AT1G03710.1	Cystatin/monellin superfamily protein; FUNCTIONS IN: cysteine-type endopeptidase inhibitor activity; INVOLVED IN: biological_process unknown; LOCATED IN: cellular_component unknown; EXPRESSED IN: 10 plant structures; EXPRESSED DURING: 8 growth stages; CON	protein_coding
AT1G03720	AT1G03720.1	Cysteine proteinases superfamily protein; FUNCTIONS IN: cysteine-type peptidase activity; INVOLVED IN: proteolysis; LOCATED IN: cellular_component unknown; EXPRESSED IN: ovule, seed; EXPRESSED DURING: E expanded cotyledon stage; CONTAINS InterPro DOMAIN/s	protein_coding
AT1G03790	AT1G03790.1	Encodes SOMNUS (SOM), a nucleus-localized CCCH-type zinc finger protein. SOM negatively regulates light-dependent seed germination downstream of PIL5 (AT2G20180).	protein_coding	SOMNUS (SOM)	SOMNUS (SOM)
AT1G03800	AT1G03800.1	encodes a member of the ERF (ethylene response factor) subfamily B-1 of ERF/AP2 transcription factor family (ATERF-10). The protein contains one AP2 domain. There are 15 members in this subfamily including ATERF-3, ATERF-4, ATERF-7, and leafy petiole.	protein_coding	ERF DOMAIN PROTEIN 10 (ERF10)	ERF DOMAIN PROTEIN 10 (ERF10);ARABIDOPSIS THALIANA RF DOMAIN PROTEIN 10 (ATERF10)
AT1G03820	AT1G03820.1	unknown protein; FUNCTIONS IN: molecular_function unknown; INVOLVED IN: biological_process unknown; LOCATED IN: endomembrane system; EXPRESSED IN: 21 plant structures; EXPRESSED DURING: 13 growth stages; Has 1345 Blast hits to 1122 proteins in 102 species	protein_coding
AT1G03840	AT1G03840.1	MGP is a nuclear-localized putative transcription factor with three zinc finger domains. MGP can interact with three proteins implicated in root patterning: SCR, SHR, and JKD in Y2H assays, and these interactions depend on the first zinc finger in MGP. MG	protein_coding	MAGPIE (MGP)	MAGPIE (MGP)
AT1G03890	AT1G03890.1	RmlC-like cupins superfamily protein; FUNCTIONS IN: nutrient reservoir activity; INVOLVED IN: biological_process unknown; LOCATED IN: endomembrane system; EXPRESSED IN: leaf, seed; EXPRESSED DURING: seed development stages; CONTAINS InterPro DOMAIN/s: Cup	protein_coding
AT1G04150	AT1G04150.1	C2 calcium/lipid-binding plant phosphoribosyltransferase family protein; CONTAINS InterPro DOMAIN/s: C2 membrane targeting protein (InterPro:IPR018029), C2 calcium/lipid-binding domain, CaLB (InterPro:IPR008973), Phosphoribosyltransferase C-terminal (Inte	protein_coding
AT1G04171	AT1G04171.1	unknown protein; Has 30201 Blast hits to 17322 proteins in 780 species: Archae - 12; Bacteria - 1396; Metazoa - 17338; Fungi - 3422; Plants - 5037; Viruses - 0; Other Eukaryotes - 2996 (source: NCBI BLink).	protein_coding
AT1G04180	AT1G04180.1	YUCCA 9 (YUC9); FUNCTIONS IN: NADP or NADPH binding, oxidoreductase activity, monooxygenase activity, FAD binding, flavin-containing monooxygenase activity; INVOLVED IN: oxidation reduction; EXPRESSED IN: root; CONTAINS InterPro DOMAIN/s: Pyridine nucleot	protein_coding	YUCCA 9 (YUC9)	YUCCA 9 (YUC9)
AT1G04220	AT1G04220.1	Encodes KCS2, a member of the 3-ketoacyl-CoA synthase family involved in the biosynthesis of VLCFA (very long chain fatty acids).	protein_coding	3-KETOACYL-COA SYNTHASE 2 (KCS2)	3-KETOACYL-COA SYNTHASE 2 (KCS2)
AT1G04250	AT1G04250.1	Transcription regulator acting as repressor of auxin-inducible gene expression. Auxin-inducible AUX/IAA gene. Short-lived nuclear protein with four conserved domains. Domain III has homology to beta alpha alpha dimerization and DNA binding domains. Involv	protein_coding	AUXIN RESISTANT 3 (AXR3)	AUXIN RESISTANT 3 (AXR3);INDOLE-3-ACETIC ACID INDUCIBLE 17 (IAA17)
AT1G04310	AT1G04310.1	encodes an ethylene receptor related to bacterial two-component histidine kinases.	protein_coding	ETHYLENE RESPONSE SENSOR 2 (ERS2)	ETHYLENE RESPONSE SENSOR 2 (ERS2)
AT1G04450	AT1G04450.1	Encodes a member of a novel protein family that contains contain a CRIB (for Cdc42/Rac-interactive binding) motif required for their specific interaction with GTP-bound Rop1 (plant-specific Rho GTPase). It interacts with Rop1 and is involved in pollen tub	protein_coding	ROP-INTERACTIVE CRIB MOTIF-CONTAINING PROTEIN 3 (RIC3)	ROP-INTERACTIVE CRIB MOTIF-CONTAINING PROTEIN 3 (RIC3)
AT1G04560	AT1G04560.1	AWPM-19-like family protein; FUNCTIONS IN: molecular_function unknown; INVOLVED IN: biological_process unknown; LOCATED IN: endomembrane system; CONTAINS InterPro DOMAIN/s: AWPM-19-like (InterPro:IPR008390); BEST Arabidopsis thaliana protein match is: AWP	protein_coding
AT1G04620	AT1G04620.1	coenzyme F420 hydrogenase family / dehydrogenase, beta subunit family; FUNCTIONS IN: coenzyme F420 hydrogenase activity; INVOLVED IN: biological_process unknown; LOCATED IN: chloroplast; EXPRESSED IN: 22 plant structures; EXPRESSED DURING: 13 growth stage	protein_coding
AT1G04625	AT1G04625.1	Polynucleotidyl transferase, ribonuclease H-like superfamily protein; FUNCTIONS IN: nucleic acid binding; INVOLVED IN: biological_process unknown; LOCATED IN: cellular_component unknown; CONTAINS InterPro DOMAIN/s: Polynucleotidyl transferase, ribonucleas	protein_coding
AT1G04670	AT1G04670.1	unknown protein; Has 40 Blast hits to 40 proteins in 14 species: Archae - 2; Bacteria - 5; Metazoa - 1; Fungi - 2; Plants - 30; Viruses - 0; Other Eukaryotes - 0 (source: NCBI BLink).	protein_coding
AT1G05080	AT1G05080.1	F-box/RNI-like/FBD-like domains-containing protein; CONTAINS InterPro DOMAIN/s: FBD (InterPro:IPR013596), F-box domain, cyclin-like (InterPro:IPR001810), F-box domain, Skp2-like (InterPro:IPR022364), FBD-like (InterPro:IPR006566), Leucine-rich repeat 2 (I	protein_coding
AT1G05140	AT1G05140.1	Peptidase M50 family protein; FUNCTIONS IN: metalloendopeptidase activity; INVOLVED IN: proteolysis; LOCATED IN: chloroplast, plastid; EXPRESSED IN: 22 plant structures; EXPRESSED DURING: 13 growth stages; CONTAINS InterPro DOMAIN/s: Peptidase M50 (InterP	protein_coding
AT1G05230	AT1G05230.1	Encodes a homeobox-leucine zipper family protein belonging to the HD-ZIP IV family. Mutants have trichomes that appear glass-like under a dissecting microscope as compared to the wild-type trichomes. The mutations do not affect trichome growth or branch	protein_coding	HOMEODOMAIN GLABROUS 2 (HDG2)	HOMEODOMAIN GLABROUS 2 (HDG2)
AT1G05280	AT1G05280.1	Protein of unknown function (DUF604); CONTAINS InterPro DOMAIN/s: Protein of unknown function DUF604 (InterPro:IPR006740); BEST Arabidopsis thaliana protein match is: Protein of unknown function (DUF604) (TAIR:AT4G15240.1); Has 523 Blast hits to 513 prote	protein_coding
AT1G05290	AT1G05290.1	CCT motif family protein; CONTAINS InterPro DOMAIN/s: CCT domain (InterPro:IPR010402); BEST Arabidopsis thaliana protein match is: B-box type zinc finger protein with CCT domain (TAIR:AT3G21880.1); Has 1471 Blast hits to 1456 proteins in 101 species: Arch	protein_coding
AT1G05291	AT1G05291.1	Protein of unknown function (DUF1218); FUNCTIONS IN: molecular_function unknown; INVOLVED IN: biological_process unknown; LOCATED IN: endomembrane system; CONTAINS InterPro DOMAIN/s: Protein of unknown function DUF1218 (InterPro:IPR009606); BEST Arabidops	protein_coding
AT1G05310	AT1G05310.1	Pectin lyase-like superfamily protein; FUNCTIONS IN: pectinesterase activity; INVOLVED IN: cell wall modification; LOCATED IN: endomembrane system, cell wall, plant-type cell wall; EXPRESSED IN: 12 plant structures; EXPRESSED DURING: 6 growth stages; CONT	protein_coding
AT1G05370	AT1G05370.1	Sec14p-like phosphatidylinositol transfer family protein; CONTAINS InterPro DOMAIN/s: Cellular retinaldehyde-binding/triple function, C-terminal (InterPro:IPR001251), Phosphatidylinositol transfer protein-like, N-terminal (InterPro:IPR011074); BEST Arabid	protein_coding
AT1G05380	AT1G05380.1	Acyl-CoA N-acyltransferase with RING/FYVE/PHD-type zinc finger protein; CONTAINS InterPro DOMAIN/s: Zinc finger, PHD-type (InterPro:IPR001965), Zinc finger, FYVE/PHD-type (InterPro:IPR011011), Acyl-CoA N-acyltransferase (InterPro:IPR016181), Zinc finger,	protein_coding
AT1G05580	AT1G05580.1	member of Putative Na+/H+ antiporter family	protein_coding	CATION/H+ EXCHANGER 23 (CHX23)	CATION/H+ EXCHANGER 23 (ATCHX23);CATION/H+ EXCHANGER 23 (CHX23)
AT1G05660	AT1G05660.1	Pectin lyase-like superfamily protein; FUNCTIONS IN: polygalacturonase activity; INVOLVED IN: carbohydrate metabolic process; LOCATED IN: endomembrane system; CONTAINS InterPro DOMAIN/s: Pectin lyase fold/virulence factor (InterPro:IPR011050), Pectin lyas	protein_coding
AT1G05800	AT1G05800.1	Encodes a galactolipase. Located in the chloroplast. Involved in the initial step of jasmonic acid biosynthesis. Expressed in vegetative tissues and is necessary for the biosynthesis of basal-level JAs in vegetative tissues.	protein_coding	DONGLE (DGL)	DONGLE (DGL)
AT1G06080	AT1G06080.1	homologous to delta 9 acyl-lipid desaturases of cyanobacteria and acyl-CoA desaturases of yeast and mammals. expression down-regulated by cold temperature.	protein_coding	DELTA 9 DESATURASE 1 (ADS1)	DELTA 9 DESATURASE 1 (ADS1)
AT1G06090	AT1G06090.1	Fatty acid desaturase family protein; FUNCTIONS IN: oxidoreductase activity, oxidoreductase activity, acting on paired donors, with oxidation of a pair of donors resulting in the reduction of molecular oxygen to two molecules of water; INVOLVED IN: oxidat	protein_coding
AT1G06100	AT1G06100.1	Fatty acid desaturase family protein; FUNCTIONS IN: oxidoreductase activity, oxidoreductase activity, acting on paired donors, with oxidation of a pair of donors resulting in the reduction of molecular oxygen to two molecules of water; INVOLVED IN: oxidat	protein_coding
AT1G06135	AT1G06135.1	unknown protein; FUNCTIONS IN: molecular_function unknown; INVOLVED IN: biological_process unknown; LOCATED IN: endomembrane system; BEST Arabidopsis thaliana protein match is: unknown protein (TAIR:AT2G31345.1); Has 35333 Blast hits to 34131 proteins in	protein_coding
AT1G06280	AT1G06280.1	LOB domain-containing protein 2 (LBD2); INVOLVED IN: biological_process unknown; LOCATED IN: chloroplast; CONTAINS InterPro DOMAIN/s: Lateral organ boundaries, LOB (InterPro:IPR004883); BEST Arabidopsis thaliana protein match is: Lateral organ boundaries	protein_coding	LOB DOMAIN-CONTAINING PROTEIN 2 (LBD2)	LOB DOMAIN-CONTAINING PROTEIN 2 (LBD2)
AT1G06320	AT1G06320.1	unknown protein; Has 24 Blast hits to 24 proteins in 10 species: Archae - 0; Bacteria - 2; Metazoa - 0; Fungi - 0; Plants - 20; Viruses - 0; Other Eukaryotes - 2 (source: NCBI BLink).	protein_coding
AT1G06340	AT1G06340.1	Plant Tudor-like protein; FUNCTIONS IN: RNA binding; INVOLVED IN: biological_process unknown; LOCATED IN: cellular_component unknown; CONTAINS InterPro DOMAIN/s: Tudor-like, plant (InterPro:IPR014002), Agenet (InterPro:IPR008395); BEST Arabidopsis thalian	protein_coding
AT1G06350	AT1G06350.1	Fatty acid desaturase family protein; FUNCTIONS IN: oxidoreductase activity, oxidoreductase activity, acting on paired donors, with oxidation of a pair of donors resulting in the reduction of molecular oxygen to two molecules of water; INVOLVED IN: oxidat	protein_coding
AT1G06360	AT1G06360.1	Fatty acid desaturase family protein; FUNCTIONS IN: oxidoreductase activity, oxidoreductase activity, acting on paired donors, with oxidation of a pair of donors resulting in the reduction of molecular oxygen to two molecules of water; INVOLVED IN: oxidat	protein_coding
AT1G06520	AT1G06520.1	Encodes a membrane associated mitochondrial localized protein with glycerol-3-phosphate acyltransferase activity.Expressed in flower buds and siliques. Homozygous mutant plants are male sterile and have abnormal glycerolipid levels.	protein_coding	GLYCEROL-3-PHOSPHATE ACYLTRANSFERASE 1 (GPAT1)	(ATGPAT1);GLYCEROL-3-PHOSPHATE ACYLTRANSFERASE 1 (GPAT1)
AT1G06530	AT1G06530.1	Tropomyosin-related; LOCATED IN: mitochondrion, plasma membrane, plastid; EXPRESSED IN: 25 plant structures; EXPRESSED DURING: 14 growth stages; BEST Arabidopsis thaliana protein match is: Tropomyosin-related (TAIR:AT3G58840.2); Has 146608 Blast hits to 6	protein_coding
AT1G06990	AT1G06990.1	GDSL-like Lipase/Acylhydrolase superfamily protein; FUNCTIONS IN: hydrolase activity, acting on ester bonds, carboxylesterase activity; INVOLVED IN: lipid metabolic process; LOCATED IN: endomembrane system; EXPRESSED IN: petal, leaf whorl, sepal, flower;	protein_coding
AT1G07175	AT1G07175.1	unknown protein; FUNCTIONS IN: molecular_function unknown; INVOLVED IN: biological_process unknown; LOCATED IN: endomembrane system; BEST Arabidopsis thaliana protein match is: unknown protein (TAIR:AT2G29995.1); Has 30201 Blast hits to 17322 proteins in	protein_coding
AT1G07430	AT1G07430.1	highly ABA-induced PP2C gene 2 (HAI2); FUNCTIONS IN: protein serine/threonine phosphatase activity, catalytic activity; INVOLVED IN: protein amino acid dephosphorylation; LOCATED IN: protein serine/threonine phosphatase complex; EXPRESSED IN: 17 plant str	protein_coding	HIGHLY ABA-INDUCED PP2C GENE 2 (HAI2)	HIGHLY ABA-INDUCED PP2C GENE 2 (HAI2)
AT1G07640	AT1G07640.3	A member of the DOF transcription factors. Prominently expressed in the phloem of leaves and other organs. Expression is induced by wounding, MeJA and insect feeding. Upregulates glucosinolate biosynthesis.	protein_coding	(OBP2)	(OBP2)
AT1G07645	AT1G07645.1	dessication-induced 1VOC superfamily protein (DSI-1VOC); FUNCTIONS IN: catalytic activity; LOCATED IN: endomembrane system; EXPRESSED IN: seed; CONTAINS InterPro DOMAIN/s: Glyoxalase/bleomycin resistance protein/dioxygenase (InterPro:IPR004360); Has 35333	protein_coding	DESSICATION-INDUCED 1VOC SUPERFAMILY PROTEIN (DSI-1VOC)	DESSICATION-INDUCED 1VOC SUPERFAMILY PROTEIN (ATDSI-1VOC);DESSICATION-INDUCED 1VOC SUPERFAMILY PROTEIN (DSI-1VOC)
AT1G08090	AT1G08090.1	High-affinity nitrate transporter. Up-regulated by nitrate. Functions as a repressor of lateral root initiation independently of nitrate uptake.	protein_coding	NITRATE TRANSPORTER 2:1 (NRT2:1)	NITRATE TRANSPORTER 2:1 (ATNRT2:1);NITRATE TRANSPORTER 2 (NRT2); (NRT2;1AT); (ACH1);LATERAL ROOT INITIATION 1 (LIN1);NITRATE TRANSPORTER 2.1 (ATNRT2.1);NITRATE TRANSPORTER 2.1 (NRT2.1);NITRATE TRANSPORTER 2:1 (NRT2:1)
AT1G08100	AT1G08100.1	Encodes a high-affinity nitrate transporter.	protein_coding	NITRATE TRANSPORTER 2.2 (NRT2.2)	NITRATE TRANSPORTER 2.2 (ATNRT2.2); (ACH2); (NRT2;2AT);NITRATE TRANSPORTER 2.2 (NRT2.2)
AT1G08150	AT1G08150.1	member of Putative Na+/H+ antiporter family	protein_coding	(ATCHX5)	(ATCHX5);CATION/H+ EXCHANGER 5 (CHX5)
AT1G08290	AT1G08290.1	WIP domain protein 3 (WIP3); CONTAINS InterPro DOMAIN/s: Zinc finger, C2H2-like (InterPro:IPR015880), Zinc finger, C2H2-type (InterPro:IPR007087); BEST Arabidopsis thaliana protein match is: WIP domain protein 5 (TAIR:AT1G51220.1); Has 40394 Blast hits to	protein_coding	WIP DOMAIN PROTEIN 3 (WIP3)	WIP DOMAIN PROTEIN 3 (WIP3)
AT1G08320	AT1G08320.1	bZIP transcription factor family protein; FUNCTIONS IN: DNA binding, sequence-specific DNA binding transcription factor activity; INVOLVED IN: regulation of transcription, DNA-dependent; EXPRESSED IN: 9 plant structures; EXPRESSED DURING: 6 growth stages;	protein_coding	TGACG (TGA) MOTIF-BINDING PROTEIN 9 (TGA9)	TGACG (TGA) MOTIF-BINDING PROTEIN 9 (TGA9); (bZIP21)
AT1G08430	AT1G08430.1	Encodes a Al-activated malate efflux transporter. Is essential for aluminum tolerance but does not represent the major Al tolerance QTL. Staurosporine and calyculin A both block all changes in AtALMT1 gene expression (as a result malate release is total	protein_coding	ALUMINUM-ACTIVATED MALATE TRANSPORTER 1 (ALMT1)	ALUMINUM-ACTIVATED MALATE TRANSPORTER 1 (ALMT1);ARABIDOPSIS THALIANA ALUMINUM-ACTIVATED MALATE TRANSPORTER 1 (ATALMT1)
AT1G08465	AT1G08465.1	Member of the YABBY family of Arabidopsis proteins involved in the abaxial cell fate specification in lateral organs	protein_coding	YABBY2 (YAB2)	YABBY2 (YAB2)
AT1G08670	AT1G08670.1	ENTH/VHS family protein; CONTAINS InterPro DOMAIN/s: Epsin, N-terminal (InterPro:IPR001026), Epsin-like, N-terminal (InterPro:IPR013809), ENTH/VHS (InterPro:IPR008942); BEST Arabidopsis thaliana protein match is: ENTH/VHS family protein (TAIR:AT3G46540.1)	protein_coding
AT1G08860	AT1G08860.1	Encodes a copine-like protein, which is a member of a newly identified class of calcium-dependent, phospholipid binding proteins that are present in a wide range of organisms. Overexpression of this gene suppresses bon1-1 phenotypes. Double mutant analyse	protein_coding	BONZAI 3 (BON3)	BONZAI 3 (BON3)
AT1G08920	AT1G08920.2	Encodes ESL1, a transporter for monosaccharides.	protein_coding	ERD (EARLY RESPONSE TO DEHYDRATION) SIX-LIKE 1 (ESL1)	ERD (EARLY RESPONSE TO DEHYDRATION) SIX-LIKE 1 (ESL1)
AT1G08990	AT1G08990.1	plant glycogenin-like starch initiation protein 5 (PGSIP5); FUNCTIONS IN: transferase activity, transferring glycosyl groups; INVOLVED IN: biosynthetic process; LOCATED IN: endomembrane system; EXPRESSED IN: root; CONTAINS InterPro DOMAIN/s: Glycosyl tran	protein_coding	PLANT GLYCOGENIN-LIKE STARCH INITIATION PROTEIN 5 (PGSIP5)	PLANT GLYCOGENIN-LIKE STARCH INITIATION PROTEIN 5 (PGSIP5)
AT1G09020	AT1G09020.1	putative activator subunit of SNF1-related protein kinase	protein_coding	HOMOLOG OF YEAST SUCROSE NONFERMENTING 4 (SNF4)	HOMOLOG OF YEAST SUCROSE NONFERMENTING 4 (SNF4); (ATSNF4)
AT1G09030	AT1G09030.1	nuclear factor Y, subunit B4 (NF-YB4); FUNCTIONS IN: sequence-specific DNA binding transcription factor activity; INVOLVED IN: regulation of transcription; LOCATED IN: intracellular, nucleus; CONTAINS InterPro DOMAIN/s: Transcription factor, CBFA/NFYB, DN	protein_coding	NUCLEAR FACTOR Y, SUBUNIT B4 (NF-YB4)	NUCLEAR FACTOR Y, SUBUNIT B4 (NF-YB4)
AT1G09090	AT1G09090.2	NADPH-oxidase AtrbohB plays a role in seed after-ripening. Major producer of superoxide in germinating seeds. AtrbohB pre-mRNA is alternatively spliced in seeds in a hormonally and developmentally regulated manner. ABA caused accumulation of AtrbohB-? m	protein_coding	RESPIRATORY BURST OXIDASE HOMOLOG B (RBOHB)	RESPIRATORY BURST OXIDASE HOMOLOG B (ATRBOHB);RESPIRATORY BURST OXIDASE HOMOLOG B (RBOHB)
AT1G09350	AT1G09350.1	Predicted to encode a galactinol synthase	protein_coding	GALACTINOL SYNTHASE 3 (GolS3)	GALACTINOL SYNTHASE 3 (AtGolS3);GALACTINOL SYNTHASE 3 (GolS3)
AT1G09483	AT1G09483.1	unknown protein; BEST Arabidopsis thaliana protein match is: unknown protein (TAIR:AT1G09470.1); Has 48 Blast hits to 48 proteins in 9 species: Archae - 0; Bacteria - 0; Metazoa - 0; Fungi - 0; Plants - 48; Viruses - 0; Other Eukaryotes - 0 (source: NCBI	protein_coding
AT1G09500	AT1G09500.1	similar to Eucalyptus gunnii alcohol dehydrogenase of unknown physiological function (GI:1143445), Vigna unguiculata (gi:1854445), NOT a cinnamyl-alcohol dehydrogenase	protein_coding
AT1G09550	AT1G09550.1	Pectinacetylesterase family protein; FUNCTIONS IN: carboxylesterase activity; INVOLVED IN: biological_process unknown; LOCATED IN: endomembrane system; CONTAINS InterPro DOMAIN/s: Pectinacetylesterase (InterPro:IPR004963); BEST Arabidopsis thaliana protei	protein_coding
AT1G09790	AT1G09790.1	COBRA-like protein 6 precursor (COBL6); CONTAINS InterPro DOMAIN/s: Glycosyl-phosphatidyl inositol-anchored, plant (InterPro:IPR006918), COBRA-like (InterPro:IPR017391); BEST Arabidopsis thaliana protein match is: COBRA-like protein 1 precursor (TAIR:AT3G	protein_coding	COBRA-LIKE PROTEIN 6 PRECURSOR (COBL6)	COBRA-LIKE PROTEIN 6 PRECURSOR (COBL6)
AT1G09810	AT1G09810.1	evolutionarily conserved C-terminal region 11 (ECT11); CONTAINS InterPro DOMAIN/s: YTH domain (InterPro:IPR007275); BEST Arabidopsis thaliana protein match is: evolutionarily conserved C-terminal region 8 (TAIR:AT1G79270.1); Has 926 Blast hits to 916 prot	protein_coding	EVOLUTIONARILY CONSERVED C-TERMINAL REGION 11 (ECT11)	EVOLUTIONARILY CONSERVED C-TERMINAL REGION 11 (ECT11)
AT1G09890	AT1G09890.1	Rhamnogalacturonate lyase family protein; CONTAINS InterPro DOMAIN/s: Rhamnogalacturonate lyase (InterPro:IPR010325), Carbohydrate-binding-like fold (InterPro:IPR013784), Galactose-binding domain-like (InterPro:IPR008979); BEST Arabidopsis thaliana protei	protein_coding
AT1G09930	AT1G09930.1	oligopeptide transporter	protein_coding	OLIGOPEPTIDE TRANSPORTER 2 (OPT2)	OLIGOPEPTIDE TRANSPORTER 2 (ATOPT2);OLIGOPEPTIDE TRANSPORTER 2 (OPT2)
AT1G09932	AT1G09932.1	Phosphoglycerate mutase family protein; CONTAINS InterPro DOMAIN/s: Histidine phosphatase superfamily, clade-1 (InterPro:IPR013078); BEST Arabidopsis thaliana protein match is: Phosphoglycerate mutase family protein (TAIR:AT2G17280.2); Has 552 Blast hits	protein_coding
AT1G09935	AT1G09935.1	Phosphoglycerate mutase family protein; FUNCTIONS IN: catalytic activity; INVOLVED IN: metabolic process; LOCATED IN: cellular_component unknown; CONTAINS InterPro DOMAIN/s: Histidine phosphatase superfamily, clade-1 (InterPro:IPR013078), Phosphoglycerate	protein_coding
AT1G10250	AT1G10250.1	BEST Arabidopsis thaliana protein match is: SIN3-like 6 (TAIR:AT1G10450.1); Has 310 Blast hits to 310 proteins in 86 species: Archae - 0; Bacteria - 0; Metazoa - 174; Fungi - 23; Plants - 97; Viruses - 0; Other Eukaryotes - 16 (source: NCBI BLink).	protein_coding
AT1G10270	AT1G10270.1	glutamine-rich protein 23 (GRP23); FUNCTIONS IN: binding; INVOLVED IN: embryo development, cell division; LOCATED IN: nucleus; EXPRESSED IN: 26 plant structures; EXPRESSED DURING: 14 growth stages; CONTAINS InterPro DOMAIN/s: Pentatricopeptide repeat (Int	protein_coding	GLUTAMINE-RICH PROTEIN 23 (GRP23)	GLUTAMINE-RICH PROTEIN 23 (GRP23)
AT1G10400	AT1G10400.1	UDP-Glycosyltransferase superfamily protein; FUNCTIONS IN: UDP-glycosyltransferase activity, transferase activity, transferring glycosyl groups; INVOLVED IN: metabolic process; LOCATED IN: endomembrane system; EXPRESSED IN: root; CONTAINS InterPro DOMAIN/	protein_coding
AT1G10480	AT1G10480.1	Encodes a zinc finger protein containing only a single zinc finger.	protein_coding	ZINC FINGER PROTEIN 5 (ZFP5)	ZINC FINGER PROTEIN 5 (ZFP5)
AT1G10490	AT1G10490.1	CONTAINS InterPro DOMAIN/s: Domain of unknown function DUF1726 (InterPro:IPR013562), Domain of unknown function DUF699, exodeoxyribonuclease V alpha chain (InterPro:IPR007807); BEST Arabidopsis thaliana protein match is: Domain of unknown function (DUF17	protein_coding
AT1G10585	AT1G10585.1	basic helix-loop-helix (bHLH) DNA-binding superfamily protein; FUNCTIONS IN: sequence-specific DNA binding transcription factor activity; INVOLVED IN: regulation of transcription; LOCATED IN: nucleus; EXPRESSED IN: 7 plant structures; EXPRESSED DURING: LP	protein_coding
AT1G10880	AT1G10880.1	Putative role in response to salt stress. Mutants grow larger than the wild type under salt stress condition (Ann Stapleton and Ashley Green, 2009, personal communication).	protein_coding
AT1G11080	AT1G11080.2	serine carboxypeptidase-like 31 (scpl31); FUNCTIONS IN: serine-type carboxypeptidase activity; INVOLVED IN: proteolysis; LOCATED IN: endomembrane system; EXPRESSED IN: 17 plant structures; EXPRESSED DURING: 4 anthesis, C globular stage, petal differentiat	protein_coding	SERINE CARBOXYPEPTIDASE-LIKE 31 (scpl31)	SERINE CARBOXYPEPTIDASE-LIKE 31 (scpl31)
AT1G11090	AT1G11090.1	alpha/beta-Hydrolases superfamily protein; CONTAINS InterPro DOMAIN/s: Serine hydrolase (InterPro:IPR005645); BEST Arabidopsis thaliana protein match is: alpha/beta-Hydrolases superfamily protein (TAIR:AT2G47630.1); Has 3873 Blast hits to 3868 proteins in	protein_coding
AT1G11150	AT1G11150.1	transposable element gene; pseudogene, similar to putative AP endonuclease/reverse transcriptase, blastp match of 30% identity and 3.2e-59 P-value to GP|21952510|gb|AAM82604.1|AF525305_2|AF525305 putative AP endonuclease/reverse transcriptase {Brassica na	transposable_element_gene
AT1G11230	AT1G11230.2	Protein of unknown function (DUF761); FUNCTIONS IN: molecular_function unknown; INVOLVED IN: biological_process unknown; LOCATED IN: endomembrane system; CONTAINS InterPro DOMAIN/s: Protein of unknown function DUF761, plant (InterPro:IPR008480); BEST Arab	protein_coding
AT1G11250	AT1G11250.1	member of SYP12 Gene Family	protein_coding	SYNTAXIN OF PLANTS 125 (SYP125)	SYNTAXIN OF PLANTS 125 (SYP125); (ATSYP125)
AT1G11370	AT1G11370.1	Pectin lyase-like superfamily protein; FUNCTIONS IN: pectinesterase activity; INVOLVED IN: cell wall modification; LOCATED IN: endomembrane system, cell wall, plant-type cell wall; EXPRESSED IN: flower; CONTAINS InterPro DOMAIN/s: Pectinesterase, active s	protein_coding
AT1G11470	AT1G11470.1	Pentatricopeptide repeat (PPR) superfamily protein; FUNCTIONS IN: molecular_function unknown; INVOLVED IN: biological_process unknown; LOCATED IN: chloroplast; BEST Arabidopsis thaliana protein match is: Tetratricopeptide repeat (TPR)-like superfamily pro	protein_coding
AT1G11510	AT1G11510.1	DNA-binding storekeeper protein-related transcriptional regulator; CONTAINS InterPro DOMAIN/s: Protein of unknown function DUF573 (InterPro:IPR007592); BEST Arabidopsis thaliana protein match is: DNA-binding storekeeper protein-related transcriptional reg	protein_coding
AT1G11580	AT1G11580.1	methylesterase PCR A (PMEPCRA); FUNCTIONS IN: enzyme inhibitor activity, pectinesterase activity; INVOLVED IN: cell wall modification; LOCATED IN: cell wall, plasma membrane, plant-type cell wall; EXPRESSED IN: 25 plant structures; EXPRESSED DURING: 13 gr	protein_coding	METHYLESTERASE PCR A (PMEPCRA)	(ATPMEPCRA);METHYLESTERASE PCR A (PMEPCRA)
AT1G11600	AT1G11600.1	member of CYP77B	protein_coding	CYTOCHROME P450, FAMILY 77, SUBFAMILY B, POLYPEPTIDE 1 (CYP77B1)	CYTOCHROME P450, FAMILY 77, SUBFAMILY B, POLYPEPTIDE 1 (CYP77B1)
AT1G11610	AT1G11610.2	putative cytochrome P450	protein_coding	CYTOCHROME P450, FAMILY 71, SUBFAMILY A, POLYPEPTIDE 18 (CYP71A18)	CYTOCHROME P450, FAMILY 71, SUBFAMILY A, POLYPEPTIDE 18 (CYP71A18)
AT1G11670	AT1G11670.1	MATE efflux family protein; FUNCTIONS IN: antiporter activity, drug transmembrane transporter activity, transporter activity; INVOLVED IN: drug transmembrane transport, N-terminal protein myristoylation, transmembrane transport; LOCATED IN: membrane; EXPR	protein_coding
AT1G11740	AT1G11740.1	ankyrin repeat family protein; CONTAINS InterPro DOMAIN/s: Ankyrin repeat-containing domain (InterPro:IPR020683), Protein of unknown function DUF3424 (InterPro:IPR021832), Ankyrin repeat (InterPro:IPR002110); BEST Arabidopsis thaliana protein match is: An	protein_coding
AT1G11770	AT1G11770.1	FAD-binding Berberine family protein; FUNCTIONS IN: electron carrier activity, oxidoreductase activity, FAD binding, catalytic activity; LOCATED IN: endomembrane system; EXPRESSED IN: 9 plant structures; EXPRESSED DURING: L mature pollen stage, M germinat	protein_coding
AT1G11910	AT1G11910.1	Encodes an aspartic proteinase that forms a heterodimer and is stable over a broad pH range (ph 3-8).	protein_coding	ASPARTIC PROTEINASE A1 (APA1)	ASPARTIC PROTEINASE A1 (APA1); (ATAPA1)
AT1G11920	AT1G11920.1	Pectin lyase-like superfamily protein; FUNCTIONS IN: lyase activity, pectate lyase activity; INVOLVED IN: biological_process unknown; LOCATED IN: endomembrane system; EXPRESSED IN: flower; EXPRESSED DURING: petal differentiation and expansion stage; CONTA	protein_coding
AT1G11925	AT1G11925.1	Encodes a Stigma-specific Stig1 family protein	protein_coding
AT1G12010	AT1G12010.1	Encodes a protein that appears to have 1-amino-cyclopropane-1-carboxylic acid oxidase activity based on mutant analyses.	protein_coding
AT1G12030	AT1G12030.1	Protein of unknown function (DUF506) ; CONTAINS InterPro DOMAIN/s: Protein of unknown function DUF506, plant (InterPro:IPR006502); BEST Arabidopsis thaliana protein match is: Protein of unknown function (DUF506) (TAIR:AT1G62420.1); Has 393 Blast hits to	protein_coding
AT1G12070	AT1G12070.1	Immunoglobulin E-set superfamily protein; FUNCTIONS IN: Rho GDP-dissociation inhibitor activity; INVOLVED IN: biological_process unknown; LOCATED IN: cytoplasm; EXPRESSED IN: 10 plant structures; EXPRESSED DURING: L mature pollen stage, M germinated polle	protein_coding
AT1G12160	AT1G12160.1	Flavin-binding monooxygenase family protein; FUNCTIONS IN: NADP or NADPH binding, monooxygenase activity, FAD binding, flavin-containing monooxygenase activity; INVOLVED IN: oxidation reduction; LOCATED IN: cellular_component unknown; EXPRESSED IN: 15 pla	protein_coding
AT1G12170	AT1G12170.1	F-box family protein; CONTAINS InterPro DOMAIN/s: F-box domain, cyclin-like (InterPro:IPR001810), F-box domain, Skp2-like (InterPro:IPR022364), F-box associated domain, type 1 (InterPro:IPR006527), F-box associated interaction domain (InterPro:IPR017451);	protein_coding
AT1G12190	AT1G12190.1	F-box and associated interaction domains-containing protein; CONTAINS InterPro DOMAIN/s: F-box domain, cyclin-like (InterPro:IPR001810), F-box domain, Skp2-like (InterPro:IPR022364), F-box associated domain, type 1 (InterPro:IPR006527), F-box associated i	protein_coding
AT1G12200	AT1G12200.1	Putative flavin monooxygenase.	protein_coding	FLAVIN MONOOXYGENASE (FMO)	FLAVIN MONOOXYGENASE (FMO)
AT1G12260	AT1G12260.1	Encodes a NAC-domain transcription factor. Expressed in the vascular tissue.	protein_coding	NAC 007 (NAC007)	VASCULAR RELATED NAC-DOMAIN PROTEIN 4 (VND4);EMBRYO DEFECTIVE 2749 (EMB2749);NAC 007 (ANAC007);NAC 007 (NAC007)
AT1G12490	AT1G12490.1	F-box associated ubiquitination effector family protein; CONTAINS InterPro DOMAIN/s: F-box associated domain, type 1 (InterPro:IPR006527), F-box associated interaction domain (InterPro:IPR017451); BEST Arabidopsis thaliana protein match is: F-box and asso	protein_coding
AT1G12540	AT1G12540.1	basic helix-loop-helix (bHLH) DNA-binding superfamily protein; FUNCTIONS IN: DNA binding, sequence-specific DNA binding transcription factor activity; INVOLVED IN: regulation of transcription; LOCATED IN: nucleus; CONTAINS InterPro DOMAIN/s: Helix-loop-he	protein_coding
AT1G12560	AT1G12560.1	Member of Alpha-Expansin Gene Family. Naming convention from the Expansin Working Group (Kende et al, 2004. Plant Mol Bio). Containing a conserved root hair-specific cis-element RHE. Expressed specifically in root hair cell and involved in root hair elo	protein_coding	EXPANSIN A7 (EXPA7)	EXPANSIN A7 (ATEXPA7); (EXP7); (ATEXP7); (ATHEXP ALPHA 1.26);EXPANSIN A7 (EXPA7)
AT1G12570	AT1G12570.1	Glucose-methanol-choline (GMC) oxidoreductase family protein; FUNCTIONS IN: aldehyde-lyase activity, oxidoreductase activity, acting on CH-OH group of donors, FAD binding; INVOLVED IN: alcohol metabolic process; LOCATED IN: endomembrane system; EXPRESSED	protein_coding
AT1G12663	AT1G12663.1	Predicted to encode a PR (pathogenesis-related) protein. Belongs to the plant thionin (PR-13) family with the following members: At1g66100, At5g36910, At1g72260, At2g15010, At1g12663, At1g12660.	protein_coding
AT1G12669	AT1G12669.1	Encodes a Plant thionin family protein [pseudogene]	pseudogene
AT1G12805	AT1G12805.1	nucleotide binding; Has 35333 Blast hits to 34131 proteins in 2444 species: Archae - 798; Bacteria - 22429; Metazoa - 974; Fungi - 991; Plants - 531; Viruses - 0; Other Eukaryotes - 9610 (source: NCBI BLink).	protein_coding
AT1G12950	AT1G12950.1	root hair specific 2 (RSH2); FUNCTIONS IN: antiporter activity, drug transmembrane transporter activity, transporter activity; INVOLVED IN: drug transmembrane transport, transmembrane transport; LOCATED IN: membrane; EXPRESSED IN: sperm cell, root hair, r	protein_coding	ROOT HAIR SPECIFIC 2 (RSH2)	RELA/SPOT HOMOLOG 2 (RSH2);ROOT HAIR SPECIFIC 3 (RHS3);ROOT HAIR SPECIFIC 2 (RSH2)
AT1G12980	AT1G12980.1	Encodes an AP2/ERF protein, is expressed in a subdomain of meristem stem cells, in lateral organ anlagen, and transiently in the distal domain of organ primordia. It is a member of the ERF (ethylene response factor) subfamily B-1 of ERF/AP2 transcription	protein_coding	ENHANCER OF SHOOT REGENERATION 1 (ESR1)	ENHANCER OF SHOOT REGENERATION 1 (ESR1);DORNROSCHEN (DRN)
AT1G12990	AT1G12990.1	beta-1,4-N-acetylglucosaminyltransferase family protein; FUNCTIONS IN: transferase activity, transferring glycosyl groups, acetylglucosaminyltransferase activity; INVOLVED IN: protein amino acid N-linked glycosylation; LOCATED IN: membrane; EXPRESSED IN:	protein_coding
AT1G13195	AT1G13195.1	RING/U-box superfamily protein; FUNCTIONS IN: zinc ion binding; EXPRESSED IN: 24 plant structures; EXPRESSED DURING: 15 growth stages; CONTAINS InterPro DOMAIN/s: Zinc finger, RING-type, conserved site (InterPro:IPR017907), Zinc finger, RING-type (InterPr	protein_coding
AT1G13290	AT1G13290.1	Encodes a putative zinc finger protein (C2H2 family, type IIIA, subclass A1d) that has a WIP domain. Seedlings with mutations in DOT5 have a misaligned venation defect in their leaves and cotyledons. Additional developmental abnormalities, such as elongat	protein_coding	DEFECTIVELY ORGANIZED TRIBUTARIES 5 (DOT5)	DEFECTIVELY ORGANIZED TRIBUTARIES 5 (DOT5);WIP DOMAIN PROTEIN 6 (WIP6)
AT1G13300	AT1G13300.1	Overexpression confers hypersensitivity to low phosphate-elicited inhibition of primary root growth.	protein_coding	HYPERSENSITIVITY TO LOW PI-ELICITED PRIMARY ROOT SHORTENING 1 (HRS1)	HYPERSENSITIVITY TO LOW PI-ELICITED PRIMARY ROOT SHORTENING 1 (HRS1)
AT1G13410	AT1G13410.1	Tetratricopeptide repeat (TPR)-like superfamily protein; CONTAINS InterPro DOMAIN/s: Pentatricopeptide repeat (InterPro:IPR002885); BEST Arabidopsis thaliana protein match is: Tetratricopeptide repeat (TPR)-like superfamily protein (TAIR:AT4G02750.1); Has	protein_coding
AT1G13420	AT1G13420.1	Encodes a sulfotransferase. Unlike the related ST4A protein (At2g14920), in vitro experiements show that this enzyme does not act brassinosteroids. ST4B is expressed in the roots and transcript levels rise in response to cytokinin treatment.	protein_coding	SULFOTRANSFERASE 4B (ST4B)	ARABIDOPSIS THALIANA SULFOTRANSFERASE 4B (ATST4B);SULFOTRANSFERASE 4B (ST4B)
AT1G13430	AT1G13430.1	Encodes a sulfotransferase. Unlike the related ST4A protein (At2g14920), in vitro experiements show that this enzyme does not act brassinosteroids. ST4C is expressed in the roots and transcript levels rise in response to cytokinin treatment.	protein_coding	SULFOTRANSFERASE 4C (ST4C)	ARABIDOPSIS THALIANA SULFOTRANSFERASE 4C (ATST4C);SULFOTRANSFERASE 4C (ST4C)
AT1G13600	AT1G13600.1	basic leucine-zipper 58 (bZIP58); FUNCTIONS IN: DNA binding, protein homodimerization activity, protein heterodimerization activity, sequence-specific DNA binding transcription factor activity; INVOLVED IN: regulation of transcription, DNA-dependent; EXPR	protein_coding	BASIC LEUCINE-ZIPPER 58 (bZIP58)	BASIC LEUCINE-ZIPPER 58 (AtbZIP58);BASIC LEUCINE-ZIPPER 58 (bZIP58)
AT1G13605	AT1G13605.1	Encodes a defensin-like (DEFL) family protein.	protein_coding
AT1G13610	AT1G13610.1	alpha/beta-Hydrolases superfamily protein; EXPRESSED IN: cotyledon, hypocotyl, root; CONTAINS InterPro DOMAIN/s: Alpha/beta hydrolase fold-1 (InterPro:IPR000073); BEST Arabidopsis thaliana protein match is: alpha/beta-Hydrolases superfamily protein (TAIR:	protein_coding
AT1G13620	AT1G13620.1	Encodes a root meristem growth factor (RGF). Belongs to a family of functionally redundant homologous peptides that are secreted, tyrosine-sulfated, and expressed mainly in the stem cell area and the innermost layer of central columella cells. RGFs are r	protein_coding	ROOT MERISTEM GROWTH FACTOR 2 (RGF2)	ROOT MERISTEM GROWTH FACTOR 2 (RGF2)
AT1G13670	AT1G13670.1	unknown protein; Has 22 Blast hits to 22 proteins in 7 species: Archae - 0; Bacteria - 0; Metazoa - 0; Fungi - 0; Plants - 22; Viruses - 0; Other Eukaryotes - 0 (source: NCBI BLink).	protein_coding
AT1G13680	AT1G13680.1	PLC-like phosphodiesterases superfamily protein; FUNCTIONS IN: phospholipase C activity, phosphoric diester hydrolase activity; INVOLVED IN: intracellular signaling pathway, lipid metabolic process; LOCATED IN: endomembrane system; EXPRESSED IN: embryo, f	protein_coding
AT1G13710	AT1G13710.1	Encodes the cytochrome P450 CYP78A5 monooxygenase. Contributes to the generation of a growth-stimulating signal distinct from the classical phytohormones that prevents proliferation arrest, promoting organ growth.	protein_coding	CYTOCHROME P450, FAMILY 78, SUBFAMILY A, POLYPEPTIDE 5 (CYP78A5)	CYTOCHROME P450, FAMILY 78, SUBFAMILY A, POLYPEPTIDE 5 (CYP78A5);KLUH (KLU)
AT1G14030	AT1G14030.1	Rubisco methyltransferase family protein; FUNCTIONS IN: [ribulose-bisphosphate carboxylase]-lysine N-methyltransferase activity; LOCATED IN: chloroplast, chloroplast stroma; EXPRESSED IN: 20 plant structures; EXPRESSED DURING: 13 growth stages; CONTAINS I	protein_coding
AT1G14040	AT1G14040.1	EXS (ERD1/XPR1/SYG1) family protein; LOCATED IN: integral to membrane; EXPRESSED IN: 21 plant structures; EXPRESSED DURING: 12 growth stages; CONTAINS InterPro DOMAIN/s: SPX, N-terminal (InterPro:IPR004331), EXS, C-terminal (InterPro:IPR004342); BEST Arab	protein_coding
AT1G14110	AT1G14110.1	member of xyloglucan fucosyltransferase family	protein_coding	FUCOSYLTRANSFERASE 9 (FUT9)	FUCOSYLTRANSFERASE 9 (FUT9); (ATFUT9)
AT1G14120	AT1G14120.1	2-oxoglutarate (2OG) and Fe(II)-dependent oxygenase superfamily protein; FUNCTIONS IN: oxidoreductase activity, acting on paired donors, with incorporation or reduction of molecular oxygen, 2-oxoglutarate as one donor, and incorporation of one atom each o	protein_coding
AT1G14220	AT1G14220.1	Ribonuclease T2 family protein; FUNCTIONS IN: ribonuclease T2 activity, endoribonuclease activity, RNA binding; INVOLVED IN: N-terminal protein myristoylation; LOCATED IN: endomembrane system; EXPRESSED IN: sperm cell, root, egg cell; CONTAINS InterPro DO	protein_coding
AT1G14540	AT1G14540.1	Peroxidase superfamily protein; FUNCTIONS IN: peroxidase activity, heme binding; INVOLVED IN: response to oxidative stress, oxidation reduction; LOCATED IN: endomembrane system; EXPRESSED IN: leaf apex, sepal, root, stamen; EXPRESSED DURING: 4 anthesis; C	protein_coding
AT1G14550	AT1G14550.1	Peroxidase superfamily protein; FUNCTIONS IN: peroxidase activity, heme binding; INVOLVED IN: oxidation reduction, response to oxidative stress; LOCATED IN: endomembrane system; EXPRESSED IN: root; CONTAINS InterPro DOMAIN/s: Haem peroxidase (InterPro:IPR	protein_coding
AT1G14580	AT1G14580.1	C2H2-like zinc finger protein; FUNCTIONS IN: sequence-specific DNA binding transcription factor activity, zinc ion binding, nucleic acid binding; LOCATED IN: intracellular; EXPRESSED IN: 7 plant structures; EXPRESSED DURING: LP.04 four leaves visible, LP.	protein_coding
AT1G14730	AT1G14730.1	Cytochrome b561/ferric reductase transmembrane protein family; LOCATED IN: endomembrane system, integral to membrane; EXPRESSED IN: 16 plant structures; EXPRESSED DURING: 7 growth stages; CONTAINS InterPro DOMAIN/s: Cytochrome b561, eukaryote (InterPro:IP	protein_coding
AT1G14760	AT1G14760.1	Encodes a novel Arabidopsis KNOX gene that encodes a MEINOX domain but lacks the homeodomain and interacts with TALE-class homeodomain proteins to modulate their activities	protein_coding	KNOX ARABIDOPSIS THALIANA MEINOX (KNATM)	KNOX ARABIDOPSIS THALIANA MEINOX (KNATM)
AT1G14940	AT1G14940.1	Polyketide cyclase/dehydrase and lipid transport superfamily protein; FUNCTIONS IN: molecular_function unknown; INVOLVED IN: response to biotic stimulus, defense response; LOCATED IN: cellular_component unknown; CONTAINS InterPro DOMAIN/s: Bet v I allerge	protein_coding
AT1G14950	AT1G14950.1	Polyketide cyclase/dehydrase and lipid transport superfamily protein; FUNCTIONS IN: molecular_function unknown; INVOLVED IN: response to biotic stimulus, defense response; LOCATED IN: cellular_component unknown; EXPRESSED IN: seed; CONTAINS InterPro DOMAI	protein_coding
AT1G14960	AT1G14960.1	Polyketide cyclase/dehydrase and lipid transport superfamily protein; FUNCTIONS IN: molecular_function unknown; INVOLVED IN: response to biotic stimulus, defense response; LOCATED IN: cellular_component unknown; EXPRESSED IN: root; CONTAINS InterPro DOMAI	protein_coding
AT1G15320	AT1G15320.1	unknown protein; FUNCTIONS IN: molecular_function unknown; INVOLVED IN: biological_process unknown; LOCATED IN: endomembrane system; EXPRESSED IN: flower; EXPRESSED DURING: petal differentiation and expansion stage; Has 62 Blast hits to 62 proteins in 17	protein_coding
AT1G15350	AT1G15350.2	unknown protein; BEST Arabidopsis thaliana protein match is: unknown protein (TAIR:AT3G15770.2); Has 148 Blast hits to 148 proteins in 25 species: Archae - 0; Bacteria - 0; Metazoa - 0; Fungi - 0; Plants - 141; Viruses - 0; Other Eukaryotes - 7 (source: N	protein_coding
AT1G15360	AT1G15360.1	Encodes a member of the ERF (ethylene response factor) subfamily B-6 of ERF/AP2 transcription factor family. The protein contains one AP2 domain. There are 12 members in this subfamily including RAP2.11. This gene is involved in wax biosynthesis. Over-exp	protein_coding	SHINE 1 (SHN1)	SHINE 1 (SHN1);WAX INDUCER 1 (WIN1)
AT1G15370	AT1G15370.1	SNARE-like superfamily protein; FUNCTIONS IN: molecular_function unknown; INVOLVED IN: transport; EXPRESSED IN: 24 plant structures; EXPRESSED DURING: 15 growth stages; CONTAINS InterPro DOMAIN/s: Longin-like (InterPro:IPR011012); Has 91 Blast hits to 91	protein_coding
AT1G15590	AT1G15590.1	BEST Arabidopsis thaliana protein match is: RING/U-box superfamily protein (TAIR:AT1G80400.1); Has 30201 Blast hits to 17322 proteins in 780 species: Archae - 12; Bacteria - 1396; Metazoa - 17338; Fungi - 3422; Plants - 5037; Viruses - 0; Other Eukaryotes	protein_coding
AT1G15610	AT1G15610.1	unknown protein; BEST Arabidopsis thaliana protein match is: unknown protein (TAIR:AT1G15630.1); Has 129 Blast hits to 129 proteins in 15 species: Archae - 0; Bacteria - 2; Metazoa - 0; Fungi - 0; Plants - 127; Viruses - 0; Other Eukaryotes - 0 (source: N	protein_coding
AT1G15630	AT1G15630.1	unknown protein; BEST Arabidopsis thaliana protein match is: unknown protein (TAIR:AT1G15610.1); Has 122 Blast hits to 122 proteins in 14 species: Archae - 0; Bacteria - 0; Metazoa - 0; Fungi - 0; Plants - 122; Viruses - 0; Other Eukaryotes - 0 (source: N	protein_coding
AT1G15680	AT1G15680.1	F-box family protein; CONTAINS InterPro DOMAIN/s: F-box domain, cyclin-like (InterPro:IPR001810), F-box domain, Skp2-like (InterPro:IPR022364); BEST Arabidopsis thaliana protein match is: F-box family protein (TAIR:AT1G49990.1); Has 875 Blast hits to 870	protein_coding
AT1G16390	AT1G16390.1	organic cation/carnitine transporter 3 (3-Oct); FUNCTIONS IN: carbohydrate transmembrane transporter activity, sugar:hydrogen symporter activity; INVOLVED IN: transport, transmembrane transport; LOCATED IN: integral to membrane, membrane; EXPRESSED IN: 9	protein_coding	ORGANIC CATION/CARNITINE TRANSPORTER 3 (OCT3)	ORGANIC CATION/CARNITINE TRANSPORTER 3 (ATOCT3);ORGANIC CATION/CARNITINE TRANSPORTER 3 (OCT3)
AT1G16400	AT1G16400.1	Encodes cytochrome P450 CYP79F2.	protein_coding	CYTOCHROME P450, FAMILY 79, SUBFAMILY F, POLYPEPTIDE 2 (CYP79F2)	CYTOCHROME P450, FAMILY 79, SUBFAMILY F, POLYPEPTIDE 2 (CYP79F2)
AT1G16410	AT1G16410.1	member of CYP79F	protein_coding	CYTOCHROME P450 79F1 (CYP79F1)	CYTOCHROME P450 79F1 (CYP79F1);BUSHY 1 (BUS1);SUPERSHOOT 1 (SPS1)
AT1G16530	AT1G16530.1	ASYMMETRIC LEAVES 2-like 9 (ASL9); CONTAINS InterPro DOMAIN/s: Lateral organ boundaries, LOB (InterPro:IPR004883); BEST Arabidopsis thaliana protein match is: Lateral organ boundaries (LOB) domain family protein (TAIR:AT2G30130.1); Has 986 Blast hits to 9	protein_coding	ASYMMETRIC LEAVES 2-LIKE 9 (ASL9)	LOB DOMAIN-CONTAINING PROTEIN 3 (LBD3);ASYMMETRIC LEAVES 2-LIKE 9 (ASL9)
AT1G16905	AT1G16905.1	Curculin-like (mannose-binding) lectin family protein; FUNCTIONS IN: sugar binding; INVOLVED IN: biological_process unknown; LOCATED IN: endomembrane system; CONTAINS InterPro DOMAIN/s: Curculin-like (mannose-binding) lectin (InterPro:IPR001480); BEST Ara	protein_coding
AT1G16910	AT1G16910.1	LIGHT SENSITIVE HYPOCOTYLS 8 (LSH8); CONTAINS InterPro DOMAIN/s: Protein of unknown function DUF640 (InterPro:IPR006936); BEST Arabidopsis thaliana protein match is: Protein of unknown function (DUF640) (TAIR:AT1G78815.1); Has 310 Blast hits to 310 protei	protein_coding	LIGHT SENSITIVE HYPOCOTYLS 8 (LSH8)	LIGHT SENSITIVE HYPOCOTYLS 8 (LSH8)
AT1G16930	AT1G16930.1	F-box/RNI-like/FBD-like domains-containing protein; CONTAINS InterPro DOMAIN/s: FBD (InterPro:IPR013596), F-box domain, cyclin-like (InterPro:IPR001810), F-box domain, Skp2-like (InterPro:IPR022364), FBD-like (InterPro:IPR006566), Leucine-rich repeat 2 (I	protein_coding
AT1G16940	AT1G16940.1	F-box/RNI-like/FBD-like domains-containing protein; CONTAINS InterPro DOMAIN/s: F-box domain, cyclin-like (InterPro:IPR001810), FBD (InterPro:IPR013596), F-box domain, Skp2-like (InterPro:IPR022364), FBD-like (InterPro:IPR006566); BEST Arabidopsis thalian	protein_coding
AT1G16950	AT1G16950.1	unknown protein; FUNCTIONS IN: molecular_function unknown; INVOLVED IN: biological_process unknown; LOCATED IN: endomembrane system; EXPRESSED IN: stamen; EXPRESSED DURING: 4 anthesis; Has 17 Blast hits to 17 proteins in 5 species: Archae - 0; Bacteria -	protein_coding
AT1G17010	AT1G17010.1	2-oxoglutarate (2OG) and Fe(II)-dependent oxygenase superfamily protein; FUNCTIONS IN: oxidoreductase activity, acting on paired donors, with incorporation or reduction of molecular oxygen, 2-oxoglutarate as one donor, and incorporation of one atom each o	protein_coding
AT1G17190	AT1G17190.1	Encodes glutathione transferase belonging to the tau class of GSTs. Naming convention according to Wagner et al. (2002).	protein_coding	GLUTATHIONE S-TRANSFERASE TAU 26 (GSTU26)	GLUTATHIONE S-TRANSFERASE TAU 26 (ATGSTU26);GLUTATHIONE S-TRANSFERASE TAU 26 (GSTU26)
AT1G17200	AT1G17200.1	Uncharacterised protein family (UPF0497); CONTAINS InterPro DOMAIN/s: Uncharacterised protein family UPF0497, trans-membrane plant (InterPro:IPR006702), Uncharacterised protein family UPF0497, trans-membrane plant subgroup (InterPro:IPR006459); BEST Arabi	protein_coding
AT1G17710	AT1G17710.1	Pyridoxal phosphate phosphatase-related protein; FUNCTIONS IN: phosphatase activity; INVOLVED IN: metabolic process; EXPRESSED IN: 9 plant structures; EXPRESSED DURING: L mature pollen stage, M germinated pollen stage, 4 anthesis, petal differentiation an	protein_coding
AT1G17770	AT1G17770.1	Encodes a SU(VAR)3-9 homolog, a SET domain protein. Known SET domain proteins are involved in epigenetic control of gene expression and act as histone methyltransferases. There are 10 SUVH genes in Arabidopsis and members of this subfamily of the SET prot	protein_coding	SU(VAR)3-9 HOMOLOG 7 (SUVH7)	SU(VAR)3-9 HOMOLOG 7 (SUVH7);SET DOMAIN PROTEIN 17 (SDG17)
AT1G17950	AT1G17950.1	putative transcription factor: R2R3-MYB transcription family	protein_coding	MYB DOMAIN PROTEIN 52 (MYB52)	MYB DOMAIN PROTEIN 52 (ATMYB52); (BW52);MYB DOMAIN PROTEIN 52 (MYB52)
AT1G18120	AT1G18120.1	pseudogene, putative myrosinase-associated protein, blastp match of 46% identity and 1.7e-57 P-value to GP|6522943|emb|CAB62165.1||AJ223307 myrosinase-associated protein {Brassica napus}	pseudogene
AT1G18140	AT1G18140.1	putative laccase, a member of laccase family of genes (with 17 members in Arabidopsis).	protein_coding	LACCASE 1 (LAC1)	LACCASE 1 (LAC1); (ATLAC1)
AT1G18220	AT1G18220.1	Member of a family of proteins related to PUP1, a purine transporter. May be involved in the transport of purine and purine derivatives such as cytokinins, across the plasma membrane.	protein_coding	PURINE PERMEASE 9 (PUP9)	PURINE PERMEASE 9 (ATPUP9);PURINE PERMEASE 9 (PUP9)
AT1G18290	AT1G18290.1	unknown protein; FUNCTIONS IN: molecular_function unknown; INVOLVED IN: N-terminal protein myristoylation; LOCATED IN: chloroplast; EXPRESSED IN: root; Has 94 Blast hits to 94 proteins in 12 species: Archae - 0; Bacteria - 0; Metazoa - 0; Fungi - 0; Plant	protein_coding
AT1G18400	AT1G18400.1	BR enhanced expression 1 (BEE1); FUNCTIONS IN: sequence-specific DNA binding transcription factor activity; INVOLVED IN: regulation of transcription; LOCATED IN: nucleus; EXPRESSED IN: 22 plant structures; EXPRESSED DURING: 13 growth stages; CONTAINS Inte	protein_coding	BR ENHANCED EXPRESSION 1 (BEE1)	BR ENHANCED EXPRESSION 1 (BEE1)
AT1G18580	AT1G18580.1	Encodes a protein with putative galacturonosyltransferase activity.	protein_coding	GALACTURONOSYLTRANSFERASE 11 (GAUT11)	GALACTURONOSYLTRANSFERASE 11 (GAUT11)
AT1G18760	AT1G18760.1	Zinc finger, C3HC4 type (RING finger) family protein; FUNCTIONS IN: zinc ion binding; CONTAINS InterPro DOMAIN/s: Zinc finger, RING-type (InterPro:IPR001841), Zinc finger, C3HC4 RING-type (InterPro:IPR018957), Ubiquitin interacting motif (InterPro:IPR0039	protein_coding
AT1G18773	AT1G18773.1	FUNCTIONS IN: molecular_function unknown; INVOLVED IN: biological_process unknown; LOCATED IN: endomembrane system; BEST Arabidopsis thaliana protein match is: carboxylesterases (TAIR:AT4G22300.1); Has 30201 Blast hits to 17322 proteins in 780 species: Ar	protein_coding
AT1G18810	AT1G18810.1	phytochrome kinase substrate-related; BEST Arabidopsis thaliana protein match is: phytochrome kinase substrate 1 (TAIR:AT2G02950.1); Has 458 Blast hits to 394 proteins in 45 species: Archae - 0; Bacteria - 2; Metazoa - 60; Fungi - 9; Plants - 109; Viruses	protein_coding
AT1G18835	AT1G18835.1	Encodes a small zinc &#64257;nger protein whose overexpression induces ectopic meristem formation on leaf margins.	protein_coding	MINI ZINC FINGER 3 (MIF3)	MINI ZINC FINGER 3 (MIF3)
AT1G18860	AT1G18860.1	member of WRKY Transcription Factor; Group II-b	protein_coding	WRKY DNA-BINDING PROTEIN 61 (WRKY61)	WRKY DNA-BINDING PROTEIN 61 (WRKY61);WRKY DNA-BINDING PROTEIN 61 (ATWRKY61)
AT1G18960	AT1G18960.1	myb-like HTH transcriptional regulator family protein; FUNCTIONS IN: DNA binding, sequence-specific DNA binding transcription factor activity; INVOLVED IN: regulation of transcription, DNA-dependent, regulation of transcription; CONTAINS InterPro DOMAIN/s	protein_coding
AT1G19060	AT1G19060.1	Protein of unknown function (DUF626); CONTAINS InterPro DOMAIN/s: Protein of unknown function DUF626, Arabidopsis thaliana (InterPro:IPR006462); BEST Arabidopsis thaliana protein match is: Protein of unknown function (DUF626) (TAIR:AT1G02770.1); Has 198 B	protein_coding
AT1G19230	AT1G19230.2	Riboflavin synthase-like superfamily protein; FUNCTIONS IN: in 6 functions; INVOLVED IN: defense response; LOCATED IN: integral to membrane, membrane; EXPRESSED IN: 7 plant structures; EXPRESSED DURING: petal differentiation and expansion stage; CONTAINS	protein_coding
AT1G19250	AT1G19250.1	FMO1 is required for full expression of TIR-NB-LRR朿onditioned resistance to avirulent pathogens and for basal resistance to invasive virulent pathogens. Functions in an EDS1-regulated but SA-independent mechanism that promotes resistance and cell death at	protein_coding	FLAVIN-DEPENDENT MONOOXYGENASE 1 (FMO1)	FLAVIN-DEPENDENT MONOOXYGENASE 1 (FMO1)
AT1G19415	AT1G19415.1	transposable element gene; copia-like retrotransposon family, has a 6.1e-43 P-value blast match to gb|AAO73529.1| gag-pol polyprotein (Glycine max) (SIRE1) (Ty1_Copia-family)	transposable_element_gene
AT1G19420	AT1G19420.1	pseudogene, CHP-rich zinc finger protein	pseudogene
AT1G19560	AT1G19560.1	pseudogene, putative CHP-rich zinc finger protein	pseudogene
AT1G19610	AT1G19610.1	Predicted to encode a PR (pathogenesis-related) protein. Belongs to the plant defensin (PDF) family with the following members: At1g75830/PDF1.1, At5g44420/PDF1.2a, At2g26020/PDF1.2b, At5g44430/PDF1.2c, At2g26010/PDF1.3, At1g19610/PDF1.4, At1g55010/PDF1.	protein_coding	(PDF1.4)	LOW-MOLECULAR-WEIGHT CYSTEINE-RICH 78 (LCR78); (PDF1.4)
AT1G19620	AT1G19620.1	unknown protein; Has 44 Blast hits to 24 proteins in 12 species: Archae - 0; Bacteria - 8; Metazoa - 22; Fungi - 0; Plants - 6; Viruses - 0; Other Eukaryotes - 8 (source: NCBI BLink).	protein_coding
AT1G19640	AT1G19640.1	Encodes a S-adenosyl-L-methionine:jasmonic acid carboxyl methyltransferase that catalyzes the formation of methyljasmonate from jasmonic acid. Its expression is induced in response to wounding or methyljasmonate treatment.	protein_coding	JASMONIC ACID CARBOXYL METHYLTRANSFERASE (JMT)	JASMONIC ACID CARBOXYL METHYLTRANSFERASE (JMT)
AT1G19790	AT1G19790.1	A member of SHI gene family. Arabidopsis thaliana has ten members that encode proteins with a RING finger-like zinc finger motif. Despite being highly divergent in sequence, many of the SHI-related genes are partially redundant in function and synergistic	protein_coding	SHI-RELATED SEQUENCE 7 (SRS7)	SHI-RELATED SEQUENCE 7 (SRS7)
AT1G19800	AT1G19800.2	Encodes a permease-like protein involved in lipid transfer from the ER to the chloroplast, more specifically, transfer of phosphatidate across the chloroplast inner membrane. Mutant leaves accumulate trigalactosyldiacylglycerol, triacylglycerol and phosp	protein_coding	ATP-BINDING CASSETTE I14 (ABCI14)	TRIGALACTOSYLDIACYLGLYCEROL 1 (TGD1);ATP-BINDING CASSETTE I14 (ABCI14)
AT1G19850	AT1G19850.1	Encodes a transcription factor (IAA24) mediating embryo axis formation and vascular development. Similar to AUXIN RESPONSIVE FACTOR 1 (ARF1) shown to bind to auxin responsive elements (AREs), and to the maize transcriptional activator VIVIPAROUS 1( VP1).	protein_coding	MONOPTEROS (MP)	MONOPTEROS (MP);AUXIN RESPONSE FACTOR 5 (ARF5);INDOLE-3-ACETIC ACID INDUCIBLE 24 (IAA24)
AT1G19890	AT1G19890.1	histone 3.3, male-gamete-specific expression. Direct target promoter of the male germline-specific transcription factor DUO1.	protein_coding	MALE-GAMETE-SPECIFIC HISTONE H3 (MGH3)	MALE-GAMETE-SPECIFIC HISTONE H3 (ATMGH3);MALE-GAMETE-SPECIFIC HISTONE H3 (MGH3)
AT1G19900	AT1G19900.1	glyoxal oxidase-related protein; FUNCTIONS IN: molecular_function unknown; INVOLVED IN: biological_process unknown; LOCATED IN: endomembrane system; EXPRESSED IN: root; CONTAINS InterPro DOMAIN/s: Galactose oxidase/kelch, beta-propeller (InterPro:IPR01104	protein_coding
AT1G19910	AT1G19910.1	vacuolar H+-pumping ATPase 16 kDa proteolipid (ava-p2)	protein_coding	(AVA-P2)	(AVA-P2); (AVA-2PE);VACUOLAR-TYPE H+ ATPASE C2 (ATVHA-C2)
AT1G20070	AT1G20070.1	unknown protein; FUNCTIONS IN: molecular_function unknown; INVOLVED IN: biological_process unknown; LOCATED IN: chloroplast; EXPRESSED IN: 20 plant structures; EXPRESSED DURING: 11 growth stages; Has 26 Blast hits to 26 proteins in 9 species: Archae - 0;	protein_coding
AT1G20080	AT1G20080.1	SYTB; FUNCTIONS IN: molecular_function unknown; INVOLVED IN: biological_process unknown; LOCATED IN: endomembrane system; EXPRESSED IN: 6 plant structures; EXPRESSED DURING: L mature pollen stage, M germinated pollen stage, 4 anthesis, petal differentiati	protein_coding	(SYTB)	(SYTB); (ATSYTB); (NTMC2TYPE1.2); (NTMC2T1.2);SYNAPTOTAGMIN 2 (SYT2)
AT1G20130	AT1G20130.1	GDSL-like Lipase/Acylhydrolase superfamily protein; FUNCTIONS IN: structural constituent of cell wall, lipase activity, hydrolase activity, acting on ester bonds; INVOLVED IN: lipid metabolic process; CONTAINS InterPro DOMAIN/s: Pistil-specific extensin-l	protein_coding
AT1G20132	AT1G20132.1	GDSL-like Lipase/Acylhydrolase superfamily protein; FUNCTIONS IN: hydrolase activity, acting on ester bonds, lipase activity; INVOLVED IN: lipid metabolic process; LOCATED IN: endomembrane system; CONTAINS InterPro DOMAIN/s: Lipase, GDSL, active site (Int	protein_coding
AT1G20135	AT1G20135.1	GDSL-like Lipase/Acylhydrolase family protein; FUNCTIONS IN: lipase activity, hydrolase activity, acting on ester bonds; INVOLVED IN: lipid metabolic process; LOCATED IN: endomembrane system; EXPRESSED IN: petal, leaf whorl, flower, carpel, stamen; EXPRES	protein_coding
AT1G20240	AT1G20240.1	SWI-SNF-related chromatin binding protein; FUNCTIONS IN: molecular_function unknown; INVOLVED IN: biological_process unknown; LOCATED IN: mitochondrion; BEST Arabidopsis thaliana protein match is: F-box family protein (TAIR:AT1G20940.1); Has 101 Blast hit	protein_coding
AT1G20370	AT1G20370.1	Pseudouridine synthase family protein; FUNCTIONS IN: pseudouridine synthase activity; INVOLVED IN: pseudouridine synthesis, RNA modification; LOCATED IN: cellular_component unknown; EXPRESSED IN: 22 plant structures; EXPRESSED DURING: 13 growth stages; CO	protein_coding
AT1G20375	AT1G20375.1	Encodes a microRNA that targets one member of the F-box family. MicroRNAs are regulatory RNAs with a mature length of ~21-nucleotides that are processed from hairpin precursors by Dicer-like enzymes. MicroRNAs can negatively regulate gene expression by at	miRNA	MICRORNA394A (MIR394A)	MICRORNA394A (MIR394A)
AT1G20640	AT1G20640.1	Plant regulator RWP-RK family protein; CONTAINS InterPro DOMAIN/s: Octicosapeptide/Phox/Bem1p (InterPro:IPR000270), Plant regulator RWP-RK (InterPro:IPR003035); BEST Arabidopsis thaliana protein match is: Plant regulator RWP-RK family protein (TAIR:AT1G76	protein_coding
AT1G20650	AT1G20650.1	Protein kinase superfamily protein; FUNCTIONS IN: protein serine/threonine kinase activity, protein kinase activity, ATP binding; INVOLVED IN: protein amino acid phosphorylation; LOCATED IN: cellular_component unknown; EXPRESSED IN: 22 plant structures; E	protein_coding	ALTERED SEED GERMINATION 5 (ASG5)	ALTERED SEED GERMINATION 5 (ASG5)
AT1G20730	AT1G20730.1	Protein of unknown function (DUF833); CONTAINS InterPro DOMAIN/s: Protein of unknown function DUF833 (InterPro:IPR008551); BEST Arabidopsis thaliana protein match is: Protein of unknown function (DUF833) (TAIR:AT1G20740.1); Has 432 Blast hits to 427 prote	protein_coding
AT1G20790	AT1G20790.1	F-box family protein; CONTAINS InterPro DOMAIN/s: F-box domain, cyclin-like (InterPro:IPR001810), F-box domain, Skp2-like (InterPro:IPR022364), F-box associated interaction domain (InterPro:IPR017451); BEST Arabidopsis thaliana protein match is: F-box fam	protein_coding
AT1G20795	AT1G20795.1	F-box family protein; CONTAINS InterPro DOMAIN/s: F-box domain, cyclin-like (InterPro:IPR001810), F-box associated interaction domain (InterPro:IPR017451); BEST Arabidopsis thaliana protein match is: F-box family protein (TAIR:AT1G20800.2); Has 127 Blast	protein_coding
AT1G20800	AT1G20800.1	F-box family protein	protein_coding
AT1G20801	AT1G20801.1	pseudogene of F-box family protein	pseudogene
AT1G20900	AT1G20900.1	Encodes an AT hook domain containing protein that acts redundantly with SOB3 to modulate hypocotyl growth inhibition in response to light.	protein_coding	ESCAROLA (ESC)	ESCAROLA (ESC);ORESARA 7 (ORE7);AT-HOOK MOTIF NUCLEAR-LOCALIZED PROTEIN 27 (AHL27)
AT1G20940	AT1G20940.1	F-box family protein; CONTAINS InterPro DOMAIN/s: F-box domain, cyclin-like (InterPro:IPR001810), F-box domain, Skp2-like (InterPro:IPR022364), F-box associated interaction domain (InterPro:IPR017451); BEST Arabidopsis thaliana protein match is: SWI-SNF-r	protein_coding
AT1G20990	AT1G20990.1	Cysteine/Histidine-rich C1 domain family protein; LOCATED IN: chloroplast; CONTAINS InterPro DOMAIN/s: DC1 (InterPro:IPR004146), C1-like (InterPro:IPR011424); BEST Arabidopsis thaliana protein match is: Cysteine/Histidine-rich C1 domain family protein (TA	protein_coding
AT1G21140	AT1G21140.1	The gene encodes nodulin-like1 whose transcript abundance was repressed under conditions of Fe-deficient growth.	protein_coding
AT1G21280	AT1G21280.1	CONTAINS InterPro DOMAIN/s: Retrotransposon gag protein (InterPro:IPR005162); Has 707 Blast hits to 705 proteins in 25 species: Archae - 0; Bacteria - 0; Metazoa - 4; Fungi - 0; Plants - 703; Viruses - 0; Other Eukaryotes - 0 (source: NCBI BLink).	protein_coding
AT1G21300	AT1G21300.1	transposable element gene; copia-like retrotransposon family, has a 3.9e-15 P-value blast match to GB:CAA72989 open reading frame 1 (Ty1_Copia-element) (Brassica oleracea)	transposable_element_gene
AT1G21310	AT1G21310.1	Encodes extensin 3.	protein_coding	EXTENSIN 3 (EXT3)	EXTENSIN 3 (ATEXT3);ROOT-SHOOT-HYPOCOTYL DEFECTIVE (RSH);EXTENSIN 3 (EXT3)
AT1G21327	AT1G21327.1	unknown protein; Has 30201 Blast hits to 17322 proteins in 780 species: Archae - 12; Bacteria - 1396; Metazoa - 17338; Fungi - 3422; Plants - 5037; Viruses - 0; Other Eukaryotes - 2996 (source: NCBI BLink).	protein_coding
AT1G21330	AT1G21330.1	transposable element gene; similar to unknown protein [Arabidopsis thaliana] (TAIR:AT2G40680.1); similar to hypothetical protein 23.t00046 [Brassica oleracea] (GB:ABD65629.1); contains domain NON-LTR RETROELEMENT REVERSE TRANSCRIPTASE RELATED (PTHR19446:S	transposable_element_gene
AT1G21360	AT1G21360.1	glycolipid transfer protein 2 (GLTP2); FUNCTIONS IN: glycolipid transporter activity, glycolipid binding; INVOLVED IN: glycolipid transport; LOCATED IN: cytoplasm; CONTAINS InterPro DOMAIN/s: Glycolipid transfer protein, GLTP (InterPro:IPR014830); BEST Ar	protein_coding	GLYCOLIPID TRANSFER PROTEIN 2 (GLTP2)	GLYCOLIPID TRANSFER PROTEIN 2 (GLTP2)
AT1G21470	AT1G21470.1	BEST Arabidopsis thaliana protein match is: CLPC homologue 1 (TAIR:AT5G50920.1); Has 326 Blast hits to 324 proteins in 95 species: Archae - 0; Bacteria - 130; Metazoa - 0; Fungi - 0; Plants - 67; Viruses - 0; Other Eukaryotes - 129 (source: NCBI BLink).	protein_coding
AT1G21475	AT1G21475.1	Protein of unknown function (DUF506) ; CONTAINS InterPro DOMAIN/s: Protein of unknown function DUF506, plant (InterPro:IPR006502); BEST Arabidopsis thaliana protein match is: Protein of unknown function (DUF506) (TAIR:AT3G07350.1); Has 13 Blast hits to 1	protein_coding
AT1G21490	AT1G21490.1	pseudogene, hypothetical protein	pseudogene
AT1G21540	AT1G21540.1	AMP-dependent synthetase and ligase family protein; FUNCTIONS IN: catalytic activity; INVOLVED IN: metabolic process; EXPRESSED IN: 10 plant structures; EXPRESSED DURING: 4 anthesis, C globular stage, F mature embryo stage, petal differentiation and expan	protein_coding
AT1G21860	AT1G21860.1	SKU5 similar 7 (sks7); FUNCTIONS IN: oxidoreductase activity, copper ion binding; INVOLVED IN: oxidation reduction; LOCATED IN: plant-type cell wall; EXPRESSED IN: stem; CONTAINS InterPro DOMAIN/s: Multicopper oxidase, type 3 (InterPro:IPR011707), Cupredo	protein_coding	SKU5 SIMILAR 7 (sks7)	SKU5 SIMILAR 7 (sks7)
AT1G21864	AT1G21864.1	Encodes a Plant thionin family protein	protein_coding
AT1G21890	AT1G21890.1	nodulin MtN21 /EamA-like transporter family protein; LOCATED IN: membrane; EXPRESSED IN: inflorescence meristem, flower; EXPRESSED DURING: petal differentiation and expansion stage; CONTAINS InterPro DOMAIN/s: Protein of unknown function DUF6, transmembra	protein_coding
AT1G21960	AT1G21960.1	RING/U-box superfamily protein; FUNCTIONS IN: zinc ion binding; CONTAINS InterPro DOMAIN/s: Zinc finger, RING-type (InterPro:IPR001841), Zinc finger, C3HC4 RING-type (InterPro:IPR018957); BEST Arabidopsis thaliana protein match is: Zinc finger, C3HC4 type	protein_coding
AT1G21973	AT1G21973.1	Encodes a Plant thionin family protein [pseudogene]	pseudogene
AT1G21990	AT1G21990.1	F-box/RNI-like/FBD-like domains-containing protein; CONTAINS InterPro DOMAIN/s: F-box domain, cyclin-like (InterPro:IPR001810), F-box domain, Skp2-like (InterPro:IPR022364), FBD-like (InterPro:IPR006566); BEST Arabidopsis thaliana protein match is: F-box/	protein_coding
AT1G22015	AT1G22015.1	DD46; FUNCTIONS IN: transferase activity, transferring hexosyl groups, galactosyltransferase activity; INVOLVED IN: protein amino acid glycosylation; LOCATED IN: endomembrane system, membrane; EXPRESSED IN: 6 plant structures; EXPRESSED DURING: 4 anthesis	protein_coding	(DD46)	(DD46)
AT1G22030	AT1G22030.1	CONTAINS InterPro DOMAIN/s: Protein BYPASS related (InterPro:IPR008511); BEST Arabidopsis thaliana protein match is: unknown protein (TAIR:AT1G77855.1); Has 99 Blast hits to 99 proteins in 17 species: Archae - 0; Bacteria - 0; Metazoa - 3; Fungi - 0; Plan	protein_coding
AT1G22110	AT1G22110.1	structural constituent of ribosome; FUNCTIONS IN: structural constituent of ribosome; INVOLVED IN: translation; LOCATED IN: ribosome, intracellular, chloroplast; EXPRESSED IN: 7 plant structures; EXPRESSED DURING: L mature pollen stage, M germinated polle	protein_coding
AT1G22150	AT1G22150.1	sulfate transporter Sultr1;3	protein_coding	SULFATE TRANSPORTER 1;3 (SULTR1;3)	SULFATE TRANSPORTER 1;3 (SULTR1;3)
AT1G22340	AT1G22340.1	UDP-glucosyl transferase 85A7 (UGT85A7); FUNCTIONS IN: UDP-glycosyltransferase activity, transferase activity, transferring glycosyl groups, glucuronosyltransferase activity; INVOLVED IN: metabolic process; LOCATED IN: cellular_component unknown; EXPRESSE	protein_coding	UDP-GLUCOSYL TRANSFERASE 85A7 (UGT85A7)	UDP-GLUCOSYL TRANSFERASE 85A7 (AtUGT85A7);UDP-GLUCOSYL TRANSFERASE 85A7 (UGT85A7)
AT1G22570	AT1G22570.1	Major facilitator superfamily protein; FUNCTIONS IN: transporter activity; INVOLVED IN: oligopeptide transport; LOCATED IN: membrane; EXPRESSED IN: 17 plant structures; EXPRESSED DURING: 10 growth stages; CONTAINS InterPro DOMAIN/s: PTR2 family proton/oli	protein_coding
AT1G22760	AT1G22760.1	Putative poly(A) binding protein May there fore function in posttranscriptional regulation, including mRNA turnover and translational initiation. Expression detected only in floral organs.	protein_coding	POLY(A) BINDING PROTEIN 3 (PAB3)	POLY(A) BINDING PROTEIN 3 (PAB3)
AT1G22910	AT1G22910.3	RNA-binding (RRM/RBD/RNP motifs) family protein; FUNCTIONS IN: RNA binding, nucleotide binding, nucleic acid binding; INVOLVED IN: biological_process unknown; LOCATED IN: cellular_component unknown; EXPRESSED IN: 22 plant structures; EXPRESSED DURING: 13	protein_coding
AT1G22985	AT1G22985.1	encodes a member of the ERF (ethylene response factor) subfamily B-5 of ERF/AP2 transcription factor family. The protein contains one AP2 domain. There are 7 members in this subfamily.	protein_coding	CYTOKININ RESPONSE FACTOR 7 (CRF7)	CYTOKININ RESPONSE FACTOR 7 (CRF7)
AT1G22990	AT1G22990.1	Heavy metal transport/detoxification superfamily protein ; FUNCTIONS IN: metal ion binding; INVOLVED IN: metal ion transport; LOCATED IN: cellular_component unknown; EXPRESSED IN: 9 plant structures; EXPRESSED DURING: LP.04 four leaves visible, 4 anthesis	protein_coding	HEAVY METAL ASSOCIATED ISOPRENYLATED PLANT PROTEIN 22 (HIPP22)	HEAVY METAL ASSOCIATED ISOPRENYLATED PLANT PROTEIN 22 (HIPP22)
AT1G23040	AT1G23040.1	hydroxyproline-rich glycoprotein family protein; BEST Arabidopsis thaliana protein match is: proline-rich family protein (TAIR:AT1G70990.1); Has 25412 Blast hits to 10574 proteins in 716 species: Archae - 40; Bacteria - 2873; Metazoa - 9053; Fungi - 1818;	protein_coding
AT1G23070	AT1G23070.1	Protein of unknown function (DUF300); CONTAINS InterPro DOMAIN/s: Protein of unknown function DUF300 (InterPro:IPR005178); BEST Arabidopsis thaliana protein match is: Protein of unknown function (DUF300) (TAIR:AT4G38360.2); Has 840 Blast hits to 837 prote	protein_coding
AT1G23120	AT1G23120.1	Polyketide cyclase/dehydrase and lipid transport superfamily protein; FUNCTIONS IN: molecular_function unknown; INVOLVED IN: response to biotic stimulus, defense response; LOCATED IN: cellular_component unknown; EXPRESSED IN: 9 plant structures; EXPRESSED	protein_coding
AT1G23130	AT1G23130.1	Polyketide cyclase/dehydrase and lipid transport superfamily protein; FUNCTIONS IN: molecular_function unknown; INVOLVED IN: response to biotic stimulus, defense response; LOCATED IN: cellular_component unknown; EXPRESSED IN: 15 plant structures; EXPRESSE	protein_coding
AT1G23160	AT1G23160.1	Auxin-responsive GH3 family protein; CONTAINS InterPro DOMAIN/s: GH3 auxin-responsive promoter (InterPro:IPR004993); BEST Arabidopsis thaliana protein match is: Auxin-responsive GH3 family protein (TAIR:AT5G13320.1); Has 1394 Blast hits to 1308 proteins i	protein_coding
AT1G23200	AT1G23200.1	Plant invertase/pectin methylesterase inhibitor superfamily; FUNCTIONS IN: enzyme inhibitor activity, pectinesterase activity; INVOLVED IN: cell wall modification; LOCATED IN: endomembrane system, cell wall, plant-type cell wall; EXPRESSED IN: 8 plant str	protein_coding
AT1G23240	AT1G23240.1	Caleosin-related family protein; CONTAINS InterPro DOMAIN/s: Caleosin related (InterPro:IPR007736); BEST Arabidopsis thaliana protein match is: Caleosin-related family protein (TAIR:AT1G70670.1); Has 342 Blast hits to 337 proteins in 61 species: Archae -	protein_coding
AT1G23320	AT1G23320.1	Encodes a protein with similarity to the TAA1 trytophan aminotransferase involved in IAA biosynthesis. This gene appears to be expressed at a very low level during seedling development. Triple mutant analyses implicate this gene in embryonic development.	protein_coding	TRYPTOPHAN AMINOTRANSFERASE RELATED 1 (TAR1)	TRYPTOPHAN AMINOTRANSFERASE RELATED 1 (TAR1)
AT1G23380	AT1G23380.2	homeodomain transcription factor KNAT6, belonging to class I of KN transcription factor family (which also includes KNAT1 and KNAT2). Expression is increased in as and bop1 leaf mutants.	protein_coding	KNOTTED1-LIKE HOMEOBOX GENE 6 (KNAT6)	KNOTTED1-LIKE HOMEOBOX GENE 6 (KNAT6); (KNAT6L); (KNAT6S)
AT1G23420	AT1G23420.1	Essential for formation and asymmetric growth of the ovule outer integument. Member of the YABBY protein family of putative transcription factors that contain apparent Cys(2)-Cys(2) zinc-finger domains and regions of similarity to the high mobility group	protein_coding	INNER NO OUTER (INO)	INNER NO OUTER (INO)
AT1G23520	AT1G23520.1	Domain of unknown function (DUF220); CONTAINS InterPro DOMAIN/s: Protein of unknown function DUF220 (InterPro:IPR003863); BEST Arabidopsis thaliana protein match is: Domain of unknown function DUF220 (TAIR:AT1G23600.1); Has 145 Blast hits to 132 proteins	protein_coding
AT1G23570	AT1G23570.2	Domain of unknown function (DUF220); INVOLVED IN: biological_process unknown; LOCATED IN: cellular_component unknown; EXPRESSED IN: 6 plant structures; EXPRESSED DURING: 4 anthesis, petal differentiation and expansion stage; CONTAINS InterPro DOMAIN/s: Pr	protein_coding
AT1G23580	AT1G23580.1	Domain of unknown function DUF220; CONTAINS InterPro DOMAIN/s: Protein of unknown function DUF220 (InterPro:IPR003863); BEST Arabidopsis thaliana protein match is: Domain of unknown function DUF220 (TAIR:AT1G23600.1); Has 137 Blast hits to 122 proteins in	protein_coding
AT1G23590	AT1G23590.1	Domain of unknown function DUF220; CONTAINS InterPro DOMAIN/s: Protein of unknown function DUF220 (InterPro:IPR003863); BEST Arabidopsis thaliana protein match is: Domain of unknown function DUF220 (TAIR:AT1G23600.1); Has 137 Blast hits to 124 proteins in	protein_coding
AT1G23600	AT1G23600.1	Domain of unknown function DUF220; CONTAINS InterPro DOMAIN/s: Protein of unknown function DUF220 (InterPro:IPR003863); BEST Arabidopsis thaliana protein match is: Domain of unknown function DUF220 (TAIR:AT1G23690.1); Has 147 Blast hits to 132 proteins in	protein_coding
AT1G23610	AT1G23610.1	unknown protein; BEST Arabidopsis thaliana protein match is: unknown protein (TAIR:AT1G23640.1); Has 30201 Blast hits to 17322 proteins in 780 species: Archae - 12; Bacteria - 1396; Metazoa - 17338; Fungi - 3422; Plants - 5037; Viruses - 0; Other Eukaryot	protein_coding
AT1G23620	AT1G23620.1	pseudogene, hypothetical protein	pseudogene
AT1G23630
AT1G23640	AT1G23640.1	unknown protein; LOCATED IN: chloroplast; EXPRESSED IN: petal, leaf whorl, sepal, flower; EXPRESSED DURING: 4 anthesis, petal differentiation and expansion stage; CONTAINS InterPro DOMAIN/s: Protein of unknown function DUF220 (InterPro:IPR003863); BEST Ar	protein_coding
AT1G23660	AT1G23660.1	Domain of unknown function DUF220; CONTAINS InterPro DOMAIN/s: Protein of unknown function DUF220 (InterPro:IPR003863); BEST Arabidopsis thaliana protein match is: unknown protein (TAIR:AT1G23640.1); Has 149 Blast hits to 134 proteins in 12 species: Archa	protein_coding
AT1G23724	AT1G23724.1	unknown protein; LOCATED IN: endomembrane system; Has 30201 Blast hits to 17322 proteins in 780 species: Archae - 12; Bacteria - 1396; Metazoa - 17338; Fungi - 3422; Plants - 5037; Viruses - 0; Other Eukaryotes - 2996 (source: NCBI BLink).	protein_coding
AT1G23730	AT1G23730.1	beta carbonic anhydrase 3 (BCA3); FUNCTIONS IN: carbonate dehydratase activity, zinc ion binding; INVOLVED IN: carbon utilization; LOCATED IN: cytosol, plasma membrane, membrane; EXPRESSED IN: 14 plant structures; EXPRESSED DURING: 6 growth stages; CONTAI	protein_coding	BETA CARBONIC ANHYDRASE 3 (BCA3)	BETA CARBONIC ANHYDRASE 3 (ATBCA3);BETA CARBONIC ANHYDRASE 3 (BCA3)
AT1G23910	AT1G23910.1	Polyketide cyclase/dehydrase and lipid transport superfamily protein; FUNCTIONS IN: molecular_function unknown; INVOLVED IN: response to biotic stimulus, defense response; LOCATED IN: cellular_component unknown; CONTAINS InterPro DOMAIN/s: Bet v I allerge	protein_coding
AT1G24000	AT1G24000.1	Polyketide cyclase/dehydrase and lipid transport superfamily protein; FUNCTIONS IN: molecular_function unknown; INVOLVED IN: response to biotic stimulus, defense response; LOCATED IN: cellular_component unknown; EXPRESSED IN: embryo, pedicel, flower; EXPR	protein_coding
AT1G24010	AT1G24010.1	Polyketide cyclase/dehydrase and lipid transport superfamily protein; FUNCTIONS IN: molecular_function unknown; INVOLVED IN: response to biotic stimulus, defense response; LOCATED IN: cellular_component unknown; EXPRESSED IN: embryo, root, pedicel, guard	protein_coding
AT1G24070	AT1G24070.1	encodes a gene similar to cellulose synthase	protein_coding	CELLULOSE SYNTHASE-LIKE A10 (CSLA10)	CELLULOSE SYNTHASE-LIKE A10 (ATCSLA10);CELLULOSE SYNTHASE LIKE A10 (CSLA10);CELLULOSE SYNTHASE-LIKE A10 (CSLA10)
AT1G24110	AT1G24110.1	Peroxidase superfamily protein; FUNCTIONS IN: peroxidase activity, heme binding; INVOLVED IN: response to oxidative stress, oxidation reduction; LOCATED IN: endomembrane system; EXPRESSED IN: sepal, male gametophyte, flower, pollen tube; EXPRESSED DURING:	protein_coding
AT1G24260	AT1G24260.2	Member of the MADs box transcription factor family. SEP3 is redundant with SEP1 and 2. Flowers of SEP1/2/3 triple mutants show a conversion of petals and stamens to sepals.SEP3 forms heterotetrameric complexes with other MADS box family members and binds	protein_coding	SEPALLATA3 (SEP3)	SEPALLATA3 (SEP3);AGAMOUS-LIKE 9 (AGL9)
AT1G24265	AT1G24265.3	Protein of unknown function (DUF1664); FUNCTIONS IN: molecular_function unknown; INVOLVED IN: biological_process unknown; LOCATED IN: endomembrane system; CONTAINS InterPro DOMAIN/s: Protein of unknown function DUF1664 (InterPro:IPR012458); BEST Arabidops	protein_coding
AT1G24485	AT1G24485.3	FUNCTIONS IN: molecular_function unknown; INVOLVED IN: biological_process unknown; LOCATED IN: endomembrane system; BEST Arabidopsis thaliana protein match is: protein kinase-related (TAIR:AT3G46280.1); Has 1310 Blast hits to 1260 proteins in 183 species:	protein_coding
AT1G24590	AT1G24590.1	Encodes a member of the ERF (ethylene response factor) subfamily B-1 of ERF/AP2 transcription factor family. The protein contains one AP2 domain. There are 15 members in this subfamily including ATERF-3, ATERF-4, ATERF-7, and LEAFY PETIOLE. This gene fun	protein_coding	DORNROSCHEN-LIKE (DRNL)	DORNROSCHEN-LIKE (DRNL);DORNROSCHEN-LIKE (DRN-LIKE);FOR SUPPRESSOR OF PHYTOCHROMEB-4 2 (SOB2);ENHANCER OF SHOOT REGENERATION 2 (ESR2)
AT1G24600	AT1G24600.1	unknown protein; BEST Arabidopsis thaliana protein match is: unknown protein (TAIR:AT1G67920.1); Has 18 Blast hits to 18 proteins in 5 species: Archae - 0; Bacteria - 0; Metazoa - 0; Fungi - 0; Plants - 18; Viruses - 0; Other Eukaryotes - 0 (source: NCBI	protein_coding
AT1G24620	AT1G24620.1	Encodes a EF-hand calcium-binding protein family member. Mutants exhibit longer root hairs under phosphate-deficient conditions.	protein_coding
AT1G24650	AT1G24650.1	Leucine-rich repeat protein kinase family protein; FUNCTIONS IN: protein serine/threonine kinase activity, protein kinase activity, ATP binding; INVOLVED IN: protein amino acid phosphorylation; LOCATED IN: endomembrane system; EXPRESSED IN: sperm cell; CO	protein_coding
AT1G25230	AT1G25230.1	Calcineurin-like metallo-phosphoesterase superfamily protein; FUNCTIONS IN: hydrolase activity, protein serine/threonine phosphatase activity; INVOLVED IN: biological_process unknown; LOCATED IN: endomembrane system; EXPRESSED IN: 22 plant structures; EXP	protein_coding
AT1G25240	AT1G25240.1	ENTH/VHS/GAT family protein; FUNCTIONS IN: phospholipid binding, clathrin binding, binding, phosphatidylinositol binding; INVOLVED IN: clathrin coat assembly; LOCATED IN: clathrin coat, mitochondrion; EXPRESSED IN: 10 plant structures; EXPRESSED DURING: L	protein_coding
AT1G25250	AT1G25250.1	indeterminate(ID)-domain 16 (IDD16); FUNCTIONS IN: sequence-specific DNA binding transcription factor activity, zinc ion binding, nucleic acid binding; INVOLVED IN: regulation of transcription; LOCATED IN: intracellular; EXPRESSED IN: 22 plant structures;	protein_coding	INDETERMINATE(ID)-DOMAIN 16 (IDD16)	INDETERMINATE(ID)-DOMAIN 16 (AtIDD16);INDETERMINATE(ID)-DOMAIN 16 (IDD16)
AT1G25270	AT1G25270.1	nodulin MtN21 /EamA-like transporter family protein; LOCATED IN: endomembrane system, membrane; CONTAINS InterPro DOMAIN/s: Protein of unknown function DUF6, transmembrane (InterPro:IPR000620); BEST Arabidopsis thaliana protein match is: nodulin MtN21 /Ea	protein_coding
AT1G25300	AT1G25300.1	Octicosapeptide/Phox/Bem1p family protein; CONTAINS InterPro DOMAIN/s: Octicosapeptide/Phox/Bem1p (InterPro:IPR000270); BEST Arabidopsis thaliana protein match is: Octicosapeptide/Phox/Bem1p family protein (TAIR:AT2G01190.1); Has 352 Blast hits to 352 pro	protein_coding
AT1G25310	AT1G25310.1	maternal effect embryo arrest 8 (MEE8); CONTAINS InterPro DOMAIN/s: Helix-loop-helix DNA-binding domain (InterPro:IPR001092); Has 109 Blast hits to 109 proteins in 9 species: Archae - 0; Bacteria - 0; Metazoa - 0; Fungi - 0; Plants - 109; Viruses - 0; Oth	protein_coding	MATERNAL EFFECT EMBRYO ARREST 8 (MEE8)	MATERNAL EFFECT EMBRYO ARREST 8 (MEE8)
AT1G25330	AT1G25330.1	Encodes CESTA, a positive regulator of brassinosteroid biosynthesis.	protein_coding	CESTA (CES)	CESTA (CES);HALF FILLED (HAF)
AT1G25340	AT1G25340.1	putative transcription factor (MYB116)	protein_coding	MYB DOMAIN PROTEIN 116 (MYB116)	MYB DOMAIN PROTEIN 116 (MYB116);MYB DOMAIN PROTEIN 116 (AtMYB116)
AT1G25410	AT1G25410.1	AB061404 Arabidopsis thaliana AtIPT6 mRNA for cytokinin synthase, complete cds	protein_coding	ISOPENTENYLTRANSFERASE 6 (IPT6)	ARABIDOPSIS THALIANA ISOPENTENYLTRANSFERASE 6 (ATIPT6);ISOPENTENYLTRANSFERASE 6 (IPT6)
AT1G25988	AT1G25988.1	Family of unknown function (DUF572) ; CONTAINS InterPro DOMAIN/s: Protein of unknown function DUF572 (InterPro:IPR007590); BEST Arabidopsis thaliana protein match is: Family of unknown function (DUF572) (TAIR:AT1G25682.1); Has 183 Blast hits to 183 prote	protein_coding
AT1G26240	AT1G26240.1	Proline-rich extensin-like family protein; FUNCTIONS IN: structural constituent of cell wall; INVOLVED IN: plant-type cell wall organization; LOCATED IN: endomembrane system; EXPRESSED IN: root; CONTAINS InterPro DOMAIN/s: Extensin-like repeat (InterPro:I	protein_coding
AT1G26250	AT1G26250.1	Proline-rich extensin-like family protein; FUNCTIONS IN: structural constituent of cell wall; INVOLVED IN: plant-type cell wall organization; LOCATED IN: endomembrane system; CONTAINS InterPro DOMAIN/s: Extensin-like repeat (InterPro:IPR006706); BEST Arab	protein_coding
AT1G26310	AT1G26310.1	Floral homeotic gene encoding a MADS domain protein homologous to AP1. Enhances the flower to shoot transformation in ap1 mutants.	protein_coding	CAULIFLOWER (CAL)	CAULIFLOWER (CAL); (CAL1);AGAMOUS-LIKE 10 (AGL10)
AT1G26320	AT1G26320.1	Zinc-binding dehydrogenase family protein; FUNCTIONS IN: oxidoreductase activity, binding, catalytic activity, zinc ion binding; INVOLVED IN: response to oxidative stress; EXPRESSED IN: 7 plant structures; EXPRESSED DURING: L mature pollen stage, M germin	protein_coding
AT1G26350	AT1G26350.1	unknown protein; Has 1 Blast hits to 1 proteins in 1 species: Archae - 0; Bacteria - 0; Metazoa - 0; Fungi - 0; Plants - 1; Viruses - 0; Other Eukaryotes - 0 (source: NCBI BLink).	protein_coding
AT1G26380	AT1G26380.1	FAD-binding Berberine family protein; FUNCTIONS IN: electron carrier activity, oxidoreductase activity, FAD binding, catalytic activity; LOCATED IN: endomembrane system; EXPRESSED IN: 9 plant structures; EXPRESSED DURING: LP.06 six leaves visible, LP.04 f	protein_coding
AT1G26390	AT1G26390.1	FAD-binding Berberine family protein; FUNCTIONS IN: electron carrier activity, oxidoreductase activity, FAD binding, catalytic activity; LOCATED IN: endomembrane system; EXPRESSED IN: 10 plant structures; EXPRESSED DURING: LP.06 six leaves visible, LP.04	protein_coding
AT1G26400	AT1G26400.1	FAD-binding Berberine family protein; FUNCTIONS IN: electron carrier activity, oxidoreductase activity, FAD binding, catalytic activity; LOCATED IN: endomembrane system; CONTAINS InterPro DOMAIN/s: FAD-binding, type 2 (InterPro:IPR016166), Berberine/berbe	protein_coding
AT1G26410	AT1G26410.1	FAD-binding Berberine family protein; FUNCTIONS IN: electron carrier activity, oxidoreductase activity, FAD binding, catalytic activity; LOCATED IN: cellular_component unknown; CONTAINS InterPro DOMAIN/s: FAD-binding, type 2 (InterPro:IPR016166), Berberin	protein_coding
AT1G26420	AT1G26420.1	FAD-binding Berberine family protein; FUNCTIONS IN: electron carrier activity, oxidoreductase activity, FAD binding, catalytic activity; LOCATED IN: endomembrane system; EXPRESSED IN: stem, stamen; EXPRESSED DURING: 4 anthesis; CONTAINS InterPro DOMAIN/s:	protein_coding
AT1G26510	AT1G26510.1	F-box associated ubiquitination effector family protein; CONTAINS InterPro DOMAIN/s: F-box associated domain, type 3 (InterPro:IPR013187), F-box associated interaction domain (InterPro:IPR017451); BEST Arabidopsis thaliana protein match is: F-box and asso	protein_coding
AT1G26600	AT1G26600.1	Member of a large family of putative ligands homologous to the Clavata3 gene. Consists of a single exon. Can partially replace CLV3 function in vivo.	protein_coding	CLAVATA3/ESR-RELATED 9 (CLE9)	CLAVATA3/ESR-RELATED 9 (CLE9)
AT1G26690	AT1G26690.1	emp24/gp25L/p24 family/GOLD family protein; FUNCTIONS IN: protein transmembrane transporter activity; INVOLVED IN: intracellular protein transport, transport; LOCATED IN: endomembrane system, integral to membrane, membrane; EXPRESSED IN: 22 plant structur	protein_coding
AT1G26771	AT1G26771.1	unknown protein; Has 30201 Blast hits to 17322 proteins in 780 species: Archae - 12; Bacteria - 1396; Metazoa - 17338; Fungi - 3422; Plants - 5037; Viruses - 0; Other Eukaryotes - 2996 (source: NCBI BLink).	protein_coding
AT1G26773	AT1G26773.1	unknown protein; Has 30201 Blast hits to 17322 proteins in 780 species: Archae - 12; Bacteria - 1396; Metazoa - 17338; Fungi - 3422; Plants - 5037; Viruses - 0; Other Eukaryotes - 2996 (source: NCBI BLink).	protein_coding
AT1G26780	AT1G26780.2	Encodes LOF1 (LATERAL ORGAN FUSION1), a MYB-domain transcription factor expressed in organ boundaries. Functions in boundary specification, meristem initiation and maintenance, and organ patterning. Also see LOF2 (At1g69560).	protein_coding	MYB DOMAIN PROTEIN 117 (MYB117)	MYB DOMAIN PROTEIN 117 (MYB117);MYB DOMAIN PROTEIN 117 (AtMYB117);LATERAL ORGAN FUSION 1 (LOF1)
AT1G26796	AT1G26796.1	Plant self-incompatibility protein S1 family; LOCATED IN: endomembrane system; CONTAINS InterPro DOMAIN/s: Plant self-incompatibility S1 (InterPro:IPR010264); BEST Arabidopsis thaliana protein match is: Plant self-incompatibility protein S1 family (TAIR:A	protein_coding
AT1G26798	AT1G26798.1	Plant self-incompatibility protein S1 family; FUNCTIONS IN: molecular_function unknown; INVOLVED IN: biological_process unknown; LOCATED IN: endomembrane system; CONTAINS InterPro DOMAIN/s: Plant self-incompatibility S1 (InterPro:IPR010264); BEST Arabidop	protein_coding
AT1G26820	AT1G26820.1	Encodes ribonuclease RNS3.	protein_coding	RIBONUCLEASE 3 (RNS3)	RIBONUCLEASE 3 (RNS3)
AT1G26830	AT1G26830.1	Cullin, putative, similar to Cullin homolog 3 (CUL-3) SP:Q13618, GI:3639052 from (Homo sapiens); contains Pfam profile PF00888: Cullin family. Interacts with other components of E3 ligase complex suggesting it functions in RUB-modification. Forms complexe	protein_coding	CULLIN 3 (CUL3)	CULLIN 3A (CUL3A);CULLIN 3A (ATCUL3A);CULLIN 3 (ATCUL3);CULLIN 3 (CUL3)
AT1G26870	AT1G26870.1	FEZ (FEZ); CONTAINS InterPro DOMAIN/s: No apical meristem (NAM) protein (InterPro:IPR003441); BEST Arabidopsis thaliana protein match is: NAC domain containing protein 94 (TAIR:AT5G39820.1); Has 2973 Blast hits to 2966 proteins in 76 species: Archae - 0;	protein_coding	FEZ (FEZ)	FEZ (FEZ);ARABIDOPSIS NAC DOMAIN CONTAINING PROTEIN 9 (ANAC009)
AT1G26970	AT1G26970.1	Protein kinase superfamily protein; FUNCTIONS IN: protein serine/threonine kinase activity, protein kinase activity, kinase activity, ATP binding; INVOLVED IN: protein amino acid phosphorylation, N-terminal protein myristoylation; LOCATED IN: chloroplast;	protein_coding
AT1G27030	AT1G27030.1	unknown protein; BEST Arabidopsis thaliana protein match is: unknown protein (TAIR:AT1G27020.1); Has 504 Blast hits to 502 proteins in 169 species: Archae - 0; Bacteria - 299; Metazoa - 0; Fungi - 0; Plants - 67; Viruses - 0; Other Eukaryotes - 138 (sourc	protein_coding
AT1G27040	AT1G27040.1	Major facilitator superfamily protein; FUNCTIONS IN: transporter activity; INVOLVED IN: oligopeptide transport; LOCATED IN: membrane; EXPRESSED IN: 6 plant structures; EXPRESSED DURING: 4 anthesis, petal differentiation and expansion stage; CONTAINS Inter	protein_coding
AT1G27550	AT1G27550.1	F-box family protein; BEST Arabidopsis thaliana protein match is: Protein of unknown function (DUF295) (TAIR:AT1G27580.1); Has 105 Blast hits to 103 proteins in 3 species: Archae - 0; Bacteria - 0; Metazoa - 0; Fungi - 0; Plants - 105; Viruses - 0; Other	protein_coding
AT1G27560	AT1G27560.1	pseudogene of F-box family protein-related	pseudogene
AT1G27620	AT1G27620.1	HXXXD-type acyl-transferase family protein; FUNCTIONS IN: transferase activity, transferring acyl groups other than amino-acyl groups, transferase activity; INVOLVED IN: biological_process unknown; LOCATED IN: cellular_component unknown; EXPRESSED IN: syn	protein_coding
AT1G27660	AT1G27660.1	basic helix-loop-helix (bHLH) DNA-binding superfamily protein; FUNCTIONS IN: sequence-specific DNA binding transcription factor activity; INVOLVED IN: regulation of transcription; LOCATED IN: nucleus; CONTAINS InterPro DOMAIN/s: Helix-loop-helix DNA-bindi	protein_coding
AT1G27670	AT1G27670.1	unknown protein; BEST Arabidopsis thaliana protein match is: unknown protein (TAIR:AT1G75360.1); Has 35 Blast hits to 35 proteins in 6 species: Archae - 0; Bacteria - 0; Metazoa - 0; Fungi - 0; Plants - 35; Viruses - 0; Other Eukaryotes - 0 (source: NCBI	protein_coding
AT1G27740	AT1G27740.1	Basic helix-loop-helix (bHLH) transcription factor that is sufficient to promote postmitotic cell growth in root-hair cells. RSL4 is a direct transcriptional target of RHD6	protein_coding	ROOT HAIR DEFECTIVE 6-LIKE 4 (RSL4)	ROOT HAIR DEFECTIVE 6-LIKE 4 (RSL4)
AT1G27750	AT1G27750.1	nucleic acid binding; FUNCTIONS IN: nucleic acid binding; INVOLVED IN: biological_process unknown; LOCATED IN: cellular_component unknown; EXPRESSED IN: cultured cell; CONTAINS InterPro DOMAIN/s: Spen paralogue and orthologue SPOC, C-terminal (InterPro:IP	protein_coding
AT1G27860	AT1G27860.1	Protein of unknown function (DUF626); CONTAINS InterPro DOMAIN/s: Protein of unknown function DUF626, Arabidopsis thaliana (InterPro:IPR006462); BEST Arabidopsis thaliana protein match is: Protein of unknown function (DUF626) (TAIR:AT1G28500.1); Has 192 B	protein_coding
AT1G28080	AT1G28080.1	RING finger protein; BEST Arabidopsis thaliana protein match is: RING finger protein (TAIR:AT5G13250.1); Has 133 Blast hits to 133 proteins in 13 species: Archae - 0; Bacteria - 0; Metazoa - 0; Fungi - 0; Plants - 133; Viruses - 0; Other Eukaryotes - 0 (s	protein_coding
AT1G28090	AT1G28090.1	Polynucleotide adenylyltransferase family protein; FUNCTIONS IN: RNA binding, nucleotidyltransferase activity; INVOLVED IN: RNA processing; LOCATED IN: cellular_component unknown; EXPRESSED IN: 22 plant structures; EXPRESSED DURING: 13 growth stages; CONT	protein_coding
AT1G28130	AT1G28130.1	encodes an IAA-amido synthase that conjugates Asp and other amino acids to auxin in vitro. Lines carrying insertions in this gene are hypersensitive to auxin.	protein_coding	(GH3.17)	(GH3.17)
AT1G28170	AT1G28170.1	sulphotransferase 7 (SOT7); FUNCTIONS IN: sulfotransferase activity; INVOLVED IN: biological_process unknown; LOCATED IN: cellular_component unknown; CONTAINS InterPro DOMAIN/s: Sulfotransferase domain (InterPro:IPR000863); BEST Arabidopsis thaliana prote	protein_coding	SULPHOTRANSFERASE 7 (SOT7)	SULPHOTRANSFERASE 7 (SOT7)
AT1G28290	AT1G28290.1	Encodes an atypical arabinogalactan protein that is localized to the plasma membrange. AGP31 is highly expressed in flowers and vascular tissue and is repressed by jasmonic acid. AGP31 may play a role in vascular tissue function during defense and develop	protein_coding	ARABINOGALACTAN PROTEIN 31 (AGP31)	ARABINOGALACTAN PROTEIN 31 (AGP31)
AT1G28300	AT1G28300.1	Transcription factor that contains a B3 domain, a DNA-binding motif unique to plants and characteristic of several transcription factors. Plays critical roles both early and late during embryo development. LEC2 RNA accumulates primarily during seed develo	protein_coding	LEAFY COTYLEDON 2 (LEC2)	LEAFY COTYLEDON 2 (LEC2)
AT1G28305	AT1G28305.1	Plant self-incompatibility protein S1 family; FUNCTIONS IN: molecular_function unknown; INVOLVED IN: biological_process unknown; LOCATED IN: endomembrane system; CONTAINS InterPro DOMAIN/s: Plant self-incompatibility S1 (InterPro:IPR010264); BEST Arabidop	protein_coding
AT1G28306	AT1G28306.1	Plant self-incompatibility protein S1 family; FUNCTIONS IN: molecular_function unknown; INVOLVED IN: biological_process unknown; LOCATED IN: endomembrane system; CONTAINS InterPro DOMAIN/s: Plant self-incompatibility S1 (InterPro:IPR010264); BEST Arabidop	protein_coding
AT1G28310	AT1G28310.2	Dof-type zinc finger DNA-binding family protein; CONTAINS InterPro DOMAIN/s: Zinc finger, Dof-type (InterPro:IPR003851); BEST Arabidopsis thaliana protein match is: OBF-binding protein 3 (TAIR:AT3G55370.3); Has 35333 Blast hits to 34131 proteins in 2444 s	protein_coding
AT1G28360	AT1G28360.1	encodes a member of the ERF (ethylene response factor) subfamily B-1 of ERF/AP2 transcription factor family (ERF12). The protein contains one AP2 domain. There are 15 members in this subfamily including ATERF-3, ATERF-4, ATERF-7, and leafy petiole.	protein_coding	ERF DOMAIN PROTEIN 12 (ERF12)	ERF DOMAIN PROTEIN 12 (ERF12);ERF DOMAIN PROTEIN 12 (ATERF12)
AT1G28375	AT1G28375.1	unknown protein; FUNCTIONS IN: molecular_function unknown; INVOLVED IN: biological_process unknown; LOCATED IN: endomembrane system; EXPRESSED IN: petal, leaf whorl, sepal, flower; EXPRESSED DURING: 4 anthesis, petal differentiation and expansion stage; H	protein_coding
AT1G28390	AT1G28390.2	Protein kinase superfamily protein; FUNCTIONS IN: protein serine/threonine kinase activity, protein kinase activity, kinase activity, ATP binding; INVOLVED IN: protein amino acid phosphorylation; LOCATED IN: cellular_component unknown; EXPRESSED IN: 20 pl	protein_coding
AT1G28430	AT1G28430.1	member of CYP705A	protein_coding	CYTOCHROME P450, FAMILY 705, SUBFAMILY A, POLYPEPTIDE 24 (CYP705A24)	CYTOCHROME P450, FAMILY 705, SUBFAMILY A, POLYPEPTIDE 24 (CYP705A24)
AT1G28450	AT1G28450.1	AGAMOUS-like 58 (AGL58); FUNCTIONS IN: DNA binding, sequence-specific DNA binding transcription factor activity; INVOLVED IN: regulation of transcription, DNA-dependent; LOCATED IN: nucleus; EXPRESSED IN: antipodal cell, embryo, endosperm; CONTAINS InterP	protein_coding	AGAMOUS-LIKE 58 (AGL58)	AGAMOUS-LIKE 58 (AGL58)
AT1G28500	AT1G28500.1	Protein of unknown function (DUF626); CONTAINS InterPro DOMAIN/s: Protein of unknown function DUF626, Arabidopsis thaliana (InterPro:IPR006462); BEST Arabidopsis thaliana protein match is: Protein of unknown function (DUF626) (TAIR:AT1G27860.1); Has 198 B	protein_coding
AT1G28510	AT1G28510.1	Optic atrophy 3 protein (OPA3); CONTAINS InterPro DOMAIN/s: Optic atrophy 3-like (InterPro:IPR010754); BEST Arabidopsis thaliana protein match is: Optic atrophy 3 protein (OPA3) (TAIR:AT3G58150.1); Has 397 Blast hits to 393 proteins in 164 species: Archae	protein_coding
AT1G28590	AT1G28590.1	GDSL-like Lipase/Acylhydrolase superfamily protein; FUNCTIONS IN: hydrolase activity, acting on ester bonds, carboxylesterase activity; INVOLVED IN: lipid metabolic process; LOCATED IN: endomembrane system; CONTAINS InterPro DOMAIN/s: Lipase, GDSL (InterP	protein_coding
AT1G28640	AT1G28640.1	GDSL-like Lipase/Acylhydrolase superfamily protein; FUNCTIONS IN: lipase activity, hydrolase activity, acting on ester bonds, carboxylesterase activity; INVOLVED IN: glycerol biosynthetic process, lipid metabolic process; LOCATED IN: endomembrane system;	protein_coding
AT1G28650	AT1G28650.1	GDSL-like Lipase/Acylhydrolase superfamily protein; FUNCTIONS IN: hydrolase activity, acting on ester bonds, carboxylesterase activity; INVOLVED IN: lipid metabolic process; LOCATED IN: endomembrane system; EXPRESSED IN: stem; CONTAINS InterPro DOMAIN/s:	protein_coding
AT1G28695	AT1G28695.1	Nucleotide-diphospho-sugar transferase family protein; FUNCTIONS IN: molecular_function unknown; INVOLVED IN: biological_process unknown; LOCATED IN: endomembrane system; CONTAINS InterPro DOMAIN/s: Nucleotide-diphospho-sugar transferase, predicted (Inter	protein_coding
AT1G28700	AT1G28700.1	Nucleotide-diphospho-sugar transferase family protein; FUNCTIONS IN: molecular_function unknown; INVOLVED IN: biological_process unknown; LOCATED IN: endomembrane system; CONTAINS InterPro DOMAIN/s: Nucleotide-diphospho-sugar transferase, predicted (Inter	protein_coding
AT1G29000	AT1G29000.1	Heavy metal transport/detoxification superfamily protein ; FUNCTIONS IN: metal ion binding; INVOLVED IN: metal ion transport; CONTAINS InterPro DOMAIN/s: Heavy metal transport/detoxification protein (InterPro:IPR006121); BEST Arabidopsis thaliana protein	protein_coding
AT1G29080	AT1G29080.1	Papain family cysteine protease; FUNCTIONS IN: cysteine-type endopeptidase activity, cysteine-type peptidase activity; INVOLVED IN: proteolysis; LOCATED IN: endomembrane system; CONTAINS InterPro DOMAIN/s: Peptidase C1A, papain (InterPro:IPR013128), Prote	protein_coding
AT1G29090	AT1G29090.1	Cysteine proteinases superfamily protein; FUNCTIONS IN: cysteine-type endopeptidase activity, cysteine-type peptidase activity; INVOLVED IN: proteolysis; LOCATED IN: endomembrane system; EXPRESSED IN: sperm cell; CONTAINS InterPro DOMAIN/s: Peptidase C1A,	protein_coding
AT1G29100	AT1G29100.1	Heavy metal transport/detoxification superfamily protein ; FUNCTIONS IN: copper ion binding, metal ion binding; INVOLVED IN: copper ion transport, metal ion transport; CONTAINS InterPro DOMAIN/s: Heavy metal transport/detoxification protein (InterPro:IPR0	protein_coding
AT1G29110	AT1G29110.1	Cysteine proteinases superfamily protein; FUNCTIONS IN: cysteine-type endopeptidase activity, cysteine-type peptidase activity; INVOLVED IN: proteolysis; LOCATED IN: endomembrane system; CONTAINS InterPro DOMAIN/s: Proteinase inhibitor I29, cathepsin prop	protein_coding
AT1G29120	AT1G29120.5	Hydrolase-like protein family; FUNCTIONS IN: molecular_function unknown; INVOLVED IN: biological_process unknown; LOCATED IN: chloroplast; EXPRESSED IN: 22 plant structures; EXPRESSED DURING: 13 growth stages; CONTAINS InterPro DOMAIN/s: Protein of unknow	protein_coding
AT1G29280	AT1G29280.1	member of WRKY Transcription Factor; Group II-e	protein_coding	WRKY DNA-BINDING PROTEIN 65 (WRKY65)	WRKY DNA-BINDING PROTEIN 65 (WRKY65);WRKY DNA-BINDING PROTEIN 65 (ATWRKY65)
AT1G29860	AT1G29860.1	member of WRKY Transcription Factor; Group II-c	protein_coding	WRKY DNA-BINDING PROTEIN 71 (WRKY71)	WRKY DNA-BINDING PROTEIN 71 (WRKY71);WRKY DNA-BINDING PROTEIN 71 (ATWRKY71)
AT1G29870	AT1G29870.1	tRNA synthetase class II (G, H, P and S) family protein; FUNCTIONS IN: glycine-tRNA ligase activity, nucleotide binding, aminoacyl-tRNA ligase activity, ATP binding; INVOLVED IN: translation, tRNA aminoacylation for protein translation, glycyl-tRNA aminoa	protein_coding		CELLULOSE SYNTHASE LIKE D3 (CLSD3)
AT1G30020	AT1G30020.1	Protein of unknown function, DUF538; CONTAINS InterPro DOMAIN/s: Protein of unknown function DUF538 (InterPro:IPR007493); BEST Arabidopsis thaliana protein match is: Protein of unknown function, DUF538 (TAIR:AT5G46230.1); Has 339 Blast hits to 339 protein	protein_coding
AT1G30080	AT1G30080.1	Glycosyl hydrolase superfamily protein; FUNCTIONS IN: cation binding, hydrolase activity, hydrolyzing O-glycosyl compounds, catalytic activity; INVOLVED IN: carbohydrate metabolic process; LOCATED IN: endomembrane system; EXPRESSED IN: 9 plant structures;	protein_coding
AT1G30090	AT1G30090.1	Galactose oxidase/kelch repeat superfamily protein; CONTAINS InterPro DOMAIN/s: F-box domain, cyclin-like (InterPro:IPR001810), Galactose oxidase/kelch, beta-propeller (InterPro:IPR011043), Kelch repeat type 1 (InterPro:IPR006652), Kelch related (InterPro	protein_coding
AT1G30100	AT1G30100.1	Encodes 9-cis-epoxycarotenoid dioxygenase, a key enzyme in the biosynthesis of abscisic acid. The expression of this gene increases during the first 6h of imbibition.	protein_coding	NINE-CIS-EPOXYCAROTENOID DIOXYGENASE 5 (NCED5)	NINE-CIS-EPOXYCAROTENOID DIOXYGENASE 5 (NCED5);NINE-CIS-EPOXYCAROTENOID DIOXYGENASE 5 (ATNCED5)
AT1G30150	AT1G30150.1	transposable element gene; CACTA-like transposase family (Tnp1/En/Spm), has a 2.2e-24 P-value blast match to ref|NP_189784.1| TNP1-related protein (Arabidopsis thaliana) (CACTA-element)	transposable_element_gene
AT1G30160	AT1G30160.2	Protein of unknown function (DUF295); CONTAINS InterPro DOMAIN/s: Protein of unknown function DUF295 (InterPro:IPR005174); BEST Arabidopsis thaliana protein match is: Protein of unknown function (DUF295) (TAIR:AT1G05540.1); Has 35333 Blast hits to 34131 p	protein_coding
AT1G30180	AT1G30180.1	transposable element gene; copia-like retrotransposon family, has a 9.5e-115 P-value blast match to GB:CAA72989 open reading frame 1 (Ty1_Copia-element) (Brassica oleracea)	transposable_element_gene
AT1G30340	AT1G30340.1	transposable element gene; copia-like retrotransposon family, has a 0. P-value blast match to GB:CAA72989 open reading frame 1 (Ty1_Copia-element) (Brassica oleracea)	transposable_element_gene
AT1G30350	AT1G30350.1	Pectin lyase-like superfamily protein; FUNCTIONS IN: lyase activity, pectate lyase activity; INVOLVED IN: biological_process unknown; LOCATED IN: endomembrane system; EXPRESSED IN: petal, leaf whorl, sepal, flower; EXPRESSED DURING: 4 anthesis, petal diff	protein_coding
AT1G30650	AT1G30650.1	member of WRKY Transcription Factor; Group II-e	protein_coding	WRKY DNA-BINDING PROTEIN 14 (WRKY14)	WRKY DNA-BINDING PROTEIN 14 (WRKY14);WRKY DNA-BINDING PROTEIN 14 (ATWRKY14); (AR411)
AT1G30700	AT1G30700.1	FAD-binding Berberine family protein; FUNCTIONS IN: electron carrier activity, oxidoreductase activity, FAD binding, catalytic activity; LOCATED IN: endomembrane system; EXPRESSED IN: stem, hypocotyl, root, stamen; EXPRESSED DURING: 4 anthesis; CONTAINS I	protein_coding
AT1G30710	AT1G30710.1	FAD-binding Berberine family protein; FUNCTIONS IN: electron carrier activity, oxidoreductase activity, FAD binding, catalytic activity; LOCATED IN: endomembrane system; EXPRESSED IN: 6 plant structures; EXPRESSED DURING: L mature pollen stage, M germinat	protein_coding
AT1G30720	AT1G30720.1	FAD-binding Berberine family protein; FUNCTIONS IN: electron carrier activity, oxidoreductase activity, FAD binding, catalytic activity; LOCATED IN: endomembrane system; CONTAINS InterPro DOMAIN/s: FAD-binding, type 2 (InterPro:IPR016166), Berberine/berbe	protein_coding
AT1G30730	AT1G30730.1	FAD-binding Berberine family protein; FUNCTIONS IN: electron carrier activity, oxidoreductase activity, FAD binding, catalytic activity; LOCATED IN: endomembrane system; CONTAINS InterPro DOMAIN/s: FAD-binding, type 2 (InterPro:IPR016166), Berberine/berbe	protein_coding
AT1G30740	AT1G30740.1	FAD-binding Berberine family protein; FUNCTIONS IN: electron carrier activity, oxidoreductase activity, FAD binding, catalytic activity; LOCATED IN: endomembrane system; EXPRESSED IN: sperm cell, flower; EXPRESSED DURING: 4 anthesis; CONTAINS InterPro DOM	protein_coding
AT1G30760	AT1G30760.1	FAD-binding Berberine family protein; FUNCTIONS IN: electron carrier activity, oxidoreductase activity, FAD binding, catalytic activity; LOCATED IN: endomembrane system; EXPRESSED IN: inflorescence meristem, root, flower, pedicel; EXPRESSED DURING: 4 anth	protein_coding
AT1G30790	AT1G30790.1	F-box and associated interaction domains-containing protein; CONTAINS InterPro DOMAIN/s: F-box domain, cyclin-like (InterPro:IPR001810), F-box domain, Skp2-like (InterPro:IPR022364), F-box associated domain, type 3 (InterPro:IPR013187), F-box associated i	protein_coding
AT1G30840	AT1G30840.1	Member of a family of proteins related to PUP1, a purine transporter. May be involved in the transport of purine and purine derivatives such as cytokinins, across the plasma membrane.	protein_coding	PURINE PERMEASE 4 (PUP4)	PURINE PERMEASE 4 (ATPUP4);PURINE PERMEASE 4 (PUP4)
AT1G30920	AT1G30920.1	F-box family protein; CONTAINS InterPro DOMAIN/s: F-box domain, cyclin-like (InterPro:IPR001810), F-box domain, Skp2-like (InterPro:IPR022364), F-box associated domain, type 3 (InterPro:IPR013187), F-box associated interaction domain (InterPro:IPR017451);	protein_coding
AT1G30925	AT1G30925.1	phospholipase Cs; FUNCTIONS IN: phospholipase C activity; INVOLVED IN: intracellular signaling pathway, lipid metabolic process; LOCATED IN: cellular_component unknown; CONTAINS InterPro DOMAIN/s: F-box associated domain, type 3 (InterPro:IPR013187), Phos	protein_coding
AT1G30930	AT1G30930.1	F-box family protein; CONTAINS InterPro DOMAIN/s: F-box domain, cyclin-like (InterPro:IPR001810), F-box domain, Skp2-like (InterPro:IPR022364), F-box associated domain, type 3 (InterPro:IPR013187), F-box associated interaction domain (InterPro:IPR017451);	protein_coding
AT1G30935	AT1G30935.1	pseudogene, F-box protein family, contains F-box domain Pfam:PF00646	pseudogene
AT1G30940	AT1G30940.1	pseudogene, F-box protein -related, contains TIGRfam:TIGR01640 F-box protein interaction domain	pseudogene
AT1G30950	AT1G30950.1	Required for the proper identity of the floral meristem. Involved in establishing the whorled pattern of floral organs, in the control of specification of the floral meristem, and in the activation of APETALA3 and PISTILLATA. UFO is found at the AP3 promo	protein_coding	UNUSUAL FLORAL ORGANS (UFO)	UNUSUAL FLORAL ORGANS (UFO)
AT1G31000	AT1G31000.1	F-box and associated interaction domains-containing protein; CONTAINS InterPro DOMAIN/s: F-box domain, cyclin-like (InterPro:IPR001810), F-box domain, Skp2-like (InterPro:IPR022364), F-box associated domain, type 3 (InterPro:IPR013187), F-box associated i	protein_coding
AT1G31050	AT1G31050.1	basic helix-loop-helix (bHLH) DNA-binding superfamily protein; FUNCTIONS IN: sequence-specific DNA binding transcription factor activity; INVOLVED IN: regulation of transcription; LOCATED IN: nucleus; EXPRESSED IN: sperm cell, hypocotyl, root; CONTAINS In	protein_coding
AT1G31060
AT1G31070	AT1G31070.2	Encodes a protein that functions as an N-acetylglucosamine-1-phosphate uridylyltransferase that catalyzes the formation of UDP-N-acetylglucosamine (UDP-GlcNAc). This is an essential precursor for glycolipid and glycoprotein synthesis and is also used for	protein_coding	N-ACETYLGLUCOSAMINE-1-PHOSPHATE URIDYLYLTRANSFERASE 1 (GlcNAc1pUT1)	N-ACETYLGLUCOSAMINE-1-PHOSPHATE URIDYLYLTRANSFERASE 1 (GlcNAc1pUT1)
AT1G31163	AT1G31163.1	F-box associated ubiquitination effector family protein; FUNCTIONS IN: molecular_function unknown; INVOLVED IN: biological_process unknown; LOCATED IN: endomembrane system; CONTAINS InterPro DOMAIN/s: F-box associated domain, type 3 (InterPro:IPR013187);	protein_coding
AT1G31310	AT1G31310.1	hydroxyproline-rich glycoprotein family protein; CONTAINS InterPro DOMAIN/s: MYB-like (InterPro:IPR017877); BEST Arabidopsis thaliana protein match is: Homeodomain-like superfamily protein (TAIR:AT2G35640.1); Has 3054 Blast hits to 2678 proteins in 309 sp	protein_coding
AT1G31510	AT1G31510.1	F-box associated ubiquitination effector family protein; FUNCTIONS IN: molecular_function unknown; INVOLVED IN: biological_process unknown; LOCATED IN: endomembrane system; CONTAINS InterPro DOMAIN/s: F-box associated domain, type 1 (InterPro:IPR006527),	protein_coding
AT1G31530	AT1G31530.1	DNAse I-like superfamily protein; CONTAINS InterPro DOMAIN/s: Endonuclease/exonuclease/phosphatase (InterPro:IPR005135); BEST Arabidopsis thaliana protein match is: DNAse I-like superfamily protein (TAIR:AT1G31500.1); Has 994 Blast hits to 990 proteins in	protein_coding
AT1G31620	AT1G31620.1	unknown protein; Has 9 Blast hits to 9 proteins in 2 species: Archae - 0; Bacteria - 0; Metazoa - 0; Fungi - 0; Plants - 9; Viruses - 0; Other Eukaryotes - 0 (source: NCBI BLink).	protein_coding
AT1G31670	AT1G31670.1	Copper amine oxidase family protein; FUNCTIONS IN: quinone binding, primary amine oxidase activity, copper ion binding; INVOLVED IN: oxidation reduction, amine metabolic process; LOCATED IN: endomembrane system; CONTAINS InterPro DOMAIN/s: Copper amine ox	protein_coding
AT1G31710	AT1G31710.1	Copper amine oxidase family protein; FUNCTIONS IN: primary amine oxidase activity, quinone binding, copper ion binding; INVOLVED IN: oxidation reduction, amine metabolic process; LOCATED IN: endomembrane system; EXPRESSED IN: 13 plant structures; EXPRESSE	protein_coding
AT1G31720	AT1G31720.1	Protein of unknown function (DUF1218); CONTAINS InterPro DOMAIN/s: Protein of unknown function DUF1218 (InterPro:IPR009606); BEST Arabidopsis thaliana protein match is: Protein of unknown function (DUF1218) (TAIR:AT4G19370.1); Has 139 Blast hits to 139 pr	protein_coding
AT1G31730	AT1G31730.1	Adaptin family protein; FUNCTIONS IN: clathrin binding, binding; INVOLVED IN: intracellular protein transport, vesicle-mediated transport; LOCATED IN: membrane coat; EXPRESSED IN: 24 plant structures; EXPRESSED DURING: 13 growth stages; CONTAINS InterPro	protein_coding
AT1G31875	AT1G31875.1	unknown protein; Has 30201 Blast hits to 17322 proteins in 780 species: Archae - 12; Bacteria - 1396; Metazoa - 17338; Fungi - 3422; Plants - 5037; Viruses - 0; Other Eukaryotes - 2996 (source: NCBI BLink).	protein_coding
AT1G31990	AT1G31990.1	unknown protein; Has 35333 Blast hits to 34131 proteins in 2444 species: Archae - 798; Bacteria - 22429; Metazoa - 974; Fungi - 991; Plants - 531; Viruses - 0; Other Eukaryotes - 9610 (source: NCBI BLink).	protein_coding
AT1G31993	AT1G31993.1	transposable element gene; gypsy-like retrotransposon family, has a 3.8e-142 P-value blast match to GB:AAD19359 polyprotein (gypsy_Ty3-element) (Sorghum bicolor)	transposable_element_gene
AT1G32030	AT1G32030.1	FUNCTIONS IN: DNA binding; INVOLVED IN: regulation of transcription, DNA-dependent; LOCATED IN: cellular_component unknown; CONTAINS InterPro DOMAIN/s: Protein of unknown function DUF313 (InterPro:IPR005508), Transcriptional factor B3 (InterPro:IPR003340)	protein_coding
AT1G32040	AT1G32040.1	transposable element gene; similar to unknown protein [Arabidopsis thaliana] (TAIR:AT4G06603.1)	transposable_element_gene
AT1G32140	AT1G32140.1	F-box family protein; CONTAINS InterPro DOMAIN/s: F-box domain, cyclin-like (InterPro:IPR001810), F-box domain, Skp2-like (InterPro:IPR022364), F-box associated domain, type 1 (InterPro:IPR006527), F-box associated interaction domain (InterPro:IPR017451);	protein_coding
AT1G32172	AT1G32172.1	other RNA	other_rna
AT1G32240	AT1G32240.1	Encodes a member of the KANADI family of putative transcription factors. Together with KAN1, this gene appears to be involved in the development of the carpel and the outer integument of the ovule.Along with KAN1 and KAN4 appears to regulate the proper lo	protein_coding	KANADI 2 (KAN2)	KANADI 2 (KAN2)
AT1G32350	AT1G32350.1	alternative oxidase 1D (AOX1D); FUNCTIONS IN: alternative oxidase activity; INVOLVED IN: oxidation reduction, response to cyclopentenone; LOCATED IN: mitochondrial envelope, mitochondrion; EXPRESSED IN: stem, sepal, leaf, stamen; EXPRESSED DURING: LP.04 f	protein_coding	ALTERNATIVE OXIDASE 1D (AOX1D)	ALTERNATIVE OXIDASE 1D (AOX1D)
AT1G32420	AT1G32420.1	F-box and associated interaction domains-containing protein; FUNCTIONS IN: molecular_function unknown; INVOLVED IN: biological_process unknown; LOCATED IN: chloroplast; CONTAINS InterPro DOMAIN/s: F-box domain, cyclin-like (InterPro:IPR001810), F-box doma	protein_coding
AT1G32430	AT1G32430.1	F-box and associated interaction domains-containing protein; CONTAINS InterPro DOMAIN/s: F-box domain, cyclin-like (InterPro:IPR001810), F-box domain, Skp2-like (InterPro:IPR022364), F-box associated domain, type 1 (InterPro:IPR006527), F-box associated i	protein_coding
AT1G32660	AT1G32660.1	F-box and associated interaction domains-containing protein; CONTAINS InterPro DOMAIN/s: F-box domain, cyclin-like (InterPro:IPR001810), F-box domain, Skp2-like (InterPro:IPR022364), F-box associated domain, type 3 (InterPro:IPR013187), F-box associated i	protein_coding
AT1G32770	AT1G32770.1	Encodes SND1, a NAC Domain transcription factor involved in secondary wall biosynthesis in fibers. Expressed specifically in interfascicular fibers and xylary fibers in stems. Expressed in the procambium of stem inflorescences and root. May act as a negat	protein_coding	NAC DOMAIN CONTAINING PROTEIN 12 (NAC012)	NAC DOMAIN CONTAINING PROTEIN 12 (ANAC012);SECONDARY WALL-ASSOCIATED NAC DOMAIN 1 (SND1);NAC SECONDARY WALL THICKENING PROMOTING 3 (NST3);NAC DOMAIN CONTAINING PROTEIN 12 (NAC012)
AT1G32780	AT1G32780.1	GroES-like zinc-binding dehydrogenase family protein; FUNCTIONS IN: oxidoreductase activity, zinc ion binding; INVOLVED IN: oxidation reduction; EXPRESSED IN: 12 plant structures; EXPRESSED DURING: LP.04 four leaves visible, 4 anthesis, LP.02 two leaves v	protein_coding
AT1G32975	AT1G32975.1	unknown protein; Has 2 Blast hits to 2 proteins in 1 species: Archae - 0; Bacteria - 0; Metazoa - 2; Fungi - 0; Plants - 0; Viruses - 0; Other Eukaryotes - 0 (source: NCBI BLink).	protein_coding
AT1G33020	AT1G33020.1	F-box and associated interaction domains-containing protein; CONTAINS InterPro DOMAIN/s: F-box domain, cyclin-like (InterPro:IPR001810), F-box domain, Skp2-like (InterPro:IPR022364), F-box associated domain, type 3 (InterPro:IPR013187), F-box associated i	protein_coding
AT1G33090	AT1G33090.1	MATE efflux family protein; FUNCTIONS IN: antiporter activity, drug transmembrane transporter activity, transporter activity; INVOLVED IN: drug transmembrane transport, transmembrane transport; LOCATED IN: membrane; CONTAINS InterPro DOMAIN/s: Multi antim	protein_coding
AT1G33100	AT1G33100.1	MATE efflux family protein; FUNCTIONS IN: antiporter activity, drug transmembrane transporter activity, transporter activity; INVOLVED IN: drug transmembrane transport, transmembrane transport; LOCATED IN: membrane; CONTAINS InterPro DOMAIN/s: Multi antim	protein_coding
AT1G33280	AT1G33280.1	NAC domain protein. SMB, BRN1, and BRN2 act to regulate root cap maturation, in a partially redundant fashion.BRN1 and BRN2, control the cell wall maturation processes that are required to detach root cap layers from the root.	protein_coding	NAC DOMAIN CONTAINING PROTEIN 15 (NAC015)	NAC DOMAIN CONTAINING PROTEIN 15 (ANAC015);BEARSKIN 1 (BRN1);NAC DOMAIN CONTAINING PROTEIN 15 (NAC015)
AT1G33530	AT1G33530.1	F-box family protein; CONTAINS InterPro DOMAIN/s: F-box domain, cyclin-like (InterPro:IPR001810), F-box domain, Skp2-like (InterPro:IPR022364), F-box associated interaction domain (InterPro:IPR017451); BEST Arabidopsis thaliana protein match is: F-box fam	protein_coding
AT1G33540	AT1G33540.1	serine carboxypeptidase-like 18 (scpl18); FUNCTIONS IN: serine-type carboxypeptidase activity; INVOLVED IN: proteolysis; LOCATED IN: endomembrane system; EXPRESSED IN: root; CONTAINS InterPro DOMAIN/s: Peptidase S10, serine carboxypeptidase (InterPro:IPR0	protein_coding	SERINE CARBOXYPEPTIDASE-LIKE 18 (scpl18)	SERINE CARBOXYPEPTIDASE-LIKE 18 (scpl18)
AT1G33670	AT1G33670.1	Leucine-rich repeat (LRR) family protein; INVOLVED IN: signal transduction; LOCATED IN: endomembrane system; CONTAINS InterPro DOMAIN/s: Leucine-rich repeat-containing N-terminal domain, type 2 (InterPro:IPR013210), Leucine-rich repeat (InterPro:IPR001611	protein_coding
AT1G33709	AT1G33709.1	unknown protein; LOCATED IN: endomembrane system; Has 30201 Blast hits to 17322 proteins in 780 species: Archae - 12; Bacteria - 1396; Metazoa - 17338; Fungi - 3422; Plants - 5037; Viruses - 0; Other Eukaryotes - 2996 (source: NCBI BLink).	protein_coding
AT1G33720	AT1G33720.1	member of CYP76C	protein_coding	CYTOCHROME P450, FAMILY 76, SUBFAMILY C, POLYPEPTIDE 6 (CYP76C6)	CYTOCHROME P450, FAMILY 76, SUBFAMILY C, POLYPEPTIDE 6 (CYP76C6)
AT1G33730	AT1G33730.1	member of CYP76C	protein_coding	CYTOCHROME P450, FAMILY 76, SUBFAMILY C, POLYPEPTIDE 5 (CYP76C5)	CYTOCHROME P450, FAMILY 76, SUBFAMILY C, POLYPEPTIDE 5 (CYP76C5)
AT1G33740	AT1G33740.1	pseudogene, putative chaperonin 60 beta precursor, similar to chaperonin 60 beta precursor GB:JT0901 GI:81601 from (Arabidopsis thaliana); blastp match of 78% identity and 1.2e-11 P-value to PIR|JT0902|JT0902 chaperonin 60 beta - wheat (fragment)	pseudogene
AT1G33750	AT1G33750.1	Terpenoid cyclases/Protein prenyltransferases superfamily protein; FUNCTIONS IN: lyase activity, magnesium ion binding; INVOLVED IN: metabolic process; EXPRESSED IN: root; CONTAINS InterPro DOMAIN/s: Terpene synthase, metal-binding domain (InterPro:IPR005	protein_coding
AT1G33760	AT1G33760.1	encodes a member of the DREB subfamily A-4 of ERF/AP2 transcription factor family. The protein contains one AP2 domain. There are 17 members in this subfamily including TINY.	protein_coding
AT1G33811	AT1G33811.1	GDSL-like Lipase/Acylhydrolase superfamily protein; FUNCTIONS IN: hydrolase activity, acting on ester bonds, carboxylesterase activity; INVOLVED IN: lipid metabolic process; LOCATED IN: endomembrane system; EXPRESSED IN: 18 plant structures; EXPRESSED DUR	protein_coding
AT1G33817	AT1G33817.1	transposable element gene; copia-like retrotransposon family, has a 8.1e-100 P-value blast match to gb|AAO73521.1| gag-pol polyprotein (Glycine max) (SIRE1) (Ty1_Copia-family)	transposable_element_gene
AT1G33820	AT1G33820.1	unknown protein; Has 46 Blast hits to 44 proteins in 25 species: Archae - 0; Bacteria - 8; Metazoa - 18; Fungi - 1; Plants - 6; Viruses - 0; Other Eukaryotes - 13 (source: NCBI BLink).	protein_coding
AT1G33830	AT1G33830.1	P-loop containing nucleoside triphosphate hydrolases superfamily protein; FUNCTIONS IN: GTP binding; INVOLVED IN: response to bacterium; LOCATED IN: cellular_component unknown; EXPRESSED IN: egg cell; CONTAINS InterPro DOMAIN/s: AIG1 (InterPro:IPR006703);	protein_coding
AT1G33870	AT1G33870.1	P-loop containing nucleoside triphosphate hydrolases superfamily protein; FUNCTIONS IN: GTP binding; INVOLVED IN: response to bacterium; LOCATED IN: cellular_component unknown; EXPRESSED IN: stem, root, seed; EXPRESSED DURING: F mature embryo stage; CONTA	protein_coding
AT1G33880	AT1G33880.1	Avirulence induced gene (AIG1) family protein; FUNCTIONS IN: GTP binding; INVOLVED IN: N-terminal protein myristoylation, response to bacterium; LOCATED IN: cellular_component unknown; EXPRESSED IN: sperm cell; CONTAINS InterPro DOMAIN/s: AIG1 (InterPro:I	protein_coding
AT1G33890	AT1G33890.1	Avirulence induced gene (AIG1) family protein; FUNCTIONS IN: GTP binding; INVOLVED IN: response to bacterium; LOCATED IN: cellular_component unknown; EXPRESSED IN: pedicel; EXPRESSED DURING: 4 anthesis; CONTAINS InterPro DOMAIN/s: AIG1 (InterPro:IPR006703	protein_coding
AT1G33900	AT1G33900.1	P-loop containing nucleoside triphosphate hydrolases superfamily protein; FUNCTIONS IN: GTP binding; INVOLVED IN: response to bacterium; CONTAINS InterPro DOMAIN/s: AIG1 (InterPro:IPR006703); BEST Arabidopsis thaliana protein match is: P-loop containing n	protein_coding
AT1G33930	AT1G33930.1	P-loop containing nucleoside triphosphate hydrolases superfamily protein; FUNCTIONS IN: GTP binding; INVOLVED IN: response to bacterium; EXPRESSED IN: leaf lamina base, pedicel, petiole, leaf; EXPRESSED DURING: LP.04 four leaves visible, 4 anthesis; CONTA	protein_coding
AT1G33960	AT1G33960.1	Identified as a gene that is induced by avirulence gene avrRpt2 and RPS2 after infection with Pseudomonas syringae pv maculicola strain ES4326 carrying avrRpt2	protein_coding	AVRRPT2-INDUCED GENE 1 (AIG1)	AVRRPT2-INDUCED GENE 1 (AIG1)
AT1G34030	AT1G34030.1	Ribosomal protein S13/S18 family; FUNCTIONS IN: structural constituent of ribosome, protein binding; INVOLVED IN: translation; LOCATED IN: in 6 components; EXPRESSED IN: 23 plant structures; EXPRESSED DURING: 13 growth stages; CONTAINS InterPro DOMAIN/s:	protein_coding
AT1G34050	AT1G34050.1	Ankyrin repeat family protein; CONTAINS InterPro DOMAIN/s: Ankyrin repeat-containing domain (InterPro:IPR020683), Ankyrin repeat (InterPro:IPR002110); BEST Arabidopsis thaliana protein match is: Ankyrin repeat family protein (TAIR:AT5G54710.1); Has 21592	protein_coding
AT1G34140	AT1G34140.1	polyadenylate-binding protein, putative / PABP, putative, non-consensus splice donor TA at exon 1; similar to polyadenylate-binding protein (poly(A)-binding protein) from (Triticum aestivum) GI:1737492, (Nicotiana tabacum) GI:7673355, {Arabidopsis thalian	protein_coding	POLY(A) BINDING PROTEIN 1 (PAB1)	POLY(A) BINDING PROTEIN 1 (PAB1)
AT1G34330	AT1G34330.1	pseudogene, putative peroxidase, similar to anionic peroxidase GI:559235 from (Petroselinum crispum); blastp match of 35% identity and 2.3e-53 P-value to GP|21426121|gb|AAM52318.1|AC105363_7|AC105363 Putative peroxidase {Oryza sativa (japonica cultivar-gr	pseudogene
AT1G34460	AT1G34460.1	B1 type cyclin	protein_coding	CYCLIN B1;5 (CYCB1;5)	CYCLIN B1;5 (CYCB1;5);CYCLIN 3 (CYC3)
AT1G34510	AT1G34510.1	Peroxidase superfamily protein; FUNCTIONS IN: peroxidase activity, heme binding; INVOLVED IN: oxidation reduction, response to oxidative stress; LOCATED IN: endomembrane system; EXPRESSED IN: root; CONTAINS InterPro DOMAIN/s: Haem peroxidase (InterPro:IPR	protein_coding
AT1G34520	AT1G34520.1	MBOAT (membrane bound O-acyl transferase) family protein; CONTAINS InterPro DOMAIN/s: Wax synthase (InterPro:IPR017088); BEST Arabidopsis thaliana protein match is: MBOAT (membrane bound O-acyl transferase) family protein (TAIR:AT1G34490.1); Has 1089 Blas	protein_coding
AT1G34670	AT1G34670.1	Member of the R2R3 factor gene family.	protein_coding	MYB DOMAIN PROTEIN 93 (MYB93)	MYB DOMAIN PROTEIN 93 (AtMYB93);MYB DOMAIN PROTEIN 93 (MYB93)
AT1G35260	AT1G35260.1	MLP-like protein 165 (MLP165); FUNCTIONS IN: molecular_function unknown; INVOLVED IN: response to biotic stimulus, defense response; LOCATED IN: cellular_component unknown; EXPRESSED IN: 15 plant structures; EXPRESSED DURING: 7 growth stages; CONTAINS Int	protein_coding	MLP-LIKE PROTEIN 165 (MLP165)	MLP-LIKE PROTEIN 165 (MLP165)
AT1G35330	AT1G35330.1	RING/U-box superfamily protein; FUNCTIONS IN: zinc ion binding; LOCATED IN: endomembrane system; EXPRESSED IN: root; CONTAINS InterPro DOMAIN/s: Zinc finger, RING-type (InterPro:IPR001841), Zinc finger, C3HC4 RING-type (InterPro:IPR018957); BEST Arabidops	protein_coding
AT1G35365	AT1G35365.1	Protein of unknown function (DUF1184); CONTAINS InterPro DOMAIN/s: Protein of unknown function DUF1184 (InterPro:IPR009568); BEST Arabidopsis thaliana protein match is: Protein of unknown function (DUF1184) (TAIR:AT3G27900.1); Has 46 Blast hits to 36 prot	protein_coding
AT1G35440	AT1G35440.1	cyclin T1;1 (CYCT1;1); CONTAINS InterPro DOMAIN/s: Cyclin-like (InterPro:IPR011028), Transcription regulator cyclin (InterPro:IPR015429), Cyclin-related (InterPro:IPR013763), Cyclin, N-terminal (InterPro:IPR006671), Cyclin (InterPro:IPR006670); BEST Arabi	protein_coding	CYCLIN T1;1 (CYCT1;1)	CYCLIN T1;1 (CYCT1;1)
AT1G35450	AT1G35450.1	pseudogene, similar to oj991113_30.20, similar to from GI:976278 (Arabidopsis thaliana); blastp match of 24% identity and 2.9e-11 P-value to GP|21741715|emb|CAD41338.1||AL662946 oj991113_30.20 {Oryza sativa (japonica cultivar-group)}	pseudogene
AT1G35465	AT1G35465.1	transposable element gene; copia-like retrotransposon family, has a 1.2e-27 P-value blast match to GB:AAC02666 polyprotein (Ty1_Copia-element) (Arabidopsis thaliana)	transposable_element_gene
AT1G35490	AT1G35490.1	bZIP family transcription factor; FUNCTIONS IN: DNA binding, sequence-specific DNA binding transcription factor activity; INVOLVED IN: regulation of transcription, DNA-dependent; EXPRESSED IN: 9 plant structures; EXPRESSED DURING: L mature pollen stage, M	protein_coding
AT1G35545	AT1G35545.1	Potential natural antisense gene, locus overlaps with AT1G35550 and AT1G35540	other_rna
AT1G35630	AT1G35630.1	Protease-associated (PA) RING/U-box zinc finger family protein; FUNCTIONS IN: peptidase activity, zinc ion binding; LOCATED IN: endomembrane system; CONTAINS InterPro DOMAIN/s: Protease-associated PA (InterPro:IPR003137), Zinc finger, RING-type (InterPro:	protein_coding
AT1G35750	AT1G35750.1	Encodes a member of the Arabidopsis Pumilio (APUM) proteins containing PUF domain (eight repeats of approximately 36 amino acids each). PUF proteins regulate both mRNA stability and translation through sequence-specific binding to the 3' UTR of target mRN	protein_coding	PUMILIO 10 (PUM10)	PUMILIO 10 (APUM10);PUMILIO 10 (PUM10)
AT1G35780	AT1G35780.1	unknown protein; BEST Arabidopsis thaliana protein match is: unknown protein (TAIR:AT1G78150.2); Has 145 Blast hits to 144 proteins in 16 species: Archae - 0; Bacteria - 0; Metazoa - 0; Fungi - 0; Plants - 145; Viruses - 0; Other Eukaryotes - 0 (source: N	protein_coding
AT1G35830	AT1G35830.1	VQ motif-containing protein; CONTAINS InterPro DOMAIN/s: VQ (InterPro:IPR008889); BEST Arabidopsis thaliana protein match is: VQ motif-containing protein (TAIR:AT5G65170.1); Has 1167 Blast hits to 1059 proteins in 155 species: Archae - 0; Bacteria - 36; M	protein_coding
AT1G35910	AT1G35910.1	Haloacid dehalogenase-like hydrolase (HAD) superfamily protein; FUNCTIONS IN: catalytic activity, trehalose-phosphatase activity; INVOLVED IN: trehalose biosynthetic process, metabolic process; EXPRESSED IN: 14 plant structures; EXPRESSED DURING: 4 anthes	protein_coding	TREHALOSE-6-PHOSPHATE PHOSPHATASE D (TPPD)	TREHALOSE-6-PHOSPHATE PHOSPHATASE D (TPPD)
AT1G35920	AT1G35920.1	transposable element gene; similar to unknown protein [Arabidopsis thaliana] (TAIR:AT2G14450.1); similar to unknown protein [Arabidopsis thaliana] (TAIR:AT3G13270.1); similar to unknown protein [Arabidopsis thaliana] (TAIR:AT5G34960.1); similar to hypothe	transposable_element_gene
AT1G37140	AT1G37140.1	a member of mei2-like gene family; phylogenetic analysis revealed that it belongs to the fourth clade of mei2-like proteins, with conserved C-terminal RNA recognition motif (RRM) only.	protein_coding	MEI2 C-TERMINAL RRM ONLY LIKE 1 (MCT1)	MEI2 C-TERMINAL RRM ONLY LIKE 1 (MCT1)
AT1G42980	AT1G42980.1	Actin-binding FH2 (formin homology 2) family protein; FUNCTIONS IN: actin binding; LOCATED IN: endomembrane system; CONTAINS InterPro DOMAIN/s: Actin-binding FH2 (InterPro:IPR015425); BEST Arabidopsis thaliana protein match is: Formin Homology 14 (TAIR:AT	protein_coding
AT1G43005	AT1G43005.1	FUNCTIONS IN: molecular_function unknown; INVOLVED IN: biological_process unknown; LOCATED IN: cellular_component unknown; BEST Arabidopsis thaliana protein match is: F-box family protein (TAIR:AT1G61060.1); Has 259 Blast hits to 220 proteins in 2 species	protein_coding
AT1G43010	AT1G43010.1	Pentatricopeptide repeat (PPR) superfamily protein; CONTAINS InterPro DOMAIN/s: Pentatricopeptide repeat (InterPro:IPR002885); BEST Arabidopsis thaliana protein match is: Tetratricopeptide repeat (TPR)-like superfamily protein (TAIR:AT1G28020.1); Has 605	protein_coding
AT1G43140	AT1G43140.1	Cullin family protein; FUNCTIONS IN: ubiquitin protein ligase binding; INVOLVED IN: ubiquitin-dependent protein catabolic process; LOCATED IN: endomembrane system, cullin-RING ubiquitin ligase complex; EXPRESSED IN: root, flower; EXPRESSED DURING: petal d	protein_coding
AT1G43800	AT1G43800.1	Plant stearoyl-acyl-carrier-protein desaturase family protein; FUNCTIONS IN: acyl-[acyl-carrier-protein] desaturase activity, oxidoreductase activity, transition metal ion binding; INVOLVED IN: oxidation reduction, fatty acid metabolic process, fatty acid	protein_coding
AT1G44050	AT1G44050.1	Cysteine/Histidine-rich C1 domain family protein; FUNCTIONS IN: zinc ion binding; INVOLVED IN: intracellular signaling pathway; LOCATED IN: cellular_component unknown; EXPRESSED IN: root; CONTAINS InterPro DOMAIN/s: Protein kinase C-like, phorbol ester/di	protein_coding
AT1G44080	AT1G44080.1	F-box family protein with a domain of unknown function (DUF295); CONTAINS InterPro DOMAIN/s: Protein of unknown function DUF295 (InterPro:IPR005174); BEST Arabidopsis thaliana protein match is: F-box family protein with a domain of unknown function (DUF29	protein_coding
AT1G44090	AT1G44090.1	Encodes a gibberellin 20-oxidase.	protein_coding	GIBBERELLIN 20-OXIDASE 5 (GA20OX5)	ARABIDOPSIS THALIANA GIBBERELLIN 20-OXIDASE 5 (ATGA20OX5);GIBBERELLIN 20-OXIDASE 5 (GA20OX5)
AT1G44180	AT1G44180.1	Peptidase M20/M25/M40 family protein; FUNCTIONS IN: hydrolase activity, aminoacylase activity; INVOLVED IN: metabolic process, cellular amino acid metabolic process; LOCATED IN: endomembrane system, cytoplasm; EXPRESSED IN: male gametophyte, pollen tube;	protein_coding
AT1G44191	AT1G44191.1	Encodes a ECA1 gametogenesis related family protein	protein_coding
AT1G44224	AT1G44224.1	Encodes a ECA1 gametogenesis related family protein	protein_coding
AT1G44318	AT1G44318.1	hemb2; FUNCTIONS IN: porphobilinogen synthase activity, catalytic activity, metal ion binding; INVOLVED IN: porphyrin biosynthetic process; EXPRESSED IN: root; CONTAINS InterPro DOMAIN/s: Aldolase-type TIM barrel (InterPro:IPR013785), Tetrapyrrole biosynt	protein_coding	(hemb2)	(hemb2)
AT1G44350	AT1G44350.1	encodes a protein similar to IAA amino acid conjugate hydrolase.	protein_coding	IAA-LEUCINE RESISTANT (ILR)-LIKE GENE 6 (ILL6)	IAA-LEUCINE RESISTANT (ILR)-LIKE GENE 6 (ILL6)
AT1G44800	AT1G44800.1	nodulin MtN21 /EamA-like transporter family protein; FUNCTIONS IN: molecular_function unknown; LOCATED IN: membrane; EXPRESSED IN: 22 plant structures; EXPRESSED DURING: 11 growth stages; CONTAINS InterPro DOMAIN/s: Protein of unknown function DUF6, trans	protein_coding
AT1G44940	AT1G44940.2	unknown protein; Has 2 Blast hits to 2 proteins in 1 species: Archae - 0; Bacteria - 0; Metazoa - 0; Fungi - 0; Plants - 2; Viruses - 0; Other Eukaryotes - 0 (source: NCBI BLink).	protein_coding
AT1G45100	AT1G45100.1	RNA-binding (RRM/RBD/RNP motifs) family protein; FUNCTIONS IN: RNA binding, nucleotide binding, nucleic acid binding; CONTAINS InterPro DOMAIN/s: RNA recognition motif, RNP-1 (InterPro:IPR000504), Nucleotide-binding, alpha-beta plait (InterPro:IPR012677);	protein_coding
AT1G45201	AT1G45201.1	Target of AtGRP7 regulation.	protein_coding	TRIACYLGLYCEROL LIPASE-LIKE 1 (TLL1)	ARABIDOPSIS THALIANA TRIACYLGLYCEROL LIPASE-LIKE 1 (ATTLL1);TRIACYLGLYCEROL LIPASE-LIKE 1 (TLL1)
AT1G46264	AT1G46264.1	Encodes SCHIZORIZA, a member of Heat Shock Transcription Factor (Hsf) family. Functions as a nuclear factor regulating asymmetry of stem cell divisions.	protein_coding	HEAT SHOCK TRANSCRIPTION FACTOR B4 (HSFB4)	(AT-HSFB4);HEAT SHOCK TRANSCRIPTION FACTOR B4 (HSFB4);SCHIZORIZA (SCZ)
AT1G46408	AT1G46408.1	AGAMOUS-like 97 (AGL97); FUNCTIONS IN: DNA binding, sequence-specific DNA binding transcription factor activity; INVOLVED IN: N-terminal protein myristoylation, regulation of transcription, DNA-dependent; LOCATED IN: nucleus; CONTAINS InterPro DOMAIN/s: T	protein_coding	AGAMOUS-LIKE 97 (AGL97)	AGAMOUS-LIKE 97 (AGL97)
AT1G46480	AT1G46480.1	Encodes a WUSCHEL-related homeobox gene family member with 65 amino acids in its homeodomain. Proteins in this family contain a sequence of eight residues (TLPLFPMH) downstream of the homeodomain called the WUS box. This protein also contains an acidic do	protein_coding	WUSCHEL RELATED HOMEOBOX 4 (WOX4)	WUSCHEL RELATED HOMEOBOX 4 (WOX4)
AT1G46552	AT1G46552.1	transposable element gene; copia-like retrotransposon family, has a 1.6e-184 P-value blast match to GB:CAA72989 open reading frame 1 (Ty1_Copia-element) (Brassica oleracea)	transposable_element_gene
AT1G46840	AT1G46840.1	F-box family protein; CONTAINS InterPro DOMAIN/s: F-box domain, cyclin-like (InterPro:IPR001810), F-box domain, Skp2-like (InterPro:IPR022364), F-box associated domain, type 3 (InterPro:IPR013187), F-box associated interaction domain (InterPro:IPR017451);	protein_coding
AT1G47056	AT1G47056.1	Encodes an F-box protein. Based on genetic analysis appears to be functionally redundant with VFB2,3, and 4. When expression of all 4 genes is reduced plants show defects in growth and reduced expression of auxin response genes.	protein_coding	VIER F-BOX PROTEINE 1 (VFB1)	VIER F-BOX PROTEINE 1 (VFB1)
AT1G47300	AT1G47300.1	F-box family protein; CONTAINS InterPro DOMAIN/s: F-box domain, cyclin-like (InterPro:IPR001810), F-box domain, Skp2-like (InterPro:IPR022364); BEST Arabidopsis thaliana protein match is: F-box and associated interaction domains-containing protein (TAIR:A	protein_coding
AT1G47320	AT1G47320.1	transposable element gene; similar to nucleic acid binding / ribonuclease H [Arabidopsis thaliana] (TAIR:AT2G27870.1); similar to Ribonuclease H [Medicago truncatula] (GB:ABE81233.1); contains InterPro domain Ribonuclease H; (InterPro:IPR002156); contains	transposable_element_gene
AT1G47340	AT1G47340.1	F-box and associated interaction domains-containing protein; CONTAINS InterPro DOMAIN/s: F-box domain, cyclin-like (InterPro:IPR001810), F-box domain, Skp2-like (InterPro:IPR022364), F-box associated domain, type 3 (InterPro:IPR013187), F-box associated i	protein_coding
AT1G47350	AT1G47350.1	F-box associated ubiquitination effector family protein; CONTAINS InterPro DOMAIN/s: F-box associated domain, type 3 (InterPro:IPR013187), F-box associated interaction domain (InterPro:IPR017451); BEST Arabidopsis thaliana protein match is: F-box and asso	protein_coding
AT1G47370	AT1G47370.1	Toll-Interleukin-Resistance (TIR) domain family protein; FUNCTIONS IN: transmembrane receptor activity; INVOLVED IN: signal transduction, defense response, innate immune response; LOCATED IN: intrinsic to membrane; CONTAINS InterPro DOMAIN/s: Toll-Interle	protein_coding
AT1G47390	AT1G47390.1	F-box and associated interaction domains-containing protein; CONTAINS InterPro DOMAIN/s: F-box domain, cyclin-like (InterPro:IPR001810), F-box domain, Skp2-like (InterPro:IPR022364), F-box associated domain, type 1 (InterPro:IPR006527), F-box associated i	protein_coding
AT1G47395	AT1G47395.1	unknown protein; FUNCTIONS IN: molecular_function unknown; INVOLVED IN: biological_process unknown; LOCATED IN: endomembrane system; BEST Arabidopsis thaliana protein match is: unknown protein (TAIR:AT1G47400.1); Has 9 Blast hits to 9 proteins in 2 specie	protein_coding
AT1G47400	AT1G47400.1	unknown protein; BEST Arabidopsis thaliana protein match is: unknown protein (TAIR:AT1G47395.1); Has 11 Blast hits to 11 proteins in 2 species: Archae - 0; Bacteria - 0; Metazoa - 0; Fungi - 0; Plants - 11; Viruses - 0; Other Eukaryotes - 0 (source: NCBI	protein_coding
AT1G47405	AT1G47405.1	transposable element gene; pseudogene, similar to SAE1-S9-protein, similar to putative non-LTR retroelement reverse transcriptase GB:AAC63678 (Arabidopsis thaliana) from (; blastp match of 39% identity and 2.2e-18 P-value to GP|4760708|dbj|BAA77394.1||AB0	transposable_element_gene
AT1G47410	AT1G47410.1	unknown protein; Has 26 Blast hits to 26 proteins in 10 species: Archae - 0; Bacteria - 0; Metazoa - 0; Fungi - 0; Plants - 26; Viruses - 0; Other Eukaryotes - 0 (source: NCBI BLink).	protein_coding
AT1G47510	AT1G47510.1	Encodes a phosphatidylinositol polyphosphate 5-phosphatase. It can dephosphorylate PI(4,5)P2, PI(3,5)P2, and PI(3,4,5)P3, but, it is not active against PI(5)P or the water soluble inositol(1,4,5)P3 or inositol(1,3,4,5)P4. The transcript levels for this g	protein_coding	INOSITOL POLYPHOSPHATE 5-PHOSPHATASE 11 (5PTASE11)	ARABIDOPSIS THALIANA INOSITOL POLYPHOSPHATE 5-PHOSPHATASE 11 (AT5PTASE11);INOSITOL POLYPHOSPHATE 5-PHOSPHATASE 11 (5PTASE11)
AT1G47530	AT1G47530.1	MATE efflux family protein; FUNCTIONS IN: antiporter activity, drug transmembrane transporter activity, transporter activity; INVOLVED IN: drug transmembrane transport, ripening, transmembrane transport; LOCATED IN: plasma membrane, membrane; EXPRESSED IN	protein_coding
AT1G47540	AT1G47540.2	Scorpion toxin-like knottin superfamily protein; FUNCTIONS IN: ion channel inhibitor activity; INVOLVED IN: defense response; LOCATED IN: endomembrane system, extracellular region; CONTAINS InterPro DOMAIN/s: Scorpion long chain toxin (InterPro:IPR002061)	protein_coding
AT1G47560	AT1G47560.1	Encodes a member of the exocyst complex gene family. The exocyst is a protein complex involved in tethering vesicles to the plasma membrane during regulated or polarized secretion.	protein_coding	EXOCYST COMPLEX COMPONENT SEC3B (SEC3B)	EXOCYST COMPLEX COMPONENT SEC3B (SEC3B)
AT1G47600	AT1G47600.1	Encodes a myrosinase. Over-expression led to a glucosinolate profile change.	protein_coding	BETA GLUCOSIDASE 34 (BGLU34)	BETA GLUCOSIDASE 34 (BGLU34);THIOGLUCOSIDE GLUCOHYDROLASE 4 (TGG4)
AT1G47603	AT1G47603.1	Member of a family of proteins related to PUP1, a purine transporter. May be involved in the transport of purine and purine derivatives such as cytokinins, across the plasma membrane.	protein_coding	PURINE PERMEASE 19 (PUP19)	PURINE PERMEASE 19 (ATPUP19);PURINE PERMEASE 19 (PUP19)
AT1G47606	AT1G47606.1	transposable element gene; pseudogene, hypothetical protein	transposable_element_gene
AT1G47610	AT1G47610.1	Transducin/WD40 repeat-like superfamily protein; CONTAINS InterPro DOMAIN/s: WD40 repeat 2 (InterPro:IPR019782), WD40 repeat, conserved site (InterPro:IPR019775), WD40 repeat (InterPro:IPR001680), G-protein beta WD-40 repeat, region (InterPro:IPR020472),	protein_coding
AT1G47730	AT1G47730.1	F-box and associated interaction domains-containing protein; FUNCTIONS IN: molecular_function unknown; INVOLVED IN: biological_process unknown; LOCATED IN: chloroplast; CONTAINS InterPro DOMAIN/s: F-box domain, cyclin-like (InterPro:IPR001810), F-box doma	protein_coding
AT1G47783	AT1G47783.1	transposable element gene; similar to unknown protein [Arabidopsis thaliana] (TAIR:AT4G05145.1); similar to hypothetical protein 23.t00046 [Brassica oleracea] (GB:ABD65629.1); contains domain NON-LTR RETROELEMENT REVERSE TRANSCRIPTASE RELATED (PTHR19446:S	transposable_element_gene
AT1G47790	AT1G47790.1	F-box and associated interaction domains-containing protein; CONTAINS InterPro DOMAIN/s: F-box domain, cyclin-like (InterPro:IPR001810), F-box domain, Skp2-like (InterPro:IPR022364), F-box associated domain, type 3 (InterPro:IPR013187), F-box associated i	protein_coding
AT1G47800	AT1G47800.1	F-box and associated interaction domains-containing protein; CONTAINS InterPro DOMAIN/s: F-box domain, cyclin-like (InterPro:IPR001810), F-box domain, Skp2-like (InterPro:IPR022364), F-box associated domain, type 3 (InterPro:IPR013187), F-box associated i	protein_coding
AT1G47810	AT1G47810.1	F-box and associated interaction domains-containing protein; CONTAINS InterPro DOMAIN/s: F-box domain, cyclin-like (InterPro:IPR001810), F-box domain, Skp2-like (InterPro:IPR022364), F-box associated domain, type 3 (InterPro:IPR013187), F-box associated i	protein_coding
AT1G47860	AT1G47860.1	transposable element gene; non-LTR retrotransposon family (LINE), has a 9.0e-40 P-value blast match to GB:NP_038605 L1 repeat, Tf subfamily, member 30 (LINE-element) (Mus musculus)	transposable_element_gene
AT1G47980	AT1G47980.1	unknown protein; FUNCTIONS IN: molecular_function unknown; INVOLVED IN: biological_process unknown; LOCATED IN: endomembrane system; EXPRESSED IN: 6 plant structures; EXPRESSED DURING: 4 anthesis, F mature embryo stage, petal differentiation and expansion	protein_coding
AT1G47990	AT1G47990.1	Encodes a gibberellin 2-oxidase that acts on C19 gibberellins. AtGA2OX4 expression is responsive to cytokinin and KNOX activities.	protein_coding	GIBBERELLIN 2-OXIDASE 4 (GA2OX4)	ARABIDOPSIS THALIANA GIBBERELLIN 2-OXIDASE 4 (ATGA2OX4);GIBBERELLIN 2-OXIDASE 4 (GA2OX4)
AT1G48070	AT1G48070.1	Thioredoxin superfamily protein; CONTAINS InterPro DOMAIN/s: Thioredoxin fold (InterPro:IPR012335), Thioredoxin, core (InterPro:IPR015467), Thioredoxin-like fold (InterPro:IPR012336); Has 17 Blast hits to 17 proteins in 7 species: Archae - 0; Bacteria - 8	protein_coding
AT1G48130	AT1G48130.1	encodes a protein similar to the 1-cysteine (1-Cys) peroxiredoxin family of antioxidants. Expression is limited to seed (aleurone and embryo) and is not induced by ABA or drought.	protein_coding	1-CYSTEINE PEROXIREDOXIN 1 (PER1)	1-CYSTEINE PEROXIREDOXIN 1 (ATPER1);1-CYSTEINE PEROXIREDOXIN 1 (PER1)
AT1G48260	AT1G48260.1	Encodes a member of the SNF1-related kinase (SnRK) gene family (SnRK3.21), which has also been reported as a member of the CBL-interacting protein kinases (CIPK17).	protein_coding	CBL-INTERACTING PROTEIN KINASE 17 (CIPK17)	CBL-INTERACTING PROTEIN KINASE 17 (CIPK17);SNF1-RELATED PROTEIN KINASE 3.21 (SnRK3.21)
AT1G48410	AT1G48410.2	Encodes an RNA Slicer that selectively recruits microRNAs and siRNAs. There is currently no evidence that AGO1 Slicer is in a high molecular weight RNA-induced silencing complex (RISC). Mutants are defective in post-transcriptional gene silencing and ha	protein_coding	ARGONAUTE 1 (AGO1)	ARGONAUTE 1 (AGO1)
AT1G48590	AT1G48590.2	Calcium-dependent lipid-binding (CaLB domain) family protein; FUNCTIONS IN: molecular_function unknown; INVOLVED IN: biological_process unknown; LOCATED IN: cellular_component unknown; CONTAINS InterPro DOMAIN/s: C2 membrane targeting protein (InterPro:IP	protein_coding
AT1G48690	AT1G48690.1	Auxin-responsive GH3 family protein; CONTAINS InterPro DOMAIN/s: GH3 auxin-responsive promoter (InterPro:IPR004993); BEST Arabidopsis thaliana protein match is: Auxin-responsive GH3 family protein (TAIR:AT5G51470.1); Has 884 Blast hits to 880 proteins in	protein_coding
AT1G48730	AT1G48730.1	unknown protein; Has 1 Blast hits to 1 proteins in 1 species: Archae - 0; Bacteria - 0; Metazoa - 0; Fungi - 0; Plants - 1; Viruses - 0; Other Eukaryotes - 0 (source: NCBI BLink).	protein_coding
AT1G48742	AT1G48742.1	Encodes a microRNA that targets several SPL family members, including SPL3,4, and 5. By regulating the expression of SPL3 (and probably also SPL4 and SPL5), this microRNA regulates vegetative phase change. MicroRNAs are regulatory RNAs with a mature lengt	miRNA	MICRORNA157D (MIR157D)	MICRORNA157D (MIR157D)
AT1G48800	AT1G48800.1	Terpenoid cyclases/Protein prenyltransferases superfamily protein; FUNCTIONS IN: lyase activity, magnesium ion binding; INVOLVED IN: metabolic process; CONTAINS InterPro DOMAIN/s: Terpene synthase, metal-binding domain (InterPro:IPR005630), Terpenoid synt	protein_coding
AT1G48820	AT1G48820.1	Terpenoid cyclases/Protein prenyltransferases superfamily protein; FUNCTIONS IN: lyase activity, magnesium ion binding; INVOLVED IN: metabolic process; EXPRESSED IN: leaf whorl, flower, seed; EXPRESSED DURING: F mature embryo stage, petal differentiation	protein_coding
AT1G48910	AT1G48910.1	A paternally expressed imprinted gene.	protein_coding	(YUC10)	(YUC10)
AT1G48990	AT1G48990.1	Oleosin family protein; FUNCTIONS IN: molecular_function unknown; INVOLVED IN: lipid storage; LOCATED IN: monolayer-surrounded lipid storage body, integral to membrane, membrane; CONTAINS InterPro DOMAIN/s: Oleosin (InterPro:IPR000136); BEST Arabidopsis t	protein_coding
AT1G49030	AT1G49030.1	PLAC8 family protein; CONTAINS InterPro DOMAIN/s: Protein of unknown function Cys-rich (InterPro:IPR006461); BEST Arabidopsis thaliana protein match is: PLAC8 family protein (TAIR:AT3G18460.1); Has 749 Blast hits to 748 proteins in 94 species: Archae - 0;	protein_coding
AT1G49100	AT1G49100.1	Leucine-rich repeat protein kinase family protein; FUNCTIONS IN: kinase activity; INVOLVED IN: protein amino acid phosphorylation; LOCATED IN: endomembrane system; CONTAINS InterPro DOMAIN/s: Protein kinase, ATP binding site (InterPro:IPR017441), Serine/t	protein_coding
AT1G49180	AT1G49180.1	protein kinase family protein; FUNCTIONS IN: protein serine/threonine kinase activity, protein kinase activity, kinase activity, ATP binding, nucleic acid binding; INVOLVED IN: protein amino acid phosphorylation; LOCATED IN: cellular_component unknown; EX	protein_coding
AT1G49190	AT1G49190.2	member of Response Regulator: B- Type	protein_coding	RESPONSE REGULATOR 19 (RR19)	RESPONSE REGULATOR 19 (RR19)
AT1G49250	AT1G49250.1	ATP-dependent DNA ligase; FUNCTIONS IN: DNA binding, DNA ligase (ATP) activity, ATP binding; INVOLVED IN: DNA repair, DNA recombination, DNA replication; LOCATED IN: cellular_component unknown; EXPRESSED IN: sperm cell; CONTAINS InterPro DOMAIN/s: Nucleic	protein_coding
AT1G49260	AT1G49260.1	FUNCTIONS IN: molecular_function unknown; INVOLVED IN: biological_process unknown; LOCATED IN: endomembrane system; EXPRESSED IN: 22 plant structures; EXPRESSED DURING: 14 growth stages; BEST Arabidopsis thaliana protein match is: mechanosensitive channel	protein_coding
AT1G49290	AT1G49290.1	unknown protein; BEST Arabidopsis thaliana protein match is: unknown protein (TAIR:AT5G13620.1); Has 99 Blast hits to 93 proteins in 11 species: Archae - 0; Bacteria - 0; Metazoa - 2; Fungi - 0; Plants - 97; Viruses - 0; Other Eukaryotes - 0 (source: NCBI	protein_coding
AT1G49310	AT1G49310.1	unknown protein; FUNCTIONS IN: molecular_function unknown; INVOLVED IN: biological_process unknown; LOCATED IN: endomembrane system; EXPRESSED IN: 9 plant structures; EXPRESSED DURING: LP.04 four leaves visible, petal differentiation and expansion stage;	protein_coding
AT1G49320	AT1G49320.1	Encodes USPL1, a BURP domain protein targeted to the protein storage vacuoles. Overexpression of USPL1 affects seed development, protein storage vacuoles and lipid vesicles morphology and function.	protein_coding	UNKNOWN SEED PROTEIN LIKE 1 (USPL1)	UNKNOWN SEED PROTEIN LIKE 1 (ATUSPL1);UNKNOWN SEED PROTEIN LIKE 1 (USPL1)
AT1G49330	AT1G49330.1	hydroxyproline-rich glycoprotein family protein; BEST Arabidopsis thaliana protein match is: unknown protein (TAIR:AT2G16190.1); Has 882 Blast hits to 731 proteins in 140 species: Archae - 0; Bacteria - 49; Metazoa - 218; Fungi - 71; Plants - 381; Viruses	protein_coding
AT1G49450	AT1G49450.1	Transducin/WD40 repeat-like superfamily protein; CONTAINS InterPro DOMAIN/s: WD40 repeat 2 (InterPro:IPR019782), WD40 repeat-like-containing domain (InterPro:IPR011046), WD40-repeat-containing domain (InterPro:IPR017986), WD40/YVTN repeat-like-containing	protein_coding
AT1G49470	AT1G49470.1	Family of unknown function (DUF716) ; FUNCTIONS IN: molecular_function unknown; INVOLVED IN: biological_process unknown; LOCATED IN: endomembrane system; EXPRESSED IN: 20 plant structures; EXPRESSED DURING: 10 growth stages; CONTAINS InterPro DOMAIN/s: Pr	protein_coding
AT1G49570	AT1G49570.1	Peroxidase superfamily protein; FUNCTIONS IN: peroxidase activity, heme binding; INVOLVED IN: oxidation reduction, response to oxidative stress; LOCATED IN: endomembrane system; EXPRESSED IN: leaf lamina base, leaf whorl, hypocotyl, sepal, root; EXPRESSED	protein_coding
AT1G49930	AT1G49930.1	BEST Arabidopsis thaliana protein match is: Alanyl-tRNA synthetase, class IIc (TAIR:AT5G22800.1); Has 21 Blast hits to 21 proteins in 10 species: Archae - 0; Bacteria - 0; Metazoa - 0; Fungi - 0; Plants - 21; Viruses - 0; Other Eukaryotes - 0 (source: NCB	protein_coding
AT1G50050	AT1G50050.1	CAP (Cysteine-rich secretory proteins, Antigen 5, and Pathogenesis-related 1 protein) superfamily protein; FUNCTIONS IN: molecular_function unknown; INVOLVED IN: biological_process unknown; LOCATED IN: endomembrane system, extracellular region; EXPRESSED	protein_coding
AT1G50090	AT1G50090.1	D-aminoacid aminotransferase-like PLP-dependent enzymes superfamily protein; FUNCTIONS IN: branched-chain-amino-acid transaminase activity, catalytic activity; INVOLVED IN: branched chain family amino acid metabolic process, metabolic process; LOCATED IN:	protein_coding
AT1G50100	AT1G50100.1	pre-tRNA; tRNA-Leu (anticodon: TAG)	pre_trna
AT1G50130	AT1G50130.1	pseudogene, putative leucyl tRNA synthetase, similar to leucyl tRNA synthetase GB:BAA95667 GI:7804450 from (Homo sapiens); blastp match of 51% identity and 2.5e-213 P-value to GP|26340206|dbj|BAC33766.1||AK049472 unnamed protein product {Mus musculus}	pseudogene
AT1G50690	AT1G50690.1	Cystatin/monellin superfamily protein; CONTAINS InterPro DOMAIN/s: Proteinase inhibitor I25, cystatin, conserved region (InterPro:IPR020381), Cystatin-related, plant (InterPro:IPR006525); BEST Arabidopsis thaliana protein match is: Cystatin/monellin super	protein_coding
AT1G50720	AT1G50720.1	Stigma-specific Stig1 family protein; FUNCTIONS IN: molecular_function unknown; INVOLVED IN: biological_process unknown; LOCATED IN: endomembrane system; CONTAINS InterPro DOMAIN/s: Stigma-specific protein Stig1 (InterPro:IPR006969); BEST Arabidopsis thal	protein_coding
AT1G50870	AT1G50870.1	F-box and associated interaction domains-containing protein; CONTAINS InterPro DOMAIN/s: F-box domain, cyclin-like (InterPro:IPR001810), F-box domain, Skp2-like (InterPro:IPR022364), F-box associated domain, type 3 (InterPro:IPR013187), F-box associated i	protein_coding
AT1G50880	AT1G50880.1	F-box and associated interaction domains-containing protein; CONTAINS InterPro DOMAIN/s: F-box domain, cyclin-like (InterPro:IPR001810), F-box domain, Skp2-like (InterPro:IPR022364), F-box associated domain, type 3 (InterPro:IPR013187), F-box associated i	protein_coding
AT1G50960	AT1G50960.1	Encodes a protein with gibberellin 2-oxidase activity which acts specifically on C-20 gibberellins. DDF1 binds to GA2OX7 and regulates its expression in response to salt stress.	protein_coding	GIBBERELLIN 2-OXIDASE 7 (GA2OX7)	ARABIDOPSIS THALIANA GIBBERELLIN 2-OXIDASE 7 (ATGA2OX7);GIBBERELLIN 2-OXIDASE 7 (GA2OX7)
AT1G50980	AT1G50980.1	F-box/RNI-like/FBD-like domains-containing protein; FUNCTIONS IN: molecular_function unknown; INVOLVED IN: biological_process unknown; LOCATED IN: membrane; EXPRESSED IN: leaf; CONTAINS InterPro DOMAIN/s: F-box domain, cyclin-like (InterPro:IPR001810), FB	protein_coding
AT1G50990	AT1G50990.1	Protein kinase protein with tetratricopeptide repeat domain; FUNCTIONS IN: protein serine/threonine kinase activity, binding, protein kinase activity, ATP binding; INVOLVED IN: protein amino acid phosphorylation, N-terminal protein myristoylation; LOCATED	protein_coding
AT1G51000	AT1G51000.1	unknown protein; BEST Arabidopsis thaliana protein match is: unknown protein (TAIR:AT1G51020.1); Has 19 Blast hits to 16 proteins in 2 species: Archae - 0; Bacteria - 0; Metazoa - 0; Fungi - 0; Plants - 19; Viruses - 0; Other Eukaryotes - 0 (source: NCBI	protein_coding
AT1G51010	AT1G51010.1	unknown protein; BEST Arabidopsis thaliana protein match is: unknown protein (TAIR:AT1G51020.1); Has 334 Blast hits to 303 proteins in 107 species: Archae - 20; Bacteria - 126; Metazoa - 41; Fungi - 13; Plants - 30; Viruses - 2; Other Eukaryotes - 102 (so	protein_coding
AT1G51030	AT1G51030.1	unknown protein; BEST Arabidopsis thaliana protein match is: unknown protein (TAIR:AT1G51020.1); Has 39 Blast hits to 36 proteins in 13 species: Archae - 5; Bacteria - 2; Metazoa - 1; Fungi - 2; Plants - 21; Viruses - 0; Other Eukaryotes - 8 (source: NCBI	protein_coding
AT1G51150	AT1G51150.1	Encodes a putative DegP protease.	protein_coding	DEGP PROTEASE 6 (DegP6)	DEGP PROTEASE 6 (DegP6)
AT1G51175	AT1G51175.1	transposable element gene; gypsy-like retrotransposon family, has a 3.2e-181 P-value blast match to GB:AAD19359 polyprotein (gypsy_Ty3-element) (Sorghum bicolor)	transposable_element_gene
AT1G51190	AT1G51190.1	Encodes a member of the AINTEGUMENTA-like (AIL) subclass of the AP2/EREBP family of transcription factors and is essential for quiescent center (QC) specification and stem cell activity. It is a key effector for establishment of the stem cell niche durin	protein_coding	PLETHORA 2 (PLT2)	PLETHORA 2 (PLT2)
AT1G51220	AT1G51220.1	Encodes a WIP domain containing protein. Putative target of WRKY53.	protein_coding	WIP DOMAIN PROTEIN 5 (WIP5)	WIP DOMAIN PROTEIN 5 (WIP5); (AtWIP5)
AT1G51240	AT1G51240.1	Plant self-incompatibility protein S1 family; CONTAINS InterPro DOMAIN/s: Plant self-incompatibility S1 (InterPro:IPR010264); BEST Arabidopsis thaliana protein match is: Plant self-incompatibility protein S1 family (TAIR:AT1G51250.1); Has 50 Blast hits to	protein_coding
AT1G51250	AT1G51250.1	Plant self-incompatibility protein S1 family; FUNCTIONS IN: molecular_function unknown; INVOLVED IN: biological_process unknown; LOCATED IN: endomembrane system; EXPRESSED IN: male gametophyte, pollen tube; EXPRESSED DURING: L mature pollen stage, M germi	protein_coding
AT1G51260	AT1G51260.1	ACYL-COA:1-ACYLGLYCEROL-3-PHOSPHATE ACYLTRANSFERASE, PUTATIVE SIMILAR TO ACYL-COA:1-ACYLGLYCEROL-3-PHOSPHATE ACYLTRANSFERASE GI:4583544 FROM [BRASSICA NAPUS]	protein_coding	LYSOPHOSPHATIDYL ACYLTRANSFERASE 3 (LPAT3)	LYSOPHOSPHATIDYL ACYLTRANSFERASE 3 (LPAT3)
AT1G51270	AT1G51270.3	structural molecules;transmembrane receptors;structural molecules; FUNCTIONS IN: transmembrane receptor activity, structural molecule activity; INVOLVED IN: signal transduction, innate immune response; LOCATED IN: intrinsic to membrane; EXPRESSED IN: 22 p	protein_coding
AT1G51290	AT1G51290.1	F-box and associated interaction domains-containing protein; CONTAINS InterPro DOMAIN/s: F-box domain, cyclin-like (InterPro:IPR001810), F-box domain, Skp2-like (InterPro:IPR022364), F-box associated domain, type 1 (InterPro:IPR006527), F-box associated i	protein_coding
AT1G51300	AT1G51300.1	alpha/beta-Hydrolases superfamily protein; FUNCTIONS IN: hydrolase activity; INVOLVED IN: biological_process unknown; LOCATED IN: cellular_component unknown; EXPRESSED IN: embryo, pedicel; EXPRESSED DURING: 4 anthesis, C globular stage; CONTAINS InterPro	protein_coding
AT1G51460	AT1G51460.1	ABC-2 type transporter family protein; FUNCTIONS IN: ATPase activity, coupled to transmembrane movement of substances; LOCATED IN: membrane; EXPRESSED IN: 20 plant structures; EXPRESSED DURING: 11 growth stages; CONTAINS InterPro DOMAIN/s: ATPase, AAA+ ty	protein_coding	ATP-BINDING CASSETTE G13 (ABCG13)	ATP-BINDING CASSETTE G13 (ABCG13)
AT1G51470	AT1G51470.1	Encodes a myrosinase.	protein_coding	BETA GLUCOSIDASE 35 (BGLU35)	BETA GLUCOSIDASE 35 (BGLU35);THIOGLUCOSIDE GLUCOHYDROLASE 5 (TGG5)
AT1G51480	AT1G51480.1	Disease resistance protein (CC-NBS-LRR class) family; FUNCTIONS IN: ATP binding; INVOLVED IN: apoptosis, defense response; LOCATED IN: cellular_component unknown; CONTAINS InterPro DOMAIN/s: Leucine-rich repeat-containing protein (InterPro:IPR015766), NB-	protein_coding
AT1G51490	AT1G51490.1	beta glucosidase 36 (BGLU36); FUNCTIONS IN: cation binding, hydrolase activity, hydrolyzing O-glycosyl compounds, catalytic activity; INVOLVED IN: response to salt stress; LOCATED IN: mitochondrion; EXPRESSED IN: 6 plant structures; EXPRESSED DURING: L ma	protein_coding	BETA GLUCOSIDASE 36 (BGLU36)	BETA GLUCOSIDASE 36 (BGLU36)
AT1G51810	AT1G51810.1	Leucine-rich repeat protein kinase family protein; FUNCTIONS IN: protein serine/threonine kinase activity, protein kinase activity, kinase activity, ATP binding; INVOLVED IN: protein amino acid phosphorylation; CONTAINS InterPro DOMAIN/s: Protein kinase,	protein_coding
AT1G51820	AT1G51820.1	Leucine-rich repeat protein kinase family protein; FUNCTIONS IN: kinase activity; INVOLVED IN: protein amino acid phosphorylation; LOCATED IN: endomembrane system; EXPRESSED IN: 10 plant structures; EXPRESSED DURING: 7 growth stages; CONTAINS InterPro DOM	protein_coding
AT1G51830	AT1G51830.1	Leucine-rich repeat protein kinase family protein; FUNCTIONS IN: protein serine/threonine kinase activity, kinase activity, ATP binding; INVOLVED IN: transmembrane receptor protein tyrosine kinase signaling pathway, protein amino acid phosphorylation; LOC	protein_coding
AT1G51840	AT1G51840.1	protein kinase-related; FUNCTIONS IN: molecular_function unknown; INVOLVED IN: biological_process unknown; LOCATED IN: endomembrane system; BEST Arabidopsis thaliana protein match is: Leucine-rich repeat protein kinase family protein (TAIR:AT1G51850.1); H	protein_coding
AT1G51870	AT1G51870.1	protein kinase family protein; FUNCTIONS IN: protein serine/threonine kinase activity, protein kinase activity, kinase activity, ATP binding; INVOLVED IN: protein amino acid phosphorylation; LOCATED IN: endomembrane system; CONTAINS InterPro DOMAIN/s: Pro	protein_coding
AT1G51880	AT1G51880.1	root hair specific 6 (RHS6); FUNCTIONS IN: kinase activity; INVOLVED IN: protein amino acid phosphorylation; LOCATED IN: endomembrane system; EXPRESSED IN: root hair; CONTAINS InterPro DOMAIN/s: Protein kinase, ATP binding site (InterPro:IPR017441), Serin	protein_coding	ROOT HAIR SPECIFIC 6 (RHS6)	ROOT HAIR SPECIFIC 6 (RHS6)
AT1G51900	AT1G51900.1	Regulator of Vps4 activity in the MVB pathway protein; FUNCTIONS IN: molecular_function unknown; INVOLVED IN: biological_process unknown; LOCATED IN: mitochondrion; CONTAINS InterPro DOMAIN/s: Protein of unknown function DUF292, eukaryotic (InterPro:IPR00	protein_coding
AT1G51910	AT1G51910.1	Leucine-rich repeat protein kinase family protein; FUNCTIONS IN: protein serine/threonine kinase activity, protein kinase activity, kinase activity, ATP binding; INVOLVED IN: protein amino acid phosphorylation; LOCATED IN: endomembrane system; EXPRESSED I	protein_coding
AT1G52040	AT1G52040.1	Encodes myrosinase-binding protein expressed in flowers.	protein_coding	MYROSINASE-BINDING PROTEIN 1 (MBP1)	MYROSINASE-BINDING PROTEIN 1 (MBP1); (ATMBP)
AT1G52050	AT1G52050.1	Mannose-binding lectin superfamily protein; FUNCTIONS IN: molecular_function unknown; INVOLVED IN: biological_process unknown; LOCATED IN: endomembrane system; EXPRESSED IN: 7 plant structures; EXPRESSED DURING: 4 anthesis, E expanded cotyledon stage; CON	protein_coding
AT1G52060	AT1G52060.1	Mannose-binding lectin superfamily protein; FUNCTIONS IN: molecular_function unknown; INVOLVED IN: biological_process unknown; LOCATED IN: endomembrane system; EXPRESSED IN: root; CONTAINS InterPro DOMAIN/s: Mannose-binding lectin (InterPro:IPR001229); BE	protein_coding
AT1G52070	AT1G52070.1	Mannose-binding lectin superfamily protein; FUNCTIONS IN: molecular_function unknown; INVOLVED IN: biological_process unknown; LOCATED IN: endomembrane system; EXPRESSED IN: root; CONTAINS InterPro DOMAIN/s: Mannose-binding lectin (InterPro:IPR001229); BE	protein_coding
AT1G52087	AT1G52087.1	transposable element gene; similar to Ulp1 protease family protein [Arabidopsis thaliana] (TAIR:AT1G35110.1); similar to unknown protein [Arabidopsis thaliana] (TAIR:AT4G19320.1); similar to unknown protein [Arabidopsis thaliana] (TAIR:AT5G36020.1); simil	transposable_element_gene
AT1G52100	AT1G52100.1	Mannose-binding lectin superfamily protein; FUNCTIONS IN: molecular_function unknown; INVOLVED IN: biological_process unknown; LOCATED IN: membrane; EXPRESSED IN: shoot, cotyledon, hypocotyl, leaf; CONTAINS InterPro DOMAIN/s: Mannose-binding lectin (Inter	protein_coding
AT1G52110	AT1G52110.1	Mannose-binding lectin superfamily protein; CONTAINS InterPro DOMAIN/s: Mannose-binding lectin (InterPro:IPR001229); BEST Arabidopsis thaliana protein match is: Mannose-binding lectin superfamily protein (TAIR:AT5G49870.1); Has 1710 Blast hits to 593 prot	protein_coding
AT1G52120	AT1G52120.1	Mannose-binding lectin superfamily protein; CONTAINS InterPro DOMAIN/s: Mannose-binding lectin (InterPro:IPR001229); BEST Arabidopsis thaliana protein match is: Mannose-binding lectin superfamily protein (TAIR:AT1G52130.1); Has 1455 Blast hits to 704 prot	protein_coding
AT1G52130	AT1G52130.1	Mannose-binding lectin superfamily protein; CONTAINS InterPro DOMAIN/s: Mannose-binding lectin (InterPro:IPR001229); BEST Arabidopsis thaliana protein match is: Mannose-binding lectin superfamily protein (TAIR:AT1G52120.1); Has 1505 Blast hits to 643 prot	protein_coding
AT1G52140	AT1G52140.1	unknown protein; BEST Arabidopsis thaliana protein match is: unknown protein (TAIR:AT3G16330.1); Has 114 Blast hits to 114 proteins in 15 species: Archae - 0; Bacteria - 0; Metazoa - 0; Fungi - 0; Plants - 114; Viruses - 0; Other Eukaryotes - 0 (source: N	protein_coding
AT1G52210	AT1G52210.1	transposable element gene; copia-like retrotransposon family, has a 7.7e-186 P-value blast match to GB:CAA72989 open reading frame 1 (Ty1_Copia-element) (Brassica oleracea)	transposable_element_gene
AT1G52470	AT1G52470.1	alpha/beta-Hydrolases superfamily protein; BEST Arabidopsis thaliana protein match is: alpha/beta-Hydrolases superfamily protein (TAIR:AT1G52460.1); Has 115 Blast hits to 115 proteins in 18 species: Archae - 0; Bacteria - 0; Metazoa - 5; Fungi - 0; Plants	protein_coding
AT1G52480
AT1G52680	AT1G52680.1	late embryogenesis abundant protein-related / LEA protein-related; Has 75 Blast hits to 75 proteins in 15 species: Archae - 0; Bacteria - 0; Metazoa - 0; Fungi - 0; Plants - 75; Viruses - 0; Other Eukaryotes - 0 (source: NCBI BLink).	protein_coding
AT1G52690	AT1G52690.1	Late embryogenesis abundant protein (LEA) family protein; BEST Arabidopsis thaliana protein match is: Late embryogenesis abundant protein (LEA) family protein (TAIR:AT3G15670.1); Has 2929 Blast hits to 1441 proteins in 420 species: Archae - 10; Bacteria -	protein_coding	LATE EMBRYOGENESIS ABUNDANT 7 (LEA7)	LATE EMBRYOGENESIS ABUNDANT 7 (LEA7)
AT1G52695	AT1G52695.1	alpha/beta-Hydrolases superfamily protein; FUNCTIONS IN: hydrolase activity, hydrolase activity, acting on ester bonds; INVOLVED IN: metabolic process; LOCATED IN: cellular_component unknown; CONTAINS InterPro DOMAIN/s: Phospholipase/carboxylesterase (Int	protein_coding
AT1G52700	AT1G52700.1	alpha/beta-Hydrolases superfamily protein; FUNCTIONS IN: hydrolase activity, carboxylesterase activity; INVOLVED IN: biological_process unknown; EXPRESSED IN: 11 plant structures; EXPRESSED DURING: 7 growth stages; CONTAINS InterPro DOMAIN/s: Phospholipas	protein_coding
AT1G52830	AT1G52830.1	An extragenic dominant suppressor of the hy2 mutant phenotype. Also exhibits aspects of constitutive photomorphogenetic phenotype in the absence of hy2. Mutants have dominant leaf curling phenotype shortened hypocotyls and reduced apical hook. Induced by	protein_coding	INDOLE-3-ACETIC ACID 6 (IAA6)	INDOLE-3-ACETIC ACID 6 (IAA6);SHORT HYPOCOTYL 1 (SHY1)
AT1G52890	AT1G52890.1	encodes a NAC transcription factor whose expression is induced by drought, high salt, and abscisic acid. This gene binds to ERD1 promoter in vitro.	protein_coding	NAC DOMAIN CONTAINING PROTEIN 19 (NAC019)	NAC DOMAIN CONTAINING PROTEIN 19 (ANAC019);NAC DOMAIN CONTAINING PROTEIN 19 (NAC019)
AT1G52900	AT1G52900.1	Toll-Interleukin-Resistance (TIR) domain family protein; FUNCTIONS IN: transmembrane receptor activity; INVOLVED IN: signal transduction, defense response, innate immune response; LOCATED IN: intrinsic to membrane; CONTAINS InterPro DOMAIN/s: Toll-Interle	protein_coding
AT1G53020	AT1G53020.1	UBIQUITIN-CONJUGATING ENZYME 26 (UBC26); FUNCTIONS IN: ubiquitin-protein ligase activity; INVOLVED IN: regulation of protein metabolic process, post-translational protein modification; EXPRESSED IN: sperm cell, leaf whorl, sepal, flower; EXPRESSED DURING:	pseudogene	UBIQUITIN-CONJUGATING ENZYME 26 (UBC26)	UBIQUITIN-CONJUGATING ENZYME 26 (UBC26);HO2 FAMILY UBIQUITIN CONJUGATION ENZYME 3 (PFU3)
AT1G53130	AT1G53130.1	Encodes GRIM REAPER (GRI), involved in the regulation of cell death induced by extracellular ROS (reactive oxygen species). Secreted into the extracellular space.	protein_coding	GRIM REAPER (GRI)	GRIM REAPER (GRI)
AT1G53140	AT1G53140.1	Encodes DRP5A, a dynamin protein involved in cytokinesis in Arabidopsis.	protein_coding	DYNAMIN RELATED PROTEIN 5A (DRP5A)	DYNAMIN RELATED PROTEIN 5A (DRP5A)
AT1G53163	AT1G53163.1	unknown protein; FUNCTIONS IN: molecular_function unknown; INVOLVED IN: biological_process unknown; LOCATED IN: cellular_component unknown; BEST Arabidopsis thaliana protein match is: unknown protein (TAIR:AT3G15250.1); Has 315 Blast hits to 216 proteins	protein_coding
AT1G53180	AT1G53180.1	unknown protein; FUNCTIONS IN: molecular_function unknown; INVOLVED IN: biological_process unknown; LOCATED IN: cellular_component unknown; EXPRESSED IN: 13 plant structures; EXPRESSED DURING: 6 growth stages; BEST Arabidopsis thaliana protein match is: u	protein_coding
AT1G53330	AT1G53330.1	encodes a member of the pentatricopeptide repeat (PPR) gene family. T-DNA insertion mutants had a complex phenotypic expression, ranging from embryo lethal to seedling lethal, to just subtle changes.	protein_coding
AT1G53340	AT1G53340.1	Cysteine/Histidine-rich C1 domain family protein; FUNCTIONS IN: zinc ion binding; LOCATED IN: intracellular; EXPRESSED IN: hypocotyl, root, stamen; EXPRESSED DURING: petal differentiation and expansion stage; CONTAINS InterPro DOMAIN/s: DC1 (InterPro:IPR0	protein_coding
AT1G53360	AT1G53360.1	F-box associated ubiquitination effector family protein; CONTAINS InterPro DOMAIN/s: F-box associated domain, type 3 (InterPro:IPR013187), F-box associated interaction domain (InterPro:IPR017451); BEST Arabidopsis thaliana protein match is: F-box and asso	protein_coding
AT1G53370	AT1G53370.1	F-box and associated interaction domains-containing protein; CONTAINS InterPro DOMAIN/s: F-box domain, cyclin-like (InterPro:IPR001810), F-box associated domain, type 3 (InterPro:IPR013187), F-box domain, Skp2-like (InterPro:IPR022364), F-box associated i	protein_coding
AT1G53630	AT1G53630.1	transposable element gene; pseudogene, hypothetical protein, similar to putative non-LTR retroelement reverse transcriptase GB:AAD17398 GI:4335720 from (Arabidopsis thaliana)	transposable_element_gene
AT1G53640	AT1G53640.1	unknown protein; FUNCTIONS IN: molecular_function unknown; INVOLVED IN: biological_process unknown; LOCATED IN: endomembrane system; EXPRESSED IN: 20 plant structures; EXPRESSED DURING: 11 growth stages; Has 1186 Blast hits to 678 proteins in 89 species:	protein_coding
AT1G53683	AT1G53683.1	Encodes a microRNA that targets several HAP2 family members. MicroRNAs are regulatory RNAs with a mature length of ~21-nucleotides that are processed from hairpin precursors by Dicer-like enzymes. MicroRNAs can negatively regulate gene expression by atten	miRNA	MICRORNA169D (MIR169D)	MICRORNA169D (MIR169D)
AT1G53700	AT1G53700.1	The WAG1 and its homolog, WAG2 each encodes a protein-serine/threonine kinase that are nearly 70% identical to PsPK3 protein. All three together with CsPK3 belong to PsPK3-type kinases. At the N-terminus, all four possess a serine/threonine-rich domain. T	protein_coding	WAG 1 (WAG1)	WAG 1 (WAG1);PROTEIN KINASE 3 ARABIDOPSIS THALIANA (PK3AT)
AT1G53790	AT1G53790.2	F-box and associated interaction domains-containing protein; FUNCTIONS IN: endopeptidase activity; INVOLVED IN: ubiquitin-dependent protein catabolic process; LOCATED IN: proteasome core complex, alpha-subunit complex; EXPRESSED IN: 15 plant structures; E	protein_coding
AT1G53815	AT1G53815.1	F-box family protein; CONTAINS InterPro DOMAIN/s: F-box domain, cyclin-like (InterPro:IPR001810), F-box domain, Skp2-like (InterPro:IPR022364); BEST Arabidopsis thaliana protein match is: F-box family protein (TAIR:AT1G53550.1); Has 35333 Blast hits to 34	protein_coding
AT1G53820	AT1G53820.1	RING/U-box superfamily protein; FUNCTIONS IN: zinc ion binding; CONTAINS InterPro DOMAIN/s: Zinc finger, RING-type (InterPro:IPR001841), Zinc finger, C3HC4 RING-type (InterPro:IPR018957); BEST Arabidopsis thaliana protein match is: RING/U-box superfamily	protein_coding
AT1G53830	AT1G53830.1	encodes a pectin methylesterase	protein_coding	PECTIN METHYLESTERASE 2 (PME2)	PECTIN METHYLESTERASE 2 (ATPME2);PECTIN METHYLESTERASE 2 (PME2)
AT1G53940	AT1G53940.1	Encodes a lipase, has in vitro lipase activity with p-nitrophenyl acetate and p-nitrophenyl butyrate, gene expression induced by hormones, negatively regulates auxin signaling, involved in disease resistance	protein_coding	GDSL-MOTIF LIPASE 2 (GLIP2)	GDSL-MOTIF LIPASE 2 (GLIP2)
AT1G53990	AT1G53990.1	Contains lipase signature motif and GDSL domain.	protein_coding	GDSL-MOTIF LIPASE 3 (GLIP3)	GDSL-MOTIF LIPASE 3 (GLIP3)
AT1G54000	AT1G54000.1	GDSL-like Lipase/Acylhydrolase superfamily protein; FUNCTIONS IN: lipase activity, hydrolase activity, acting on ester bonds, carboxylesterase activity; INVOLVED IN: lipid metabolic process; LOCATED IN: vacuolar membrane, plasma membrane, vacuole, plant-t	protein_coding
AT1G54010	AT1G54010.1	GDSL-like Lipase/Acylhydrolase superfamily protein; FUNCTIONS IN: hydrolase activity, acting on ester bonds, carboxylesterase activity; INVOLVED IN: lipid metabolic process; LOCATED IN: plasma membrane, vacuole, membrane; EXPRESSED IN: cultured cell, leaf	protein_coding
AT1G54020	AT1G54020.2	GDSL-like Lipase/Acylhydrolase superfamily protein; FUNCTIONS IN: hydrolase activity, acting on ester bonds, carboxylesterase activity; INVOLVED IN: lipid metabolic process; LOCATED IN: vacuole; EXPRESSED IN: 16 plant structures; EXPRESSED DURING: 10 grow	protein_coding
AT1G54040	AT1G54040.2	Epithiospecifier protein, interacts with WRKY53. Involved in pathogen resistance and leaf senescence.	protein_coding	EPITHIOSPECIFIER PROTEIN (ESP)	EPITHIOSPECIFIER PROTEIN (ESP); (TASTY)
AT1G54200	AT1G54200.1	unknown protein; BEST Arabidopsis thaliana protein match is: unknown protein (TAIR:AT3G13980.1); Has 1084 Blast hits to 581 proteins in 136 species: Archae - 0; Bacteria - 72; Metazoa - 212; Fungi - 78; Plants - 102; Viruses - 0; Other Eukaryotes - 620 (s	protein_coding
AT1G54300	AT1G54300.1	unknown protein; BEST Arabidopsis thaliana protein match is: unknown protein (TAIR:AT3G05770.1); Has 107 Blast hits to 107 proteins in 18 species: Archae - 0; Bacteria - 0; Metazoa - 0; Fungi - 0; Plants - 94; Viruses - 0; Other Eukaryotes - 13 (source: N	protein_coding
AT1G54330	AT1G54330.1	NAC domain containing protein 20 (NAC020); FUNCTIONS IN: sequence-specific DNA binding transcription factor activity; INVOLVED IN: multicellular organismal development, regulation of transcription; LOCATED IN: cellular_component unknown; CONTAINS InterPro	protein_coding	NAC DOMAIN CONTAINING PROTEIN 20 (NAC020)	NAC DOMAIN CONTAINING PROTEIN 20 (ANAC020);NAC DOMAIN CONTAINING PROTEIN 20 (NAC020)
AT1G54540	AT1G54540.1	Late embryogenesis abundant (LEA) hydroxyproline-rich glycoprotein family; CONTAINS InterPro DOMAIN/s: Late embryogenesis abundant protein, group 2 (InterPro:IPR004864); BEST Arabidopsis thaliana protein match is: Late embryogenesis abundant (LEA) hydroxy	protein_coding
AT1G54550	AT1G54550.1	F-box and associated interaction domains-containing protein; CONTAINS InterPro DOMAIN/s: F-box domain, cyclin-like (InterPro:IPR001810), F-box domain, Skp2-like (InterPro:IPR022364), F-box associated domain, type 1 (InterPro:IPR006527), F-box associated i	protein_coding
AT1G54560	AT1G54560.1	member of Myosin-like proteins	protein_coding	(XIE)	(XIE);MYOSIN XI E (ATXIE)
AT1G54575	AT1G54575.1	unknown protein; Has 35333 Blast hits to 34131 proteins in 2444 species: Archae - 798; Bacteria - 22429; Metazoa - 974; Fungi - 991; Plants - 531; Viruses - 0; Other Eukaryotes - 9610 (source: NCBI BLink).	protein_coding
AT1G54660	AT1G54660.1	pseudogene, similar to vetispiradiene synthase, blastp match of 54% identity and 3.0e-79 P-value to GP|5360685|dbj|BAA82108.1||AB022719 vetispiradiene synthase {Solanum tuberosum}	pseudogene
AT1G54860	AT1G54860.1	Glycoprotein membrane precursor GPI-anchored; BEST Arabidopsis thaliana protein match is: Glycoprotein membrane precursor GPI-anchored (TAIR:AT3G06035.1); Has 83 Blast hits to 82 proteins in 14 species: Archae - 0; Bacteria - 0; Metazoa - 0; Fungi - 0; Pl	protein_coding
AT1G54870	AT1G54870.1	ChlADR is an aldehyde reductase that catalyzes the reduction of the aldehyde carbonyl groups on saturated and alpha,beta-unsaturated aldehydes with more than 5 carbons in vitro. The N-terminal region of this protein directs GFP to the chloroplast where wh	protein_coding
AT1G54890	AT1G54890.1	Late embryogenesis abundant (LEA) protein-related; FUNCTIONS IN: molecular_function unknown; INVOLVED IN: biological_process unknown; LOCATED IN: endomembrane system; EXPRESSED IN: 7 plant structures; EXPRESSED DURING: 4 anthesis, petal differentiation an	protein_coding
AT1G54930	AT1G54930.1	GRF zinc finger / Zinc knuckle protein; FUNCTIONS IN: zinc ion binding, nucleic acid binding; INVOLVED IN: biological_process unknown; CONTAINS InterPro DOMAIN/s: Zinc finger, CCHC-type (InterPro:IPR001878), Zinc finger, GRF-type (InterPro:IPR010666); BES	protein_coding
AT1G54940	AT1G54940.1	plant glycogenin-like starch initiation protein 4 (PGSIP4); FUNCTIONS IN: transferase activity, transferring glycosyl groups; INVOLVED IN: biosynthetic process; LOCATED IN: endomembrane system; EXPRESSED IN: 6 plant structures; EXPRESSED DURING: petal dif	protein_coding	PLANT GLYCOGENIN-LIKE STARCH INITIATION PROTEIN 4 (PGSIP4)	PLANT GLYCOGENIN-LIKE STARCH INITIATION PROTEIN 4 (PGSIP4)
AT1G54955	AT1G54955.1	transposable element gene; similar to unknown protein [Arabidopsis thaliana] (TAIR:AT4G05145.1); similar to hypothetical protein 23.t00046 [Brassica oleracea] (GB:ABD65629.1); contains domain NON-LTR RETROELEMENT REVERSE TRANSCRIPTASE RELATED (PTHR19446:S	transposable_element_gene
AT1G54970	AT1G54970.1	encodes a proline-rich protein that is specifically expressed in the root.	protein_coding	PROLINE-RICH PROTEIN 1 (PRP1)	PROLINE-RICH PROTEIN 1 (ATPRP1);ROOT HAIR SPECIFIC 7 (RHS7);PROLINE-RICH PROTEIN 1 (PRP1)
AT1G55030	AT1G55030.1	RNI-like superfamily protein; CONTAINS InterPro DOMAIN/s: FBD (InterPro:IPR013596), F-box domain, cyclin-like (InterPro:IPR001810), FBD-like (InterPro:IPR006566), Leucine-rich repeat 2 (InterPro:IPR013101); BEST Arabidopsis thaliana protein match is: F-bo	protein_coding
AT1G55035	AT1G55035.1	pseudogene, putative importin alpha, similar to importin alpha GI:3342556 from (Arabidopsis thaliana); blastp match of 66% identity and 2.6e-167 P-value to GP|13752562|gb|AAK38727.1|AF369707_1|AF369707 importin alpha 2 {Capsicum annuum}	pseudogene
AT1G55220	AT1G55220.1	unknown protein; Has 3 Blast hits to 3 proteins in 1 species: Archae - 0; Bacteria - 0; Metazoa - 0; Fungi - 0; Plants - 3; Viruses - 0; Other Eukaryotes - 0 (source: NCBI BLink).	protein_coding
AT1G55230	AT1G55230.1	Family of unknown function (DUF716) ; INVOLVED IN: biological_process unknown; LOCATED IN: endomembrane system; CONTAINS InterPro DOMAIN/s: Protein of unknown function DUF716 (InterPro:IPR006904); BEST Arabidopsis thaliana protein match is: Family of unkn	protein_coding
AT1G55240	AT1G55240.1	Family of unknown function (DUF716) ; FUNCTIONS IN: molecular_function unknown; INVOLVED IN: biological_process unknown; LOCATED IN: endomembrane system; EXPRESSED IN: hypocotyl, root, flower; EXPRESSED DURING: 4 anthesis; CONTAINS InterPro DOMAIN/s: Prot	protein_coding
AT1G55260	AT1G55260.1	Bifunctional inhibitor/lipid-transfer protein/seed storage 2S albumin superfamily protein; FUNCTIONS IN: lipid binding; INVOLVED IN: lipid transport; LOCATED IN: nucleus, anchored to membrane; EXPRESSED IN: 22 plant structures; EXPRESSED DURING: 13 growth	protein_coding
AT1G55380	AT1G55380.1	Cysteine/Histidine-rich C1 domain family protein; CONTAINS InterPro DOMAIN/s: DC1 (InterPro:IPR004146), C1-like (InterPro:IPR011424); BEST Arabidopsis thaliana protein match is: Cysteine/Histidine-rich C1 domain family protein (TAIR:AT1G55420.1); Has 4076	protein_coding
AT1G55410	AT1G55410.1	pseudogene, CHP-rich zinc finger protein, putative, similar to putative CHP-rich zinc finger protein GB:CAB77744 GI:7268217 from (Arabidopsis thaliana)	pseudogene
AT1G55420	AT1G55420.1	embryo sac development arrest 11 (EDA11); FUNCTIONS IN: zinc ion binding; INVOLVED IN: megagametogenesis; LOCATED IN: chloroplast; CONTAINS InterPro DOMAIN/s: DC1 (InterPro:IPR004146), Zinc finger, PHD-type (InterPro:IPR001965), C1-like (InterPro:IPR01142	protein_coding	EMBRYO SAC DEVELOPMENT ARREST 11 (EDA11)	EMBRYO SAC DEVELOPMENT ARREST 11 (EDA11)
AT1G55430	AT1G55430.1	Cysteine/Histidine-rich C1 domain family protein; FUNCTIONS IN: zinc ion binding; LOCATED IN: cellular_component unknown; EXPRESSED IN: root; CONTAINS InterPro DOMAIN/s: DC1 (InterPro:IPR004146), Zinc finger, PHD-type (InterPro:IPR001965), C1-like (InterP	protein_coding
AT1G55440	AT1G55440.1	Cysteine/Histidine-rich C1 domain family protein; FUNCTIONS IN: zinc ion binding; CONTAINS InterPro DOMAIN/s: Zinc finger, RING-type (InterPro:IPR001841), DC1 (InterPro:IPR004146), Zinc finger, PHD-type (InterPro:IPR001965), C1-like (InterPro:IPR011424);	protein_coding
AT1G55560	AT1G55560.1	SKU5 similar 14 (sks14); FUNCTIONS IN: oxidoreductase activity, copper ion binding; INVOLVED IN: oxidation reduction; LOCATED IN: endomembrane system; EXPRESSED IN: 9 plant structures; EXPRESSED DURING: L mature pollen stage, M germinated pollen stage, 4	protein_coding	SKU5 SIMILAR 14 (sks14)	SKU5 SIMILAR 14 (sks14)
AT1G55570	AT1G55570.1	SKU5 similar 12 (sks12); FUNCTIONS IN: oxidoreductase activity, copper ion binding; INVOLVED IN: oxidation reduction; LOCATED IN: endomembrane system; EXPRESSED IN: 9 plant structures; EXPRESSED DURING: L mature pollen stage, M germinated pollen stage, 4	protein_coding	SKU5 SIMILAR 12 (sks12)	SKU5 SIMILAR 12 (sks12)
AT1G55580	AT1G55580.1	Encodes a member of the GRAS family of putative transcriptional regulators. It is involved in the initiation of axillary meristems during both the vegetative and reproductive growth phases and functions upstream of REV and AXR1 in the regulation of shoot	protein_coding	LATERAL SUPPRESSOR (LAS)	LATERAL SUPPRESSOR (LAS);SCARECROW-LIKE 18 (SCL18)
AT1G55600	AT1G55600.1	member of WRKY Transcription Factor; Group I. It has WRKY domain at its N terminal end and zinc-finger like motif.	protein_coding	WRKY DNA-BINDING PROTEIN 10 (WRKY10)	WRKY DNA-BINDING PROTEIN 10 (WRKY10); (ATWRKY10);MINISEED 3 (MINI3)
AT1G55650	AT1G55650.1	HMG (high mobility group) box protein with ARID/BRIGHT DNA-binding domain; FUNCTIONS IN: sequence-specific DNA binding transcription factor activity; LOCATED IN: chloroplast; CONTAINS InterPro DOMAIN/s: High mobility group, superfamily (InterPro:IPR009071	protein_coding
AT1G55700	AT1G55700.1	Cysteine/Histidine-rich C1 domain family protein; FUNCTIONS IN: zinc ion binding; INVOLVED IN: biological_process unknown; LOCATED IN: intracellular; CONTAINS InterPro DOMAIN/s: DC1 (InterPro:IPR004146), Zinc finger, PHD-type (InterPro:IPR001965), Zinc fi	protein_coding
AT1G55720	AT1G55720.1	member of Low affinity calcium antiporter CAX2 family	protein_coding	CATION EXCHANGER 6 (CAX6)	(ATCAX6);CATION EXCHANGER 6 (CAX6)
AT1G56030	AT1G56030.1	RING/U-box superfamily protein; FUNCTIONS IN: ubiquitin-protein ligase activity, RNA binding; INVOLVED IN: translation, protein ubiquitination; LOCATED IN: ubiquitin ligase complex; EXPRESSED IN: flower; EXPRESSED DURING: petal differentiation and expansi	protein_coding
AT1G56040	AT1G56040.1	HEAT/U-box domain-containing protein; FUNCTIONS IN: ubiquitin-protein ligase activity, binding; INVOLVED IN: RNA metabolic process, protein ubiquitination; LOCATED IN: ubiquitin ligase complex; EXPRESSED IN: egg cell; CONTAINS InterPro DOMAIN/s: U box dom	protein_coding
AT1G56250	AT1G56250.1	phloem protein 2-B14 (PP2-B14); FUNCTIONS IN: carbohydrate binding; LOCATED IN: endomembrane system; CONTAINS InterPro DOMAIN/s: F-box domain, cyclin-like (InterPro:IPR001810); BEST Arabidopsis thaliana protein match is: phloem protein 2-B13 (TAIR:AT1G562	protein_coding	PHLOEM PROTEIN 2-B14 (PP2-B14)	PHLOEM PROTEIN 2-B14 (AtPP2-B14);PHLOEM PROTEIN 2-B14 (PP2-B14)
AT1G56270	AT1G56270.1	unknown protein; Has 38 Blast hits to 38 proteins in 3 species: Archae - 0; Bacteria - 0; Metazoa - 0; Fungi - 0; Plants - 38; Viruses - 0; Other Eukaryotes - 0 (source: NCBI BLink).	protein_coding
AT1G56360	AT1G56360.1	purple acid phosphatase 6 (PAP6); FUNCTIONS IN: protein serine/threonine phosphatase activity, acid phosphatase activity; INVOLVED IN: biological_process unknown; LOCATED IN: endomembrane system; EXPRESSED IN: petal, leaf whorl, sepal, flower; EXPRESSED D	protein_coding	PURPLE ACID PHOSPHATASE 6 (PAP6)	PURPLE ACID PHOSPHATASE 6 (PAP6); (ATPAP6)
AT1G56380	AT1G56380.2	Mitochondrial transcription termination factor family protein; FUNCTIONS IN: molecular_function unknown; INVOLVED IN: biological_process unknown; LOCATED IN: cellular_component unknown; EXPRESSED IN: sperm cell; CONTAINS InterPro DOMAIN/s: Mitochodrial tr	protein_coding
AT1G56490	AT1G56490.1	pseudogene, pectinesterase, blastp match of 38% identity and 1.5e-56 P-value to GP|14495216|dbj|BAB60935.1||AP003578 putative pectin methylesterase {Oryza sativa (japonica cultivar-group)}	pseudogene
AT1G56540	AT1G56540.1	Disease resistance protein (TIR-NBS-LRR class) family; FUNCTIONS IN: transmembrane receptor activity, nucleoside-triphosphatase activity, nucleotide binding, ATP binding; INVOLVED IN: signal transduction, defense response, apoptosis, innate immune respons	protein_coding
AT1G56630	AT1G56630.1	alpha/beta-Hydrolases superfamily protein; FUNCTIONS IN: triglyceride lipase activity; INVOLVED IN: lipid metabolic process; LOCATED IN: cellular_component unknown; CONTAINS InterPro DOMAIN/s: Lipase, class 3 (InterPro:IPR002921); BEST Arabidopsis thalian	protein_coding
AT1G57565	AT1G57565.1	SWI-SNF-related chromatin binding protein; BEST Arabidopsis thaliana protein match is: F-box family protein (TAIR:AT1G57580.1); Has 58 Blast hits to 53 proteins in 4 species: Archae - 0; Bacteria - 0; Metazoa - 0; Fungi - 0; Plants - 58; Viruses - 0; Othe	protein_coding
AT1G57570	AT1G57570.1	Mannose-binding lectin superfamily protein; CONTAINS InterPro DOMAIN/s: Mannose-binding lectin (InterPro:IPR001229); BEST Arabidopsis thaliana protein match is: Mannose-binding lectin superfamily protein (TAIR:AT1G61230.1); Has 2072 Blast hits to 671 prot	protein_coding
AT1G57580	AT1G57580.1	F-box family protein; CONTAINS InterPro DOMAIN/s: F-box domain, cyclin-like (InterPro:IPR001810), F-box associated interaction domain (InterPro:IPR017451); BEST Arabidopsis thaliana protein match is: SWI-SNF-related chromatin binding protein (TAIR:AT1G575	protein_coding
AT1G57670	AT1G57670.1	Toll-Interleukin-Resistance (TIR) domain family protein; FUNCTIONS IN: transmembrane receptor activity; INVOLVED IN: signal transduction, defense response, innate immune response; LOCATED IN: intrinsic to membrane; CONTAINS InterPro DOMAIN/s: Toll-Interle	protein_coding
AT1G57690	AT1G57690.1	F-box/RNI-like superfamily protein; CONTAINS InterPro DOMAIN/s: F-box domain, cyclin-like (InterPro:IPR001810), F-box domain, Skp2-like (InterPro:IPR022364); BEST Arabidopsis thaliana protein match is: RNI-like superfamily protein (TAIR:AT3G18150.1); Has	protein_coding
AT1G57750	AT1G57750.1	Encodes a CYP96A15, midchain alkane hydroxylase, involved in cuticular wax biosynthesis.	protein_coding	CYTOCHROME P450, FAMILY 96, SUBFAMILY A, POLYPEPTIDE 15 (CYP96A15)	MID-CHAIN ALKANE HYDROXYLASE 1 (MAH1);"CYTOCHROME P450, FAMILY 96, SUBFAMILY A, POLYPEPTIDE 15" (CYP96A15)
AT1G57800	AT1G57800.1	predicted to encode a protein with an N-terminal PHD domain and two RING domains surrounding an SRA domain. Attempts to isolate ORTH3/VIM5 cDNA through RT-PCR were unsuccessful and only one Arabidopsis EST is associated with this locus. A paternally expre	protein_coding	VARIANT IN METHYLATION 5 (VIM5)	VARIANT IN METHYLATION 5 (VIM5);ORTHRUS 3 (ORTH3)
AT1G57810	AT1G57810.1	transposable element gene; pseudogene, similar to putative AP endonuclease/reverse transcriptase, blastp match of 29% identity and 1.1e-12 P-value to GP|21952510|gb|AAM82604.1|AF525305_2|AF525305 putative AP endonuclease/reverse transcriptase {Brassica na	transposable_element_gene
AT1G57830	AT1G57830.1	Toll-Interleukin-Resistance (TIR) domain family protein; FUNCTIONS IN: transmembrane receptor activity; INVOLVED IN: signal transduction, defense response, innate immune response; LOCATED IN: intrinsic to membrane; EXPRESSED IN: 12 plant structures; EXPRE	protein_coding
AT1G57840	AT1G57840.1	pseudogene, putative disease resistance protein	pseudogene
AT1G58037	AT1G58037.1	Cysteine/Histidine-rich C1 domain family protein; FUNCTIONS IN: molecular_function unknown; INVOLVED IN: intracellular signaling pathway; LOCATED IN: cellular_component unknown; CONTAINS InterPro DOMAIN/s: Protein kinase C-like, phorbol ester/diacylglycer	protein_coding
AT1G58050	AT1G58050.1	RNA helicase family protein; FUNCTIONS IN: helicase activity, ATP binding, nucleic acid binding, ATP-dependent helicase activity; INVOLVED IN: biological_process unknown; LOCATED IN: chloroplast; EXPRESSED IN: cultured cell; CONTAINS InterPro DOMAIN/s: He	protein_coding
AT1G58090	AT1G58090.1	F-box and associated interaction domains-containing protein; CONTAINS InterPro DOMAIN/s: F-box domain, cyclin-like (InterPro:IPR001810), F-box domain, Skp2-like (InterPro:IPR022364), F-box associated domain, type 1 (InterPro:IPR006527), F-box associated i	protein_coding
AT1G58260	AT1G58260.1	member of CYP79C subfamily of cytochrome p450s. Encodes a putative xylan endohydrolase. similar to some closely linked pseudogenes.	protein_coding	CYTOCHROME P450 79C2 (CYP79C2)	CYTOCHROME P450 79C2 (CYP79C2); (CYP79C3P)
AT1G58300	AT1G58300.1	Encodes a member (HO4) of the heme oxygenase family.	protein_coding	HEME OXYGENASE 4 (ho4)	HEME OXYGENASE 4 (ho4)
AT1G58330	AT1G58330.1	ZW2; BEST Arabidopsis thaliana protein match is: RESPONSE TO ABA AND SALT 1 (TAIR:AT1G09950.1); Has 556 Blast hits to 556 proteins in 39 species: Archae - 0; Bacteria - 0; Metazoa - 0; Fungi - 0; Plants - 556; Viruses - 0; Other Eukaryotes - 0 (source: NC	protein_coding	(ZW2)	(ZW2)
AT1G58340	AT1G58340.1	Encodes a putative plant MATE (multidrug and toxic compound extrusion) transporter tha is localized to small organelles and is involved in determining the rate of organ initiation.	protein_coding	(ZF14)	(ZF14);ZRIZI (ZRZ)
AT1G58400	AT1G58400.1	Disease resistance protein (CC-NBS-LRR class) family; FUNCTIONS IN: ATP binding; INVOLVED IN: defense response, apoptosis; LOCATED IN: cellular_component unknown; CONTAINS InterPro DOMAIN/s: NB-ARC (InterPro:IPR002182), Disease resistance protein (InterPr	protein_coding
AT1G58410	AT1G58410.1	Disease resistance protein (CC-NBS-LRR class) family; FUNCTIONS IN: ATP binding; INVOLVED IN: defense response, apoptosis; LOCATED IN: cellular_component unknown; EXPRESSED IN: 7 plant structures; EXPRESSED DURING: F mature embryo stage, petal differentia	protein_coding
AT1G58460	AT1G58460.1	unknown protein; Has 35 Blast hits to 35 proteins in 8 species: Archae - 0; Bacteria - 0; Metazoa - 0; Fungi - 0; Plants - 35; Viruses - 0; Other Eukaryotes - 0 (source: NCBI BLink).	protein_coding
AT1G59670	AT1G59670.1	Encodes glutathione transferase belonging to the tau class of GSTs. Naming convention according to Wagner et al. (2002).	protein_coding	GLUTATHIONE S-TRANSFERASE TAU 15 (GSTU15)	GLUTATHIONE S-TRANSFERASE TAU 15 (ATGSTU15);GLUTATHIONE S-TRANSFERASE TAU 15 (GSTU15)
AT1G59675	AT1G59675.1	F-box family protein; FUNCTIONS IN: molecular_function unknown; INVOLVED IN: biological_process unknown; LOCATED IN: chloroplast; CONTAINS InterPro DOMAIN/s: F-box domain, cyclin-like (InterPro:IPR001810), F-box domain, Skp2-like (InterPro:IPR022364); BES	protein_coding
AT1G59680	AT1G59680.1	embryo sac development arrest 1 (EDA1); CONTAINS InterPro DOMAIN/s: F-box domain, cyclin-like (InterPro:IPR001810), F-box domain, Skp2-like (InterPro:IPR022364), F-box associated domain, type 1 (InterPro:IPR006527), F-box associated interaction domain (In	protein_coding	EMBRYO SAC DEVELOPMENT ARREST 1 (EDA1)	EMBRYO SAC DEVELOPMENT ARREST 1 (EDA1)
AT1G59690	AT1G59690.1	F-box associated ubiquitination effector family protein; CONTAINS InterPro DOMAIN/s: F-box associated domain, type 3 (InterPro:IPR013187); BEST Arabidopsis thaliana protein match is: F-box associated ubiquitination effector family protein (TAIR:AT4G13060.	protein_coding
AT1G59722	AT1G59722.1	unknown protein; Has 9 Blast hits to 9 proteins in 2 species: Archae - 0; Bacteria - 0; Metazoa - 0; Fungi - 0; Plants - 9; Viruses - 0; Other Eukaryotes - 0 (source: NCBI BLink).	protein_coding
AT1G59730	AT1G59730.1	thioredoxin H-type 7 (TH7); INVOLVED IN: N-terminal protein myristoylation, cell redox homeostasis; LOCATED IN: cellular_component unknown; EXPRESSED IN: 8 plant structures; EXPRESSED DURING: 4 anthesis, petal differentiation and expansion stage; CONTAINS	protein_coding	THIOREDOXIN H-TYPE 7 (TH7)	THIOREDOXIN H-TYPE 7 (ATH7);THIOREDOXIN H-TYPE 7 (TH7)
AT1G59740	AT1G59740.1	Major facilitator superfamily protein; FUNCTIONS IN: transporter activity; INVOLVED IN: oligopeptide transport, response to nematode; LOCATED IN: plasma membrane, membrane; EXPRESSED IN: 19 plant structures; EXPRESSED DURING: 10 growth stages; CONTAINS In	protein_coding
AT1G59780	AT1G59780.1	NB-ARC domain-containing disease resistance protein; FUNCTIONS IN: ATP binding; INVOLVED IN: defense response, apoptosis; LOCATED IN: cellular_component unknown; EXPRESSED IN: hypocotyl, root, flower, synergid; EXPRESSED DURING: 4 anthesis; CONTAINS Inter	protein_coding
AT1G59790	AT1G59790.1	Cullin family protein; FUNCTIONS IN: ubiquitin protein ligase binding; INVOLVED IN: ubiquitin-dependent protein catabolic process; LOCATED IN: cullin-RING ubiquitin ligase complex; EXPRESSED IN: 8 plant structures; EXPRESSED DURING: L mature pollen stage,	protein_coding
AT1G59810	AT1G59810.1	AGAMOUS-like 50 (AGL50); FUNCTIONS IN: sequence-specific DNA binding transcription factor activity; INVOLVED IN: regulation of transcription, DNA-dependent; LOCATED IN: nucleus; CONTAINS InterPro DOMAIN/s: Transcription factor, MADS-box (InterPro:IPR00210	protein_coding	AGAMOUS-LIKE 50 (AGL50)	AGAMOUS-LIKE 50 (AGL50)
AT1G59980	AT1G59980.1	ARG1-like 2 (ARL2); FUNCTIONS IN: unfolded protein binding, heat shock protein binding; INVOLVED IN: protein folding; LOCATED IN: cellular_component unknown; EXPRESSED IN: embryo, leaf whorl, carpel, seed; EXPRESSED DURING: F mature embryo stage, petal di	protein_coding	ARG1-LIKE 2 (ARL2)	ARF-LIKE 2 (ARL2); (ATDJC39);ARG1-LIKE 2 (ARL2)
AT1G60030	AT1G60030.1	nucleobase-ascorbate transporter 7 (NAT7); FUNCTIONS IN: transmembrane transporter activity; INVOLVED IN: transport, transmembrane transport; LOCATED IN: plasma membrane, membrane; EXPRESSED IN: 8 plant structures; EXPRESSED DURING: C globular stage, peta	protein_coding	NUCLEOBASE-ASCORBATE TRANSPORTER 7 (NAT7)	ARABIDOPSIS NUCLEOBASE-ASCORBATE TRANSPORTER 7 (ATNAT7);NUCLEOBASE-ASCORBATE TRANSPORTER 7 (NAT7)
AT1G60040	AT1G60040.1	AGAMOUS-like 49 (AGL49); FUNCTIONS IN: sequence-specific DNA binding transcription factor activity; INVOLVED IN: regulation of transcription, DNA-dependent; LOCATED IN: nucleus; EXPRESSED IN: central cell, male gametophyte, pedicel, pollen tube; EXPRESSED	protein_coding	AGAMOUS-LIKE 49 (AGL49)	AGAMOUS-LIKE 49 (AGL49)
AT1G60050	AT1G60050.1	Nodulin MtN21 /EamA-like transporter family protein; FUNCTIONS IN: molecular_function unknown; INVOLVED IN: biological_process unknown; LOCATED IN: endomembrane system, membrane; CONTAINS InterPro DOMAIN/s: Protein of unknown function DUF6, transmembrane	protein_coding
AT1G60070	AT1G60070.2	Adaptor protein complex AP-1, gamma subunit; FUNCTIONS IN: protein transporter activity, clathrin binding, binding; INVOLVED IN: intracellular protein transport, vesicle-mediated transport, protein transport; LOCATED IN: membrane coat, Golgi apparatus par	protein_coding
AT1G60075	AT1G60075.1	pseudogene, F-box protein-related, contains TIGRFAM TIGR01640 : F-box protein interaction domain	pseudogene
AT1G60110	AT1G60110.1	Mannose-binding lectin superfamily protein; EXPRESSED IN: cultured cell; CONTAINS InterPro DOMAIN/s: Mannose-binding lectin (InterPro:IPR001229); BEST Arabidopsis thaliana protein match is: Mannose-binding lectin superfamily protein (TAIR:AT1G60130.1); Ha	protein_coding
AT1G60130	AT1G60130.1	Mannose-binding lectin superfamily protein; CONTAINS InterPro DOMAIN/s: Mannose-binding lectin (InterPro:IPR001229); BEST Arabidopsis thaliana protein match is: Mannose-binding lectin superfamily protein (TAIR:AT1G60110.1); Has 1891 Blast hits to 649 prot	protein_coding
AT1G60240	AT1G60240.1	NAC (No Apical Meristem) domain transcriptional regulator superfamily protein; CONTAINS InterPro DOMAIN/s: No apical meristem (NAM) protein (InterPro:IPR003441); BEST Arabidopsis thaliana protein match is: NAC (No Apical Meristem) domain transcriptional r	protein_coding
AT1G60250	AT1G60250.1	B-box zinc finger family protein; FUNCTIONS IN: sequence-specific DNA binding transcription factor activity, zinc ion binding; INVOLVED IN: regulation of transcription; LOCATED IN: endomembrane system, intracellular; CONTAINS InterPro DOMAIN/s: Zinc finge	protein_coding
AT1G60300	AT1G60300.1	NAC (No Apical Meristem) domain transcriptional regulator superfamily protein; CONTAINS InterPro DOMAIN/s: No apical meristem (NAM) protein (InterPro:IPR003441); BEST Arabidopsis thaliana protein match is: NAC (No Apical Meristem) domain transcriptional r	protein_coding
AT1G60320	AT1G60320.1	Toll-Interleukin-Resistance (TIR) domain family protein; FUNCTIONS IN: transmembrane receptor activity; INVOLVED IN: signal transduction, defense response, innate immune response; LOCATED IN: intrinsic to membrane; CONTAINS InterPro DOMAIN/s: Toll-Interle	protein_coding
AT1G60340	AT1G60340.1	NAC (No Apical Meristem) domain transcriptional regulator superfamily protein; CONTAINS InterPro DOMAIN/s: No apical meristem (NAM) protein (InterPro:IPR003441); BEST Arabidopsis thaliana protein match is: NAC (No Apical Meristem) domain transcriptional r	protein_coding
AT1G60350	AT1G60350.1	NAC domain containing protein 24 (NAC024); CONTAINS InterPro DOMAIN/s: No apical meristem (NAM) protein (InterPro:IPR003441); BEST Arabidopsis thaliana protein match is: NAC (No Apical Meristem) domain transcriptional regulator superfamily protein (TAIR:A	protein_coding	NAC DOMAIN CONTAINING PROTEIN 24 (NAC024)	NAC DOMAIN CONTAINING PROTEIN 24 (anac024);NAC DOMAIN CONTAINING PROTEIN 24 (NAC024)
AT1G60370	AT1G60370.1	F-box and associated interaction domains-containing protein; CONTAINS InterPro DOMAIN/s: F-box domain, cyclin-like (InterPro:IPR001810), F-box domain, Skp2-like (InterPro:IPR022364), F-box associated domain, type 3 (InterPro:IPR013187), F-box associated i	protein_coding
AT1G60380	AT1G60380.1	NAC (No Apical Meristem) domain transcriptional regulator superfamily protein; CONTAINS InterPro DOMAIN/s: No apical meristem (NAM) protein (InterPro:IPR003441); BEST Arabidopsis thaliana protein match is: NAC domain containing protein 24 (TAIR:AT1G60350.	protein_coding
AT1G60400	AT1G60400.1	F-box/RNI-like superfamily protein; CONTAINS InterPro DOMAIN/s: F-box domain, cyclin-like (InterPro:IPR001810), F-box domain, Skp2-like (InterPro:IPR022364), Leucine-rich repeat 2 (InterPro:IPR013101); BEST Arabidopsis thaliana protein match is: F-box fam	protein_coding
AT1G60410	AT1G60410.1	A paternally expressed imprinted gene.	protein_coding
AT1G60480	AT1G60480.1	pseudogene, putative ADP-ribosylation factor, similar to ADP-ribosylation factor GI:166586 from (Arabidopsis thaliana); blastp match of 100% identity and 7.4e-53 P-value to GP|17154685|emb|CAD12855.1||AJ421017 ADP-ribosylation factor {Gossypium hirsutum}	pseudogene
AT1G60570	AT1G60570.1	Galactose oxidase/kelch repeat superfamily protein; FUNCTIONS IN: molecular_function unknown; INVOLVED IN: biological_process unknown; LOCATED IN: cellular_component unknown; EXPRESSED IN: flower, cultured cell; EXPRESSED DURING: petal differentiation and	protein_coding
AT1G60780	AT1G60780.1	HAPLESS 13 (HAP13); INVOLVED IN: intracellular protein transport, transport, vesicle-mediated transport; LOCATED IN: clathrin vesicle coat, clathrin adaptor complex; EXPRESSED IN: 23 plant structures; EXPRESSED DURING: 15 growth stages; CONTAINS InterPro	protein_coding	HAPLESS 13 (HAP13)	HAPLESS 13 (HAP13)
AT1G60980	AT1G60980.1	gibberellin 20-oxidase 4 (GA20OX4); CONTAINS InterPro DOMAIN/s: Isopenicillin N synthase (InterPro:IPR002283), Oxoglutarate/iron-dependent oxygenase (InterPro:IPR005123); BEST Arabidopsis thaliana protein match is: gibberellin 20-oxidase 3 (TAIR:AT5G07200	protein_coding	GIBBERELLIN 20-OXIDASE 4 (GA20OX4)	GIBBERELLIN 20-OXIDASE 4 (ATGA20OX4);GIBBERELLIN 20-OXIDASE 4 (GA20OX4)
AT1G60985	AT1G60985.1	Encodes a member of a family of small, secreted, cysteine rich proteins with sequence similarity to SCR (S locus cysteine-rich protein).	protein_coding	SCR-LIKE 6 (SCRL6)	SCR-LIKE 6 (SCRL6)
AT1G61093	AT1G61093.1	unknown protein; FUNCTIONS IN: molecular_function unknown; INVOLVED IN: biological_process unknown; LOCATED IN: cellular_component unknown; BEST Arabidopsis thaliana protein match is: unknown protein (TAIR:AT1G61095.1); Has 30201 Blast hits to 17322 prote	protein_coding
AT1G61105	AT1G61105.1	Toll-Interleukin-Resistance (TIR) domain family protein; FUNCTIONS IN: transmembrane receptor activity; INVOLVED IN: signal transduction, innate immune response; LOCATED IN: intrinsic to membrane; CONTAINS InterPro DOMAIN/s: Toll-Interleukin receptor (Int	protein_coding
AT1G61110	AT1G61110.1	NAC domain containing protein 25 (NAC025); FUNCTIONS IN: sequence-specific DNA binding transcription factor activity; INVOLVED IN: multicellular organismal development, regulation of transcription; LOCATED IN: cellular_component unknown; EXPRESSED IN: 6 p	protein_coding	NAC DOMAIN CONTAINING PROTEIN 25 (NAC025)	NAC DOMAIN CONTAINING PROTEIN 25 (anac025);NAC DOMAIN CONTAINING PROTEIN 25 (NAC025)
AT1G61120	AT1G61120.1	Encodes a geranyllinalool synthase that produces a precursor to TMTT, a volatile plant defense C16-homoterpene. GES transcript levels rise in response to alamethicin, a fungal peptide mixture that damages membranes. This transcriptional response is blocke	protein_coding	TERPENE SYNTHASE 04 (TPS04)	TERPENE SYNTHASE 04 (TPS04);GERANYLLINALOOL SYNTHASE (GES);TERPENE SYNTHASE 4 (TPS4)
AT1G61130	AT1G61130.1	serine carboxypeptidase-like 32 (SCPL32); FUNCTIONS IN: serine-type carboxypeptidase activity; INVOLVED IN: proteolysis; LOCATED IN: endomembrane system; EXPRESSED IN: male gametophyte, root, flower; EXPRESSED DURING: 4 anthesis; CONTAINS InterPro DOMAIN/	protein_coding	SERINE CARBOXYPEPTIDASE-LIKE 32 (SCPL32)	SERINE CARBOXYPEPTIDASE-LIKE 32 (SCPL32)
AT1G61270	AT1G61270.1	Transmembrane amino acid transporter family protein; CONTAINS InterPro DOMAIN/s: Amino acid transporter, transmembrane (InterPro:IPR013057); BEST Arabidopsis thaliana protein match is: Transmembrane amino acid transporter family protein (TAIR:AT3G01760.1)	protein_coding
AT1G61320	AT1G61320.1	FBD / Leucine Rich Repeat domains containing protein; CONTAINS InterPro DOMAIN/s: FBD (InterPro:IPR013596), FBD-like (InterPro:IPR006566); BEST Arabidopsis thaliana protein match is: FBD, F-box and Leucine Rich Repeat domains containing protein (TAIR:AT1G	protein_coding
AT1G61330	AT1G61330.1	FBD, F-box and Leucine Rich Repeat domains containing protein; CONTAINS InterPro DOMAIN/s: FBD (InterPro:IPR013596), F-box domain, Skp2-like (InterPro:IPR022364), FBD-like (InterPro:IPR006566); BEST Arabidopsis thaliana protein match is: FBD / Leucine Ric	protein_coding
AT1G61540	AT1G61540.1	Galactose oxidase/kelch repeat superfamily protein; CONTAINS InterPro DOMAIN/s: F-box domain, cyclin-like (InterPro:IPR001810), Galactose oxidase/kelch, beta-propeller (InterPro:IPR011043), Kelch repeat type 1 (InterPro:IPR006652), Kelch related (InterPro	protein_coding
AT1G61560	AT1G61560.1	A member of a large family of seven-transmembrane domain proteins specific to plants, homologs of the barley mildew resistance locus o (MLO) protein. The Arabidopsis genome contains 15 genes encoding MLO proteins, with localization in plasma membrane. Phy	protein_coding	MILDEW RESISTANCE LOCUS O 6 (MLO6)	MILDEW RESISTANCE LOCUS O 6 (MLO6);MILDEW RESISTANCE LOCUS O 6 (ATMLO6)
AT1G61590	AT1G61590.1	Protein kinase superfamily protein; FUNCTIONS IN: protein serine/threonine kinase activity, protein kinase activity, kinase activity, ATP binding; INVOLVED IN: protein amino acid phosphorylation; LOCATED IN: chloroplast; EXPRESSED IN: 6 plant structures;	protein_coding
AT1G61630	AT1G61630.1	equilibrative nucleoside transporter 7 (ENT7); FUNCTIONS IN: nucleoside transmembrane transporter activity; INVOLVED IN: transport; LOCATED IN: plasma membrane; EXPRESSED IN: petal, leaf whorl, sperm cell, sepal, flower; EXPRESSED DURING: 4 anthesis, peta	protein_coding	EQUILIBRATIVE NUCLEOSIDE TRANSPORTER 7 (ENT7)	(ATENT7);EQUILIBRATIVE NUCLEOSIDE TRANSPORTER 7 (ENT7)
AT1G61640	AT1G61640.1	Protein kinase superfamily protein; CONTAINS InterPro DOMAIN/s: ABC-1 (InterPro:IPR004147), Protein kinase-like domain (InterPro:IPR011009); BEST Arabidopsis thaliana protein match is: Protein kinase superfamily protein (TAIR:AT1G11390.1); Has 9331 Blast	protein_coding
AT1G61650	AT1G61650.1	pseudogene, similar to chromomethylase-like protein, blastp match of 45% identity and 3.0e-24 P-value to GP|27529842|dbj|BAC53936.1||AB032538 chromomethylase-like protein {Nicotiana tabacum}	pseudogene
AT1G61660	AT1G61660.1	basic helix-loop-helix (bHLH) DNA-binding superfamily protein; FUNCTIONS IN: DNA binding, sequence-specific DNA binding transcription factor activity; INVOLVED IN: regulation of transcription; LOCATED IN: nucleus; EXPRESSED IN: 22 plant structures; EXPRES	protein_coding
AT1G61680	AT1G61680.1	terpene synthase 14 (TPS14); CONTAINS InterPro DOMAIN/s: Terpene synthase, metal-binding domain (InterPro:IPR005630), Terpenoid synthase (InterPro:IPR008949), Terpenoid cylases/protein prenyltransferase alpha-alpha toroid (InterPro:IPR008930), Terpene syn	protein_coding	TERPENE SYNTHASE 14 (TPS14)	TERPENE SYNTHASE 14 (TPS14);TERPENE SYNTHASE 14 (ATTPS14)
AT1G61710	AT1G61710.1	Cysteine/Histidine-rich C1 domain family protein; CONTAINS InterPro DOMAIN/s: DC1 (InterPro:IPR004146); BEST Arabidopsis thaliana protein match is: Cysteine/Histidine-rich C1 domain family protein (TAIR:AT1G61840.1); Has 735 Blast hits to 396 proteins in	protein_coding
AT1G61740	AT1G61740.1	Sulfite exporter TauE/SafE family protein; LOCATED IN: endomembrane system, integral to membrane; EXPRESSED IN: 22 plant structures; EXPRESSED DURING: 13 growth stages; CONTAINS InterPro DOMAIN/s: Protein of unknown function DUF81 (InterPro:IPR002781); BE	protein_coding
AT1G61750	AT1G61750.1	Receptor-like protein kinase-related family protein; FUNCTIONS IN: molecular_function unknown; INVOLVED IN: biological_process unknown; LOCATED IN: endomembrane system; EXPRESSED IN: root; CONTAINS InterPro DOMAIN/s: Protein of unknown function DUF26 (Int	protein_coding
AT1G61810	AT1G61810.3	beta-glucosidase 45 (BGLU45); FUNCTIONS IN: cation binding, hydrolase activity, hydrolyzing O-glycosyl compounds, catalytic activity; INVOLVED IN: lignin biosynthetic process; LOCATED IN: endomembrane system; EXPRESSED IN: 18 plant structures; EXPRESSED D	protein_coding	BETA-GLUCOSIDASE 45 (BGLU45)	BETA-GLUCOSIDASE 45 (BGLU45)
AT1G61820	AT1G61820.1	beta glucosidase 46 (BGLU46); FUNCTIONS IN: cation binding, hydrolase activity, hydrolyzing O-glycosyl compounds, catalytic activity; INVOLVED IN: lignin biosynthetic process; LOCATED IN: endomembrane system; EXPRESSED IN: 12 plant structures; EXPRESSED D	protein_coding	BETA GLUCOSIDASE 46 (BGLU46)	BETA GLUCOSIDASE 46 (BGLU46)
AT1G61830	AT1G61830.1	pseudogene, CHP-rich zinc finger protein, putative, similar to putative CHP-rich zinc finger protein GI:9293934 from (Arabidopsis thaliana)	pseudogene
AT1G61840	AT1G61840.1	Cysteine/Histidine-rich C1 domain family protein; FUNCTIONS IN: zinc ion binding; INVOLVED IN: intracellular signaling pathway; LOCATED IN: cellular_component unknown; CONTAINS InterPro DOMAIN/s: Protein kinase C-like, phorbol ester/diacylglycerol binding	protein_coding
AT1G62220	AT1G62220.1	unknown protein; FUNCTIONS IN: molecular_function unknown; INVOLVED IN: biological_process unknown; LOCATED IN: endomembrane system; BEST Arabidopsis thaliana protein match is: unknown protein (TAIR:AT1G62000.1); Has 131 Blast hits to 122 proteins in 40 s	protein_coding
AT1G62270	AT1G62270.1	F-box and associated interaction domains-containing protein; CONTAINS InterPro DOMAIN/s: F-box domain, cyclin-like (InterPro:IPR001810), F-box domain, Skp2-like (InterPro:IPR022364), F-box associated domain, type 1 (InterPro:IPR006527), F-box associated i	protein_coding
AT1G62290	AT1G62290.1	Saposin-like aspartyl protease family protein; FUNCTIONS IN: aspartic-type endopeptidase activity; INVOLVED IN: proteolysis, lipid metabolic process; LOCATED IN: vacuole; EXPRESSED IN: 10 plant structures; EXPRESSED DURING: LP.06 six leaves visible, LP.04	protein_coding
AT1G62300	AT1G62300.1	Encodes a transcription factor WRKY6. Regulates Phosphate1 (Pho1) expression in response to low phosphate (Pi) stress.	protein_coding	(WRKY6)	(WRKY6); (ATWRKY6)
AT1G62360	AT1G62360.1	Class I knotted-like homeodomain protein that is required for shoot apical meristem (SAM) formation during embryogenesis and for SAM function throughout the lifetime of the plant. Functions by preventing incorporation of cells in the meristem center into	protein_coding	SHOOT MERISTEMLESS (STM)	SHOOT MERISTEMLESS (STM);BUMBERSHOOT 1 (BUM1);SHOOTLESS (SHL);WALDMEISTER 1 (WAM1);BUMBERSHOOT (BUM);WALDMEISTER (WAM)
AT1G62370	AT1G62370.1	RING/U-box superfamily protein; FUNCTIONS IN: zinc ion binding; CONTAINS InterPro DOMAIN/s: Zinc finger, RING-type (InterPro:IPR001841), Zinc finger, C3HC4 RING-type (InterPro:IPR018957); BEST Arabidopsis thaliana protein match is: RING/U-box superfamily	protein_coding
AT1G62420	AT1G62420.1	Protein of unknown function (DUF506) ; CONTAINS InterPro DOMAIN/s: Protein of unknown function DUF506, plant (InterPro:IPR006502); BEST Arabidopsis thaliana protein match is: Protein of unknown function (DUF506) (TAIR:AT1G12030.1); Has 389 Blast hits to	protein_coding
AT1G62440	AT1G62440.1	encodes a paralog of LRX1 (LEUCINE-RICH REPEAT/EXTENSIN 1) which acts synergistically with LRX1 in root hair cell morphogenesis.	protein_coding	LEUCINE-RICH REPEAT/EXTENSIN 2 (LRX2)	LEUCINE-RICH REPEAT/EXTENSIN 2 (LRX2)
AT1G62450	AT1G62450.1	Immunoglobulin E-set superfamily protein; FUNCTIONS IN: Rho GDP-dissociation inhibitor activity; INVOLVED IN: biological_process unknown; LOCATED IN: cytoplasm; EXPRESSED IN: 10 plant structures; EXPRESSED DURING: 6 growth stages; CONTAINS InterPro DOMAIN	protein_coding
AT1G62500	AT1G62500.1	Bifunctional inhibitor/lipid-transfer protein/seed storage 2S albumin superfamily protein; FUNCTIONS IN: lipid binding; INVOLVED IN: lipid transport; LOCATED IN: endomembrane system; EXPRESSED IN: 17 plant structures; EXPRESSED DURING: 8 growth stages; CO	protein_coding
AT1G62700	AT1G62700.1	Encodes a NAC-domain transcription factor. Expressed in the vascular tissue.	protein_coding	ARABIDOPSIS NAC DOMAIN CONTAINING PROTEIN 26 (ANAC026)	VASCULAR RELATED NAC-DOMAIN PROTEIN 5 (VND5);ARABIDOPSIS NAC DOMAIN CONTAINING PROTEIN 26 (ANAC026)
AT1G62760	AT1G62760.1	Plant invertase/pectin methylesterase inhibitor superfamily protein; FUNCTIONS IN: enzyme inhibitor activity, pectinesterase inhibitor activity, pectinesterase activity; EXPRESSED IN: stem, sepal, male gametophyte, carpel, stamen; EXPRESSED DURING: 4 anth	protein_coding
AT1G62981	AT1G62981.1	Protein of unknown function (DUF1191); FUNCTIONS IN: molecular_function unknown; INVOLVED IN: biological_process unknown; LOCATED IN: endomembrane system; CONTAINS InterPro DOMAIN/s: Protein of unknown function DUF1191 (InterPro:IPR010605); BEST Arabidops	protein_coding
AT1G62990	AT1G62990.1	Encodes a homeodomain transcription factor of the Knotted family. May be involved in secondary cell wall biosynthesis. Mutants have moderately irregular xylem development. Expression of this gene is upregulated by SND1 and MYB46.	protein_coding	KNOTTED-LIKE HOMEOBOX OF ARABIDOPSIS THALIANA 7 (KNAT7)	KNOTTED-LIKE HOMEOBOX OF ARABIDOPSIS THALIANA 7 (KNAT7); (IXR11)
AT1G63020	AT1G63020.1	Encodes one of two alternative largest subunits of a putative plant-specific RNA polymerase IV (aka RNA polymerase D). Required for posttranscriptional gene silencing.	protein_coding	NUCLEAR RNA POLYMERASE D1A (NRPD1A)	NUCLEAR RNA POLYMERASE D1A (NRPD1A);NUCLEAR RNA POLYMERASE D 1A (Pol IVa); (SDE4); (NRPD1);SILENCING MOVEMENT DEFICIENT 2 (SMD2)
AT1G63060	AT1G63060.1	unknown protein; FUNCTIONS IN: molecular_function unknown; INVOLVED IN: biological_process unknown; LOCATED IN: mitochondrion; EXPRESSED IN: petal, leaf whorl, male gametophyte, flower; EXPRESSED DURING: L mature pollen stage, M germinated pollen stage, 4	protein_coding
[truncated: 3,105 more rows]

## Sheet: H3K27me3 targets in the callus
H3K27me3 target genes in the callus
Locus Identifier	Gene Model Name	Gene Model Description	Gene Model Type	Primary Gene Symbol	All Gene Symbols
[truncated: 3,990 more rows]
