# Supplementary material for: Reprogramming of H3K27me3 Is Critical for Acquisition of Pluripotency from Cultured Arabidopsis Tissues
Source: PLoS Genet. 2012 Aug 23;8(8):e1002911. doi: 10.1371/journal.pgen.1002911 (PMC3426549; doi:10.1371/journal.pgen.1002911)
Supplement: Table S2 — Microarray data. (XLS) [file pgen.1002911.s009.xls]

## Sheet: Overlap1
Expression upregulation overlaps with H3K27me3 downregulation
Locus Identifier	Gene Model Name	Gene Model Description
AT3G48510	AT3G48510.1	similar to unknown protein [Arabidopsis thaliana] (TAIR:AT5G63350.1); similar to hypothetical protein MtrDRAFT_AC135505g13v1 [Medicago truncatula] (GB:ABE82027.1)
AT4G36740	AT4G36740.1	Encodes a homeodomain leucine zipper class I (HD-Zip I) protein.
AT4G36380	ROT3	Encodes a cytochrome P-450 gene that is involved in leaf blade expansion by controlling polar cell expansion in the leaf length direction. Member of the CYP90C CYP450 family. ROT3 was shown to be involved in brassinosteroid biosynthesis, most likely in th
AT4G30420	AT4G30420.1	nodulin MtN21 family protein; similar to nodulin MtN21 family protein [Arabidopsis thaliana] (TAIR:AT4G28040.3); similar to nodulin MtN21 family protein [Arabidopsis thaliana] (TAIR:AT4G28040.5); similar to nodulin MtN21 family protein [Arabidopsis thalia
AT4G13210	AT4G13210.1	pectate lyase family protein; Identical to Putative pectate lyase 14 precursor [Arabidopsis Thaliana] (GB:Q9SVQ6); similar to pectate lyase family protein [Arabidopsis thaliana] (TAIR:AT3G24670.1); similar to pectate lyase family protein [Arabidopsis tha
AT4G13190	AT4G13190.1	kinase; similar to kinase [Arabidopsis thaliana] (TAIR:AT3G24790.1); similar to unnamed protein product [Vitis vinifera] (GB:CAO46111.1); contains InterPro domain Protein kinase, core; (InterPro:IPR000719); contains InterPro domain Protein kinase-like (In
AT4G37650	SHR	Involved in radial organization of the root and shoot axial organs. Essential for normal shoot gravitropism. The protein moves in a highly specific manner from the cells of the stele in which it is synthesized outward.
AT4G37660	AT4G37660.1	ribosomal protein L12 family protein; similar to ribosomal protein L12 family protein [Arabidopsis thaliana] (TAIR:AT1G70190.1); similar to hypothetical protein [Vitis vinifera] (GB:CAN83934.1); similar to unnamed protein product [Vitis vinifera] (GB:CAO1
AT4G26190	AT4G26190.1	similar to unknown protein [Arabidopsis thaliana] (TAIR:AT3G28770.1); similar to 36I5.7 [Oryza sativa (japonica cultivar-group)] (GB:AAM22488.1); contains InterPro domain NLI interacting factor; (InterPro:IPR004274)
AT4G37940	AGL21	encodes a MADS box protein, highly expressed in the root.
AT4G10380	AT4G10380.1	Essential for efficient Boron uptake and plant development under boron limitation
AT4G31800	WRKY18	Pathogen-induced transcription factor. Binds W-box sequences in vitro. Forms protein complexes with itself and with WRKY40 and WRKY60. Constitutive expression of WRKY18 enhanced resistance to P. syringae, but its coexpression with WRKY40 or WRKY60 made
AT4G37390	YDK1	Encodes an IAA-amido synthase that conjugates Asp and other amino acids to auxin in vitro. Lines carrying insertions in this gene are hypersensitive to auxin. May function as a negative component in auxin signaling by regulating auxin activity.
AT4G11350	AT4G11350.1	transferase, transferring glycosyl groups; similar to fringe-related protein [Arabidopsis thaliana] (TAIR:AT4G23490.1); similar to fringe-related protein [Arabidopsis thaliana] (TAIR:AT5G41460.1); similar to hypothetical protein [Trifolium pratense] (GB:B
AT4G11290	AT4G11290.1	peroxidase, putative; Identical to Peroxidase 39 precursor (PER39) [Arabidopsis Thaliana] (GB:Q9SUT2;GB:Q96508); similar to RCI3 (RARE COLD INDUCIBLE GENE 3), peroxidase [Arabidopsis thaliana] (TAIR:AT1G05260.1); similar to CBRCI35 [Capsella bursa-pastor
AT4G14550	IAA14	IAA14 is a member of the Aux/IAA protein family. Involved in lateral root development. Gain of function mutation decreases auxin-inducible gene expression. Protein is localized to the nucleus. Expressed in stele and root tip epidermis. Functions as a ne
AT4G14560	IAA1	auxin (indole-3-acetic acid) induced gene (IAA1) encoding a short-lived nuclear-localized transcriptional regulator protein.
AT4G39720	AT4G39720.1	VQ motif-containing protein; similar to VQ motif-containing protein [Arabidopsis thaliana] (TAIR:AT5G65170.1); similar to unnamed protein product [Vitis vinifera] (GB:CAO21164.1); contains InterPro domain VQ (InterPro:IPR008889)
AT4G26200	ACS7	Member of a family of proteins in Arabidopsis that encode 1-Amino-cyclopropane-1-carboxylate synthase, an enzyme involved in ethylene biosynthesis. Not expressed in response to IAA.
AT4G37740	ATGRF2	Growth regulating factor encoding transcription activator. One of the nine members of a GRF gene family, containing nuclear targeting domain. Mutants result in smaller leaves indicating the role of the gene in leaf development. Expressed in root, shoot an
AT4G02290	AT4G02290.1	ATGH9B13 (ARABIDOPSIS THALIANA GLYCOSYL HYDROLASE 9B13); hydrolase, hydrolyzing O-glycosyl compounds; Identical to Endoglucanase 17 precursor [Arabidopsis Thaliana] (GB:O81416); similar to ATCEL2 (Arabidopsis thaliana Cellulase 2), hydrolase, hydrolyzing
AT5G10510	AT5G10510.1	AIL6 (AINTEGUMENTA-LIKE 6); DNA binding / transcription factor; Identical to AP2-like ethylene-responsive transcription factor AINTEGUMENTA-LIKE 6 (AIL6) [Arabidopsis Thaliana] (GB:Q52QU2;GB:Q6PQQ5;GB:Q9LXA3); similar to AIL7 (AINTEGUMENTA-LIKE 7), DNA bi
AT5G10580	AT5G10580.1	similar to unknown protein [Arabidopsis thaliana] (TAIR:AT4G31330.1); similar to Protein of unknown function DUF599 [Nitrosococcus oceani ATCC 19707] (GB:YP_343436.1); similar to Os09g0494600 [Oryza sativa (japonica cultivar-group)] (GB:NP_001063551.1); s
AT5G60200	AT5G60200.1	Dof-type zinc finger domain-containing protein; Identical to Dof zinc finger protein DOF5.3 (DOF5.3) [Arabidopsis Thaliana] (GB:Q84TE9;GB:Q8LDE1;GB:Q9LSS6); similar to Dof-type zinc finger domain-containing protein [Arabidopsis thaliana] (TAIR:AT3G45610.
AT5G25170	AT5G25170.1	similar to unknown protein [Arabidopsis thaliana] (TAIR:AT2G25190.1); similar to hypothetical protein 25.t00041 [Brassica oleracea] (GB:ABD64953.1); similar to Os03g0198500 [Oryza sativa (japonica cultivar-group)] (GB:NP_001049279.1); contains InterPro do
AT5G54510	AT5G54510.1	Encodes an IAA-amido synthase that conjugates Ala, Asp, Phe, and Trp to auxin. Lines overexpressing this gene accumulate IAA-ASP and are hypersensitive to several auxins. Identified as a dominant mutation that displays shorter hypocotyls in light grown p
AT5G20240	PI	Floral homeotic gene encoding a MADS domain transcription factor. Required for the specification of petal and stamen identities.
AT5G15130	WRKY72	member of WRKY Transcription Factor; Group II-b
AT5G02890	AT5G02890.1	transferase family protein; similar to transferase family protein [Arabidopsis thaliana] (TAIR:AT4G29250.1); similar to unnamed protein product [Vitis vinifera] (GB:CAO22320.1); contains InterPro domain Transferase (InterPro:IPR003480)
AT5G06080	AT5G06080.1	LBD33 (LOB DOMAIN-CONTAINING PROTEIN 33); Identical to LOB domain-containing protein 33 (LBD33) [Arabidopsis Thaliana] (GB:Q9LHS8); similar to ASL16/LBD29 (LOB DOMAIN-CONTAINING PROTEIN 29) [Arabidopsis thaliana] (TAIR:AT3G58190.1); similar to unnamed pr
AT5G05340	AT5G05340.1	peroxidase, putative; Identical to Peroxidase 52 precursor (PER52) [Arabidopsis Thaliana] (GB:Q9FLC0); similar to peroxidase, putative [Arabidopsis thaliana] (TAIR:AT5G58400.1); similar to Peroxidase P7 (TP7) (GB:P00434); contains InterPro domain Plant p
AT5G53950	CUC2	Transcriptional activator of the NAC gene family, with CUC1 redundantly required for embryonic apical meristem formation, cotyledon separation and expression of STM. Proper timing of CUC2 expression is required to maintain the phyllotactic pattern initia
AT5G66350	SHI	A member of SHI gene family. Arabidopsis thaliana has ten members that encode proteins with a RING finger-like zinc finger motif. Despite being highly divergent in sequence, many of the SHI-related genes are partially redundant in function and synergistic
AT5G65510	AT5G65510.1	AIL7 (AINTEGUMENTA-LIKE 7); DNA binding / transcription factor; Identical to AP2-like ethylene-responsive transcription factor AINTEGUMENTA-LIKE 7 (AIL7) [Arabidopsis Thaliana] (GB:Q6J9N8;GB:Q9LSM4); similar to AIL6 (AINTEGUMENTA-LIKE 6), DNA binding / tr
AT5G61890	AT5G61890.1	encodes a member of the ERF (ethylene response factor) subfamily B-4 of ERF/AP2 transcription factor family. The protein contains one AP2 domain. There are 7 members in this subfamily.
AT5G49690	AT5G49690.1	UDP-glucoronosyl/UDP-glucosyl transferase family protein; similar to UDP-glucoronosyl/UDP-glucosyl transferase family protein [Arabidopsis thaliana] (TAIR:AT5G65550.1); similar to unnamed protein product [Vitis vinifera] (GB:CAO23653.1); contains InterPro
AT5G49520	WRKY48	member of WRKY Transcription Factor; Group II-c
AT5G49620	AT5G49620.1	Member of the R2R3 factor gene family.
AT5G47920	AT5G47920.1	similar to unknown protein [Arabidopsis thaliana] (TAIR:AT5G13880.1); similar to OSIGBa0092E09.7 [Oryza sativa (indica cultivar-group)] (GB:CAH66380.1); similar to hypothetical protein MtrDRAFT_AC157890g24v1 [Medicago truncatula] (GB:ABD33175.1); similar
AT5G55250	IAMT1	Encodes an enzyme which specifically converts IAA to its methyl ester form MelIAA. This gene belongs to the family of carboxyl methyltransferases whose members catalyze the transfer of the methyl group from S-adenosyl-L-methionine to carboxylic acid-cont
AT5G48070	AT5G48070.1	putative xyloglucan endotransglycosylase/hydrolase, expressed primarily in the stele of mature non-elongating regions of both the main and the lateral root. Is expressed in lateral root primordia but expression ceases after lateral root begins to grow.
AT5G64100	AT5G64100.1	peroxidase, putative; Identical to Peroxidase 69 precursor (PER69) [Arabidopsis Thaliana] (GB:Q96511;GB:Q8RWL8); similar to peroxidase, putative [Arabidopsis thaliana] (TAIR:AT5G64110.1); similar to Cationic peroxidase 2 precursor (PNPC2) (GB:P22196); co
AT5G56970	CKX3	It encodes a protein whose sequence is similar to cytokinin oxidase/dehydrogenase, which catalyzes the degradation of cytokinins.
AT5G39720	AT5G39720.1	AIG2L (AVIRULENCE INDUCED GENE 2 LIKE PROTEIN); Identical to AIG2-like protein [Arabidopsis Thaliana] (GB:Q9FIX2;GB:Q58CN3;GB:Q680A3); similar to avirulence-responsive protein-related / avirulence induced gene (AIG) protein-related [Arabidopsis thaliana]
AT5G17330	GAD	Encodes one of two isoforms of glutamate decarboxylase.
AT5G50130	AT5G50130.1	short-chain dehydrogenase/reductase (SDR) family protein; similar to short-chain dehydrogenase/reductase (SDR) family protein [Arabidopsis thaliana] (TAIR:AT4G24050.1); similar to unnamed protein product [Vitis vinifera] (GB:CAO64277.1); contains InterPro
AT5G22570	WRKY38	member of WRKY Transcription Factor; Group III
AT5G65170	AT5G65170.1	VQ motif-containing protein; similar to VQ motif-containing protein [Arabidopsis thaliana] (TAIR:AT1G35830.1); similar to unnamed protein product [Vitis vinifera] (GB:CAO21164.1); contains InterPro domain VQ (InterPro:IPR008889)
AT5G65140	AT5G65140.1	trehalose-6-phosphate phosphatase, putative; similar to trehalose-6-phosphate phosphatase, putative [Arabidopsis thaliana] (TAIR:AT5G10100.1); similar to unknown [Populus trichocarpa] (GB:ABK94249.1); contains InterPro domain HAD-superfamily hydrolase, su
AT5G57390	AT5G57390.1	AIL5 (AINTEGUMENTA-LIKE 5); DNA binding / transcription factor; Identical to AP2-like ethylene-responsive transcription factor AINTEGUMENTA-LIKE 5 (AIL5) [Arabidopsis Thaliana] (GB:Q6PQQ3;GB:Q9FIE2); similar to PLT1 (PLETHORA 1), transcription factor [Ara
AT5G66700	HB53	Encodes a homeodomain protein. Member of HD-ZIP 1 family, most closely related to HB5. AtHB53 is auxin-inducible and it's induction is inhibited by cytokinin, especially in roots therefore may be involved in root development.
AT5G57620	MYB36	Encodes a putative transcription factor (MYB36).
AT5G14180	AT5G14180.1	MPL1 (MYZUS PERSICAE-INDUCED LIPASE 1); catalytic; Identical to Triacylglycerol lipase 2 precursor (LIP2) [Arabidopsis Thaliana] (GB:Q67ZU1;GB:Q681B0;GB:Q6VY31;GB:Q94AE7;GB:Q9FMT2;GB:Q9FMT3); similar to ATLIP1 (ARABIDOPSIS THALIANA LIPASE 1), galactolipa
AT5G57130	AT5G57130.1	protein binding; similar to heat shock protein-related [Arabidopsis thaliana] (TAIR:AT4G29920.1); similar to hypothetical protein [Vitis vinifera] (GB:CAN66169.1); contains InterPro domain Clp, N-terminal; (InterPro:IPR004176)
AT5G17800	AT5G17800.1	Member of the R2R3 factor gene family.
AT5G13790	AGL15	AGL15 (AGAMOUS-Like 15) is a member of the MADS domain family of regulatory factors. Although AGL15 is preferentially expressed during embryogenesis, AGL15 is also expressed in leaf primordia, shoot apical meristems and young floral buds, suggesting that
AT5G39890	AT5G39890.1	similar to unknown protein [Arabidopsis thaliana] (TAIR:AT5G15120.1); similar to unknown protein [Oryza sativa (japonica cultivar-group)] (GB:BAB03364.1); similar to Os01g0185500 [Oryza sativa (japonica cultivar-group)] (GB:NP_001042241.1); contains Inter
AT5G20820	AT5G20820.1	auxin-responsive protein-related; similar to auxin-responsive protein-related [Arabidopsis thaliana] (TAIR:AT1G17345.1); similar to unnamed protein product [Vitis vinifera] (GB:CAO65189.1); contains InterPro domain Auxin responsive SAUR protein (InterPro:
AT5G19110	AT5G19110.1	extracellular dermal glycoprotein-related / EDGP-related; similar to extracellular dermal glycoprotein-related / EDGP-related [Arabidopsis thaliana] (TAIR:AT5G19100.1); similar to unnamed protein product [Vitis vinifera] (GB:CAO22513.1); contains InterPro
AT5G18560	AT5G18560.1	encodes PUCHI, a member of the ERF (ethylene response factor) subfamily B-1 of ERF/AP2 transcription factor family. The protein contains one AP2 domain. There are 15 members in this subfamily including ATERF-3, ATERF-4, ATERF-7, and leafy petiole. PUCHI
AT5G13330	AT5G13330.1	encodes a member of the ERF (ethylene response factor) subfamily B-4 of ERF/AP2 transcription factor family. The protein contains one AP2 domain. There are 7 members in this subfamily.
AT1G10480	ZFP5	Encodes a zinc finger protein containing only a single zinc finger.
AT1G69810	WRKY36	member of WRKY Transcription Factor; Group II-b
AT1G53790	AT1G53790.1	F-box family protein; Identical to F-box protein At1g53790 [Arabidopsis Thaliana] (GB:Q0WQM8;GB:Q9SSB3); similar to F-box family protein [Arabidopsis thaliana] (TAIR:AT2G31470.1); similar to hypothetical protein OsJ_019595 [Oryza sativa (japonica cultivar
AT1G68360	AT1G68360.1	zinc finger protein-related; similar to ZFP6 (ZINC FINGER PROTEIN 6), nucleic acid binding / transcription factor/ zinc ion binding [Arabidopsis thaliana] (TAIR:AT1G67030.1); similar to hypothetical protein [Vitis vinifera] (GB:CAN72502.1); contains Inter
AT1G11580	AT1G11580.1	ATPMEPCRA; pectinesterase; similar to pectin methylesterase, putative [Arabidopsis thaliana] (TAIR:AT1G11590.1); similar to pectin methylesterase [Sesbania rostrata] (GB:CAD29733.1); contains InterPro domain Pectin lyase fold (InterPro:IPR012334); contain
AT1G68470	AT1G68470.1	exostosin family protein; similar to KAM1/MUR3 (MURUS 3), catalytic/ transferase, transferring glycosyl groups [Arabidopsis thaliana] (TAIR:AT2G20370.1); similar to unnamed protein product [Vitis vinifera] (GB:CAO66230.1); contains InterPro domain Exostos
AT1G12200	AT1G12200.1	flavin-containing monooxygenase family protein / FMO family protein; similar to flavin-containing monooxygenase family protein / FMO family protein [Arabidopsis thaliana] (TAIR:AT1G62580.1); similar to FMO-like protein [Thellungiella halophila] (GB:ABJ980
AT1G12160	AT1G12160.1	flavin-containing monooxygenase family protein / FMO family protein; similar to flavin-containing monooxygenase family protein / FMO family protein [Arabidopsis thaliana] (TAIR:AT1G12130.1); similar to FMO-like protein [Thellungiella halophila] (GB:ABJ980
AT1G47990	AT1G47990.1	Encodes a gibberellin 2-oxidase. AtGA2OX4 expression is responsive to cytokinin and KNOX activities.
AT1G77640	AT1G77640.1	encodes a member of the DREB subfamily A-5 of ERF/AP2 transcription factor family. The protein contains one AP2 domain. There are 15 members in this subfamily including RAP2.1, RAP2.9 and RAP2.10.
AT1G13300	AT1G13300.1	myb family transcription factor; similar to myb family transcription factor [Arabidopsis thaliana] (TAIR:AT3G25790.1); similar to unnamed protein product [Vitis vinifera] (GB:CAO42100.1); contains InterPro domain Homeodomain-related; (InterPro:IPR012287);
AT1G79470	AT1G79470.1	inosine-5'-monophosphate dehydrogenase; Identical to Inosine-5'-monophosphate dehydrogenase (IMPDH) [Arabidopsis Thaliana] (GB:P47996); similar to inosine-5'-monophosphate dehydrogenase, putative [Arabidopsis thaliana] (TAIR:AT1G16350.1); similar to inos
AT5G14690	AT5G14690.1	similar to unknown protein [Arabidopsis thaliana] (TAIR:AT3G01516.1); similar to hypothetical protein [Oryza sativa (japonica cultivar-group)] (GB:BAD68585.1)
AT1G71380	AT1G71380.1	ATCEL3/ATGH9B3 (ARABIDOPSIS THALIANA GLYCOSYL HYDROLASE 9B3); hydrolase, hydrolyzing O-glycosyl compounds; Identical to Endoglucanase 9 precursor (CEL3) [Arabidopsis Thaliana] (GB:Q9C9H5;GB:P80855;GB:Q38817;GB:Q8LDE8); similar to ATCEL5/ATGH9B4 (ARABIDOP
AT1G46264	AT-HSFB4	member of Heat Stress Transcription Factor (Hsf) family
AT2G19990	PR-1-LIKE	Encodes a PR-1-like protein homolog that is differentially expressed in resistant compared to susceptible cultivars by powdery mildew infection. The deduced amino acid sequence has 24 amino acids comprising the signal peptide and 140 amino acids of the ma
AT1G75520	SRS5	A member of SHI gene family. Arabidopsis thaliana has ten members that encode proteins with a RING finger-like zinc finger motif. Despite being highly divergent in sequence, many of the SHI-related genes are partially redundant in function and synergistic
AT1G69310	WRKY57	member of WRKY Transcription Factor; Group II-c
AT1G35910	AT1G35910.1	trehalose-6-phosphate phosphatase, putative; similar to trehalose-6-phosphate phosphatase, putative [Arabidopsis thaliana] (TAIR:AT5G65140.1); similar to unknown [Populus trichocarpa] (GB:ABK94249.1); contains InterPro domain HAD-superfamily hydrolase, su
AT1G53180	AT1G53180.1	similar to unknown protein [Arabidopsis thaliana] (TAIR:AT3G15115.1)
AT1G28130	AT1G28130.1	encodes an IAA-amido synthase that conjugates Asp and other amino acids to auxin in vitro. Lines carrying insertions in this gene are hypersensitive to auxin.
AT1G35780	AT1G35780.1	similar to unknown protein [Arabidopsis thaliana] (TAIR:AT1G78150.2); similar to TPA: TPA_inf: HN1-like protein isoform 1 [Oryza sativa (japonica cultivar-group)] (GB:DAA01822.1); similar to Os07g0623600 [Oryza sativa (japonica cultivar-group)] (GB:NP_001
AT1G52890	AT1G52890.1	encodes a NAC transcription factor whose expression is induced by drought, high salt, and abscisic acid. This gene binds to ERD1 promoter in vitro.
AT1G54020	AT1G54020.1	myrosinase-associated protein, putative; similar to myrosinase-associated protein, putative [Arabidopsis thaliana] (TAIR:AT1G54010.1); similar to myrosinase-associated protein [Brassica napus] (GB:CAA71238.1); contains InterPro domain Lipase, GDSL; (Inter
AT1G54000	AT1G54000.1	myrosinase-associated protein, putative; similar to myrosinase-associated protein, putative [Arabidopsis thaliana] (TAIR:AT1G54010.1); similar to myrosinase-associated protein [Brassica napus] (GB:CAA71238.1); contains InterPro domain Lipase, GDSL; (Inter
AT1G54010	AT1G54010.1	myrosinase-associated protein, putative; similar to myrosinase-associated protein, putative [Arabidopsis thaliana] (TAIR:AT1G54000.1); similar to myrosinase-associated protein [Brassica napus] (GB:CAA71238.1); contains InterPro domain Lipase, GDSL; (Inter
AT1G53990	GLIP3	Contains lipase signature motif and GDSL domain.
AT1G14040	AT1G14040.1	ATP binding / ATPase, coupled to transmembrane movement of substances; similar to EXS family protein / ERD1/XPR1/SYG1 family protein [Arabidopsis thaliana] (TAIR:AT2G03260.1); similar to EXS family protein / ERD1/XPR1/SYG1 family protein [Arabidopsis thal
AT1G21310	ATEXT3	Encodes extensin 3.
AT1G80100	AHP6	AHP6 lacks the conserved histidine residue (Asn83 in AHP6b), which is required for phosphotransfer, present in the other AHPs. AHP6 does not appear to have phosphotransfer activity. Acts as an inhibitor of cytokinin signaling by interacting with the p
AT1G62290	AT1G62290.1	aspartyl protease family protein; similar to aspartyl protease family protein [Arabidopsis thaliana] (TAIR:AT4G04460.1); similar to aspartyl protease family protein [Arabidopsis thaliana] (TAIR:AT1G11910.1); similar to aspartic protease (GB:AAB03108.1); s
AT1G75400	AT1G75400.1	protein binding / zinc ion binding; similar to protein binding / zinc ion binding [Arabidopsis thaliana] (TAIR:AT1G19680.1); similar to unnamed protein product [Vitis vinifera] (GB:CAO61102.1); contains InterPro domain Zinc finger, RING-type; (InterPro:IP
AT1G74660	AT1G74660.1	Constitutive overexpression of MIF1 caused dramatic developmental defects, seedlings were non-responsive to gibberellin (GA) for cell elongation, hypersensitive to the GA synthesis inhibitor paclobutrazol (PAC) and abscisic acid (ABA), and hyposensitive t
AT1G67030	ZFP6	Encodes a zinc finger protein containing only a single zinc finger.
AT1G54200	AT1G54200.1	similar to unknown protein [Arabidopsis thaliana] (TAIR:AT3G13980.1); similar to Os03g0175800 [Oryza sativa (japonica cultivar-group)] (GB:NP_001049135.1); similar to PREDICTED: hypothetical protein [Rattus norve (GB:XP_001071968.1); contains domain Tauto
AT1G09810	AT1G09810.1	ECT11 (evolutionarily conserved C-terminal region 11); similar to ECT8 (evolutionarily conserved C-terminal region 8) [Arabidopsis thaliana] (TAIR:AT1G79270.1); similar to hypothetical protein [Vitis vinifera] (GB:CAN72774.1); contains InterPro domain YT5
AT1G02810	AT1G02810.1	pectinesterase family protein; similar to ATPMEPCRB, pectinesterase [Arabidopsis thaliana] (TAIR:AT4G02330.1); similar to pectinesterase family protein [Arabidopsis thaliana] (TAIR:AT2G47550.1); similar to unnamed protein product [Vitis vinifera] (GB:CAO4
AT1G59740	AT1G59740.1	proton-dependent oligopeptide transport (POT) family protein; similar to proton-dependent oligopeptide transport (POT) family protein [Arabidopsis thaliana] (TAIR:AT1G33440.1); similar to hypothetical protein [Vitis vinifera] (GB:CAN63859.1); similar to u
AT1G62420	AT1G62420.1	similar to unknown protein [Arabidopsis thaliana] (TAIR:AT1G12030.1); similar to hypothetical protein [Oryza sativa (japonica cultivar-group)] (GB:BAD12874.1); similar to Os02g0720400 [Oryza sativa (japonica cultivar-group)] (GB:NP_001047952.1); contains
AT1G11670	AT1G11670.1	MATE efflux family protein; similar to MATE efflux family protein [Arabidopsis thaliana] (TAIR:AT1G61890.1); similar to unnamed protein product [Vitis vinifera] (GB:CAO17929.1); contains InterPro domain Multi antimicrobial extrusion protein MatE; (InterPr
AT1G23380	KNAT6	homeodomain transcription factor KNAT6, belonging to class I of KN transcription factor family (which also includes KNAT1 and KNAT2). Expression is increased in as and bop1 leaf mutants.
AT1G66480	AT1G66480.1	Involved in chloroplast avoidance movement under intermediate and high light intensities
AT1G22030	AT1G22030.1	similar to unknown protein [Arabidopsis thaliana] (TAIR:AT1G77855.1); similar to Os08g0104800 [Oryza sativa (japonica cultivar-group)] (GB:NP_001060781.1); similar to unknown protein [Oryza sativa (japonica cultivar-group)] (GB:BAD08928.1); similar to Os0
AT1G28290	AT1G28290.1	AGP31 (ARABINOGALACTAN-PROTEIN 31); structural constituent of cell wall; similar to pollen Ole e 1 allergen and extensin family protein [Arabidopsis thaliana] (TAIR:AT2G33790.1); similar to HyPRP1 [Gossypium hirsutum] (GB:ABG91751.1); contains InterPro do
AT1G28360	AT1G28360.1	encodes a member of the ERF (ethylene response factor) subfamily B-1 of ERF/AP2 transcription factor family (ERF12). The protein contains one AP2 domain. There are 15 members in this subfamily including ATERF-3, ATERF-4, ATERF-7, and leafy petiole.
AT1G28390	AT1G28390.1	protein kinase family protein; similar to protein kinase family protein [Arabidopsis thaliana] (TAIR:AT3G51990.1); similar to hypothetical protein [Vitis vinifera] (GB:CAN75154.1); contains InterPro domain Protein kinase, core; (InterPro:IPR000719); conta
AT1G73010	AT1G73010.1	phosphoric monoester hydrolase; similar to phosphoric monoester hydrolase [Arabidopsis thaliana] (TAIR:AT1G17710.1); similar to putative phosphatase [Solanum lycopersicum] (GB:CAD30863.1); contains InterPro domain HAD-superfamily hydrolase, subfamily IB,
AT1G66760	AT1G66760.1	MATE efflux family protein; similar to MATE efflux family protein [Arabidopsis thaliana] (TAIR:AT1G66780.1); similar to unnamed protein product [Vitis vinifera] (GB:CAO42224.1); contains InterPro domain Multi antimicrobial extrusion protein MatE; (InterPr
AT1G73590	PIN1	Encodes a putative auxin efflux carrier involved in shoot and root development. It is involved in the maintenance of embryonic auxin gradients. Loss of function severely affects organ initiation, pin1 mutants are characterised by an inflorescence meriste
AT1G19850	MP	Encodes a transcription factor (IAA24) mediating embryo axis formation and vascular development. Similar to AUXIN RESPONSIVE FACTOR 1 (ARF1) shown to bind to auxin responsive elements (AREs), and to the maize transcriptional activator VIVIPAROUS 1( VP1).
AT1G61820	AT1G61820.1	BGLU46; hydrolase, hydrolyzing O-glycosyl compounds; similar to BGLU45, hydrolase, hydrolyzing O-glycosyl compounds [Arabidopsis thaliana] (TAIR:AT1G61810.1); similar to unnamed protein product [Vitis vinifera] (GB:CAO69674.1); contains InterPro domain Gl
AT1G58410	AT1G58410.1	disease resistance protein (CC-NBS-LRR class), putative; Identical to Probable disease resistance protein RXW24L (RXW24L) [Arabidopsis Thaliana] (GB:Q9C646;GB:Q9SM04); similar to disease resistance protein (CC-NBS-LRR class), putative [Arabidopsis thalian
AT2G35930	AT2G35930.1	U-box domain-containing protein; similar to U-box domain-containing protein [Arabidopsis thaliana] (TAIR:AT3G52450.1); similar to unnamed protein product [Vitis vinifera] (GB:CAO50157.1); contains InterPro domain Armadillo-type fold; (InterPro:IPR016024);
AT2G43140	AT2G43140.1	DNA binding / transcription factor; similar to basic helix-loop-helix (bHLH) family protein [Arabidopsis thaliana] (TAIR:AT1G05805.1); similar to unnamed protein product [Vitis vinifera] (GB:CAO67768.1); contains InterPro domain Basic helix-loop-helix dim
AT2G46990	IAA20	auxin inducible protein.
AT2G42660	AT2G42660.1	myb family transcription factor; similar to DNA binding / transcription factor [Arabidopsis thaliana] (TAIR:AT2G38300.1); similar to hypothetical protein [Vitis vinifera] (GB:CAN60070.1); contains InterPro domain Homeodomain-related; (InterPro:IPR012287);
AT2G25790	AT2G25790.1	leucine-rich repeat transmembrane protein kinase, putative; similar to leucine-rich repeat transmembrane protein kinase, putative [Arabidopsis thaliana] (TAIR:AT4G28650.1); similar to unnamed protein product [Vitis vinifera] (GB:CAO44007.1); contains Inte
AT2G16570	ATASE	Amidophosphoribosyltransferase (ATase: EC 2.4.2.14) is a key enzyme in the pathway of purine nucleotide biosynthesis
AT2G23030	AT2G23030.1	encodes a member of SNF1-related protein kinases (SnRK2)
AT2G23060	AT2G23060.1	GCN5-related N-acetyltransferase (GNAT) family protein; similar to HLS1 (HOOKLESS 1), N-acetyltransferase [Arabidopsis thaliana] (TAIR:AT4G37580.1); similar to putative N-acetyltransferase hookless1 [Brassica napus] (GB:CAC80824.1); contains InterPro doma
AT2G24260	AT2G24260.1	basic helix-loop-helix (bHLH) family protein; similar to basic helix-loop-helix (bHLH) family protein [Arabidopsis thaliana] (TAIR:AT4G30980.1); similar to unnamed protein product [Vitis vinifera] (GB:CAO66689.1); contains InterPro domain Basic helix-loop
AT2G01430	AT2G01430.1	homeobox-leucine zipper protein 17 (HB-17) / HD-ZIP transcription factor 17; Identical to Homeobox-leucine zipper protein ATHB-17 (ATHB-17) [Arabidopsis Thaliana] (GB:Q8S9N6;GB:Q9ZVG1); similar to homeobox-leucine zipper protein, putative / HD-ZIP transc
AT2G44460	AT2G44460.1	glycosyl hydrolase family 1 protein; similar to glycosyl hydrolase family 1 protein [Arabidopsis thaliana] (TAIR:AT2G44470.1); similar to DIN2 (DARK INDUCIBLE 2), hydrolase, hydrolyzing O-glycosyl compounds [Arabidopsis thaliana] (TAIR:AT3G60140.1); simil
AT2G45830	AT2G45830.1	DTA2 (DOWNSTREAM TARGET OF AGL15 2); similar to unknown protein [Arabidopsis thaliana] (TAIR:AT3G61270.1); similar to unnamed protein product [Vitis vinifera] (GB:CAO39556.1); contains InterPro domain Protein of unknown function DUF821, CAP10-like (InterP
AT2G45220	AT2G45220.1	pectinesterase family protein; similar to pectinesterase family protein [Arabidopsis thaliana] (TAIR:AT5G51490.1); similar to Pectinesterase-2 precursor (Pectin methylesterase) (PE) (GB:O04887); similar to unnamed protein product [Vitis vinifera] (GB:CAO6
AT2G45430	AT2G45430.1	DNA-binding protein-related; similar to DNA-binding protein-related [Arabidopsis thaliana] (TAIR:AT3G60870.1); similar to hypothetical protein [Vitis vinifera] (GB:CAN81187.1); contains InterPro domain Predicted AT-hook DNA-binding (InterPro:IPR014476); c
AT2G18150	AT2G18150.1	peroxidase, putative; Identical to Peroxidase 15 precursor (PER15) [Arabidopsis Thaliana] (GB:Q9SI16); similar to peroxidase, putative [Arabidopsis thaliana] (TAIR:AT2G18140.1); similar to peroxidase [Dimocarpus longan] (GB:ABG49114.1); contains InterPro
AT2G36100	AT2G36100.1	integral membrane family protein; Identical to UPF0497 membrane protein At2g36100 [Arabidopsis Thaliana] (GB:Q9SIH4); similar to integral membrane family protein [Arabidopsis thaliana] (TAIR:AT5G06200.1); similar to unnamed protein product [Vitis vinifera
AT2G41850	AT2G41850.1	PGAZAT (POLYGALACTURONASE ABSCISSION ZONE A. THALIANA); polygalacturonase; similar to ADPG1 (endo-polygalacturonase 1), polygalacturonase [Arabidopsis thaliana] (TAIR:AT3G57510.1); similar to endopolygalacturonase [Brassica napus] (GB:CAC05657.1); contain
AT2G28510	AT2G28510.1	Dof-type zinc finger domain-containing protein; Identical to Dof zinc finger protein DOF2.1 (DOF2.1) [Arabidopsis Thaliana] (GB:Q8LE43;GB:Q8VYM9;GB:Q9SK07); similar to Dof-type zinc finger domain-containing protein [Arabidopsis thaliana] (TAIR:AT5G60200.
AT2G38380	AT2G38380.1	peroxidase 22 (PER22) (P22) (PRXEA) / basic peroxidase E; Identical to Peroxidase 22 precursor (PER22) [Arabidopsis Thaliana] (GB:P24102;GB:O80913); similar to peroxidase, putative [Arabidopsis thaliana] (TAIR:AT2G38390.1); similar to Peroxidase C3 precu
AT2G36910	ATPGP1	Belongs to the family of ATP-binding cassette (ABC) transporters. Also known as AtMDR1.Possibly regulates auxin-dependent responses by influencing basipetal auxin transport in the root. Exerts nonredundant, partially overlapping functions with the ABC tr
AT2G23170	AT2G23170.1	encodes an IAA-amido synthase that conjugates Asp and other amino acids to auxin in vitro.
AT2G14960	AT2G14960.1	encodes a protein similar to IAA-amido synthases. Lines carrying an insertion in this gene are hypersensitive to auxin.
AT2G30130	ASL5	Overexpression/activation tagged allele has epinastic leaves, reduced apical dominance and is sterile. Gene is similar to asymmetric leaves (AS)/lateral organ boundary (LOB) genes which repress KNOX gene expression.
AT2G47550	AT2G47550.1	pectinesterase family protein; similar to ATPMEPCRB, pectinesterase [Arabidopsis thaliana] (TAIR:AT4G02330.1); similar to pectinesterase family protein [Arabidopsis thaliana] (TAIR:AT1G02810.1); similar to unnamed protein product [Vitis vinifera] (GB:CAO4
AT2G32280	AT2G32280.1	similar to unknown protein [Arabidopsis thaliana] (TAIR:AT4G21310.1); similar to Os07g0545100 [Oryza sativa (japonica cultivar-group)] (GB:NP_001059913.1); similar to Os05g0435100 [Oryza sativa (japonica cultivar-group)] (GB:NP_001055641.1); similar to hy
AT2G41660	AT2G41660.1	Essential for hydrotropism in roots. Mutant roots are defective in hydrotropism, and have slightly reduced phototropism and modified wavy growth response. Has normal gravitropism and root elongation.
AT2G47180	AT2G47180.1	ATGOLS1 (ARABIDOPSIS THALIANA GALACTINOL SYNTHASE 1); transferase, transferring hexosyl groups; similar to ATGOLS2 (ARABIDOPSIS THALIANA GALACTINOL SYNTHASE 2), transferase, transferring glycosyl groups / transferase, transferring hexosyl groups [Arabidop
AT2G46140	AT2G46140.1	late embryogenesis abundant protein, putative / LEA protein, putative; Identical to Desiccation-related protein At2g46140 [Arabidopsis Thaliana] (GB:O82355;GB:Q8LC67); similar to LEA14 (LATE EMBRYOGENESIS ABUNDANT 14) [Arabidopsis thaliana] (TAIR:AT1G014
AT2G35270	AT2G35270.1	DNA-binding protein-related; similar to DNA-binding protein-related [Arabidopsis thaliana] (TAIR:AT4G17800.1); similar to hypothetical protein 40.t00056 [Brassica oleracea] (GB:ABD65169.1); contains InterPro domain Predicted AT-hook DNA-binding (InterPro:
AT2G38940	ATPT2	phosphate transporter (AtPT2)
AT2G47260	WRKY23	member of WRKY Transcription Factor; Group I
AT2G47270	AT2G47270.1	transcription factor/ transcription regulator
AT3G02220	AT3G02220.1	similar to hypothetical protein [Cleome spinosa] (GB:ABD96929.1); contains domain SUBFAMILY NOT NAMED (PTHR22876:SF1); contains domain FAMILY NOT NAMED (PTHR22876)
AT3G61850	DAG1	Zinc finger transcription factor of the Dof family involved in the control of seed germination.
AT3G59850	AT3G59850.1	polygalacturonase, putative / pectinase, putative; similar to polygalacturonase, putative / pectinase, putative [Arabidopsis thaliana] (TAIR:AT2G43870.1); similar to polygalacturonase [Pyrus communis] (GB:CAH18935.1); contains InterPro domain Pectin lyase
AT3G06350	AT3G06350.1	EMB3004/MEE32 (EMBRYO DEFECTIVE 3004); 3-dehydroquinate dehydratase/ NADP binding / binding / catalytic/ shikimate 5-dehydrogenase; Identical to Bifunctional 3-dehydroquinate dehydratase/shikimate dehydrogenase, chloroplast precursor (EMB3004) [Arabidops
AT3G06020	AT3G06020.1	similar to unknown protein [Arabidopsis thaliana] (TAIR:AT5G19260.1); similar to hypothetical protein 12 [Plantago major] (GB:CAJ34820.1)
AT3G09270	ATGSTU8	Encodes glutathione transferase belonging to the tau class of GSTs. Naming convention according to Wagner et al. (2002).
AT3G22910	AT3G22910.1	calcium-transporting ATPase, plasma membrane-type, putative / Ca(2+)-ATPase, putative (ACA13); Identical to Putative calcium-transporting ATPase 13, plasma membrane-type (ACA13) [Arabidopsis Thaliana] (GB:Q9LIK7); similar to ACA8 (AUTOINHIBITED CA2+ -ATP
AT3G25730	AT3G25730.1	AP2 domain-containing transcription factor, putative; Identical to RAV1-like ethylene-responsive transcription factor AUXIN RESPONSE FACTOR 14 (ARF14) [Arabidopsis Thaliana] (GB:Q9LS06;GB:Q8LAA3); similar to RAV1 (Related to ABI3/VP1 1), DNA binding / tra
AT3G23250	AT3G23250.1	Member of the R2R3 factor gene family.
AT3G27400	AT3G27400.1	pectate lyase family protein; Identical to Putative pectate lyase 11 precursor [Arabidopsis Thaliana] (GB:Q9LTZ0); similar to pectate lyase family protein [Arabidopsis thaliana] (TAIR:AT4G24780.1); similar to Pectate lyase precursor (ZePel) (GB:O24554);
AT3G15300	AT3G15300.1	VQ motif-containing protein; similar to VQ motif-containing protein [Arabidopsis thaliana] (TAIR:AT5G53830.1); similar to unnamed protein product [Vitis vinifera] (GB:CAO39301.1); contains InterPro domain VQ (InterPro:IPR008889)
AT3G16390	AT3G16390.1	jacalin lectin family protein; similar to ATMLP-470 (MYROSINASE-BINDING PROTEIN-LIKE PROTEIN-470) [Arabidopsis thaliana] (TAIR:AT3G16400.2); similar to jacalin lectin family protein [Arabidopsis thaliana] (TAIR:AT3G16410.1); similar to ATMLP-470 (MYROSINA
AT3G14370	WAG2	The WAG2 and its homolog, WAG1 each encodes protein-serine/threonine kinase that are nearly 70% identical to PsPK3 protein. All three together with CsPK3 belong to PsPK3-type kinases. At the N-terminus, all four possess a serine/threonine-rich domain. The
AT3G15980	AT3G15980.1	coatomer protein complex, subunit beta 2 (beta prime), putative; Identical to Coatomer subunit beta'-3 [Arabidopsis Thaliana] (GB:Q8L828;GB:Q9LW87); similar to coatomer protein complex, subunit beta 2 (beta prime), putative [Arabidopsis thaliana] (TAIR:A
AT3G15990	SULTR3;4	Encodes sulfate transporter Sultr3;4.
AT3G19200	AT3G19200.1	similar to unknown protein [Arabidopsis thaliana] (TAIR:AT4G34420.1); similar to conserved hypothetical protein [Medicago truncatula] (GB:ABE80518.1)
AT3G22790	AT3G22790.1	kinase interacting family protein; similar to unknown protein [Arabidopsis thaliana] (TAIR:AT1G03080.1); similar to M protein repeat-containing protein [Arabidopsis thaliana] (TAIR:AT4G14760.1); similar to unnamed protein product [Vitis vinifera] (GB:CAO7
AT3G23030	IAA2	auxin inducible gene expressed in the nucleus
AT3G23090	AT3G23090.1	similar to WDL1 (WVD2-LIKE 1) [Arabidopsis thaliana] (TAIR:AT3G04630.3); similar to seed specific protein Bn15D14A [Brassica napus] (GB:AAP37969.1); contains InterPro domain Targeting for Xklp2; (InterPro:IPR009675)
AT3G57950	AT3G57950.1	similar to unknown protein [Arabidopsis thaliana] (TAIR:AT2G42180.1); similar to Os09g0279200 [Oryza sativa (japonica cultivar-group)] (GB:NP_001062757.1)
AT3G03660	AT3G03660.1	Encodes a WUSCHEL-related homeobox gene family member with 65 amino acids in its homeodomain. Proteins in this family contain a sequence of eight residues (TLPLFPMH) downstream of the homeodomain called the WUS box.
AT3G01420	ALPHA-DOX1	Encodes an alpha-dioxygenase involved in protection against oxidative stress and cell death. Induced in response to Salicylic acid and oxidative stress. Independent of NPR1 in induction by salicylic acid.
AT3G04520	AT3G04520.1	Encodes a threonine aldolase, involved in threonine degradation to glycine. Expressed in vascular tissue through out the plant.
AT3G60140	DIN2	Encodes a protein similar to beta-glucosidase and is a member of glycoside hydrolase family 1. Expression is induced after 24 hours of dark treatment, in senescing leaves and treatment with exogenous photosynthesis inhibitor. Induction of gene expression
AT1G22985	AT1G22985.1	encodes a member of the ERF (ethylene response factor) subfamily B-5 of ERF/AP2 transcription factor family. The protein contains one AP2 domain. There are 7 members in this subfamily.
AT4G14465	AT4G14465.1	DNA-binding protein-related; similar to DNA-binding protein-related [Arabidopsis thaliana] (TAIR:AT3G04570.1); similar to unnamed protein product [Vitis vinifera] (GB:CAO71333.1); contains InterPro domain Predicted AT-hook DNA-binding (InterPro:IPR014476)
AT5G12330	LRP1	A member of SHI gene family. Arabidopsis thaliana has ten members that encode proteins with a RING finger-like zinc finger motif. Despite being highly divergent in sequence, many of the SHI-related genes are partially redundant in function and synergistic
AT5G21105	AT5G21105.1	L-ascorbate oxidase/ copper ion binding; similar to L-ascorbate oxidase, putative [Arabidopsis thaliana] (TAIR:AT5G21100.1); similar to ascorbate oxidase [Brassica juncea] (GB:AAF20933.1); similar to ascorbate oxidase [Brassica juncea] (GB:AAF20931.1); si

## Sheet: Overlap2
Expression downregulation overlaps with H3K27me3 upregulation
Locus Identifier	Gene Model Name	Gene Model Description
AT4G36870	BLH2	Encodes a member of the BEL family of homeodomain proteins. Plants doubly mutant for saw1 and saw2 have serrated leaves. There fore together with SAW2/BLH2, SAW1 is thought to represses expression of BP in leaves.
AT4G00050	AT4G00050.1	UNE10 (unfertilized embryo sac 10); DNA binding / transcription factor; similar to PIF7 (PHYTOCHROME-INTERACTING FACTOR7), DNA binding / transcription factor [Arabidopsis thaliana] (TAIR:AT5G61270.1); similar to unnamed protein product [Vitis vinifera] (G
AT4G14400	ACD6	encodes a novel protein with putative ankyrin and transmembrane regions. It is a member of one of the largest uncharacterized gene families in higher plants. The gene is involved in resistance to Pseudomonas syringae.
AT4G16980	AT4G16980.1	arabinogalactan-protein family; contains InterPro domain Glutelin; (InterPro:IPR000480)
AT4G16990	AT4G16990.1	disease resistance protein (TIR-NBS class), putative; similar to SNC1 (SUPPRESSOR OF NPR1-1, CONSTITUTIVE 1) [Arabidopsis thaliana] (TAIR:AT4G16890.1); similar to unnamed protein product [Vitis vinifera] (GB:CAO16295.1); contains InterPro domain Disease r
AT4G19170	NCED4	chloroplast-targeted member of a family of enzymes similar to nine-cis-epoxycarotenoid dioxygenase
AT4G11100	AT4G11100.1	similar to unknown protein [Arabidopsis thaliana] (TAIR:AT5G03060.1); similar to hypothetical protein PY04214 [Plasmodium yoelii yoelii str. 17XNL] (GB:XP_724473.1)
AT4G11900	AT4G11900.1	carbohydrate binding / kinase; similar to S-locus lectin protein kinase family protein [Arabidopsis thaliana] (TAIR:AT2G19130.1); similar to unnamed protein product [Vitis vinifera] (GB:CAO66456.1); contains InterPro domain Apple-like (InterPro:IPR003609)
AT5G01540	AT5G01540.1	lectin protein kinase, putative; similar to lectin protein kinase, putative [Arabidopsis thaliana] (TAIR:AT5G01560.1); similar to lectin protein kinase, putative [Arabidopsis thaliana] (TAIR:AT3G08870.1); similar to lectin protein kinase, putative [Arabid
AT5G46490	AT5G46490.1	disease resistance protein (TIR-NBS class), putative; similar to disease resistance protein (TIR-NBS-LRR class), putative [Arabidopsis thaliana] (TAIR:AT5G46260.1); similar to disease resistance-like protein [Brassica rapa] (GB:AAV74409.1); contains Inter
AT5G61520	AT5G61520.1	hexose transporter, putative; Identical to Sugar transport protein 3 (STP3) [Arabidopsis Thaliana] (GB:Q8L7R8;GB:Q9ZS56); similar to STP1 (SUGAR TRANSPORTER 1), carbohydrate transmembrane transporter/ sugar:hydrogen ion symporter [Arabidopsis thaliana] (
AT5G38990	AT5G38990.1	protein kinase family protein; similar to protein kinase family protein [Arabidopsis thaliana] (TAIR:AT5G39000.1); similar to FER (FERONIA), kinase/ protein kinase [Arabidopsis thaliana] (TAIR:AT3G51550.1); similar to FERONIA receptor-like kinase [Cardami
AT5G45820	CIPK20	Encodes a CBL-interacting serine/threonine protein kinase comprised of an N-terminal kinase catalytic domain similar to SNF1/AMPK and a unique C-terminal regulatory domain.
AT5G44870	AT5G44870.1	disease resistance protein (TIR-NBS-LRR class), putative; similar to disease resistance protein (TIR-NBS-LRR class), putative [Arabidopsis thaliana] (TAIR:AT3G51570.1); similar to CSA1 (CONSTITUTIVE SHADE-AVOIDANCE1), ATP binding / protein binding / trans
AT5G39210	AT5G39210.1	Encodes a protein of the chloroplastic NAD(P)H dehydrogenase complex (NDH Complex) involved in respiration, photosystem I (PSI) cyclic electron transport and CO2 uptake. The product of this gene appears to be essential for the stable formation of the NDH
AT5G36120	AT5G36120.1	YGGT family protein; similar to unnamed protein product [Vitis vinifera] (GB:CAO15381.1); similar to hypothetical protein [Vitis vinifera] (GB:CAN71336.1); contains InterPro domain Protein of unknown function YGGT; (InterPro:IPR003425)
AT5G65410	AT5G65410.1	Encodes ZFHD2, a member of the zinc finger homeodomain transcriptional factor family.
AT5G54540	AT5G54540.1	similar to unknown protein [Arabidopsis thaliana] (TAIR:AT4G25170.1); similar to expressed protein [Oryza sativa (japonica cultivar-group)] (GB:ABF94497.1); similar to Os08g0179900 [Oryza sativa (japonica cultivar-group)] (GB:NP_001061135.1)
AT5G60900	AT5G60900.1	Encodes a receptor-like protein kinase.
AT5G64770	AT5G64770.1	similar to 80C09_10 [Brassica rapa subsp. pekinensis] (GB:AAZ41821.1)
AT5G39020	AT5G39020.1	protein kinase family protein; similar to protein kinase family protein [Arabidopsis thaliana] (TAIR:AT5G39000.1); similar to protein kinase family protein [Arabidopsis thaliana] (TAIR:AT5G38990.1); similar to protein kinase family protein [Arabidopsis th
AT5G39030	AT5G39030.1	protein kinase family protein; similar to protein kinase family protein [Arabidopsis thaliana] (TAIR:AT5G39020.1); similar to unnamed protein product [Vitis vinifera] (GB:CAO49186.1); contains InterPro domain Protein kinase, core; (InterPro:IPR000719); co
AT5G38430	AT5G38430.1	ribulose bisphosphate carboxylase small chain 1B / RuBisCO small subunit 1B (RBCS-1B) (ATS1B); Identical to Ribulose bisphosphate carboxylase small chain 1B, chloroplast precursor (RBCS-1B) [Arabidopsis Thaliana] (GB:P10796); similar to ribulose bisphosp
AT5G38410	AT5G38410.1	ribulose bisphosphate carboxylase small chain 3B / RuBisCO small subunit 3B (RBCS-3B) (ATS3B); Identical to Ribulose bisphosphate carboxylase small chain 3B, chloroplast precursor (RBCS-3B) [Arabidopsis Thaliana] (GB:P10798;GB:Q9FF21); similar to ribulos
AT5G41410	BEL1	Homeodomain protein required for ovule identity.Loss of function mutations show homeotic conversion of integuments to carpels.Forms heterodimers with STM and KNAT1. Interacts with AG-SEP heterodimers is thought to restrict WUS expression.
AT5G46690	AT5G46690.1	BHLH071 (BETA HLH PROTEIN 71); DNA binding / transcription factor; similar to basic helix-loop-helix (bHLH) family protein (bHLH096) [Arabidopsis thaliana] (TAIR:AT1G72210.1); similar to unnamed protein product [Vitis vinifera] (GB:CAO63398.1); contains I
AT5G28500	AT5G28500.1	similar to unknown protein [Arabidopsis thaliana] (TAIR:AT3G04550.1); similar to Os10g0445600 [Oryza sativa (japonica cultivar-group)] (GB:NP_001064712.1); similar to hypothetical protein Npun02004305 [Nostoc punctiforme PCC 73102] (GB:ZP_00109308.1)
AT5G28300	AT5G28300.1	trihelix DNA-binding protein, putative; similar to trihelix DNA-binding protein, putative [Arabidopsis thaliana] (TAIR:AT1G76880.1); similar to unnamed protein product [Vitis vinifera] (GB:CAO43032.1); contains InterPro domain SANT, DNA-binding; (InterPro
AT1G63880	AT1G63880.1	Encodes a TIR-NBS-LRR class of disease resistance protein effective against Leptosphaeria maculans.
AT1G22330	AT1G22330.1	RNA binding; similar to RNA recognition motif (RRM)-containing protein [Arabidopsis thaliana] (TAIR:AT1G78260.1); similar to hypothetical protein [Vitis vinifera] (GB:CAN65953.1); contains InterPro domain RNA recognition motif, RNP-1; (InterPro:IPR000504)
AT1G61300	AT1G61300.1	disease resistance protein (NBS-LRR class), putative; Identical to Putative disease resistance protein At1g61300 [Arabidopsis Thaliana] (GB:O64790); similar to disease resistance protein (CC-NBS-LRR class), putative [Arabidopsis thaliana] (TAIR:AT1G61180.
AT1G20010	TUB5	beta tubulin
AT1G54740	AT1G54740.1	similar to unknown protein [Arabidopsis thaliana] (TAIR:AT1G22110.1); similar to hypothetical protein [Oryza sativa (japonica cultivar-group)] (GB:BAD28434.1)
AT1G65190	AT1G65190.1	protein kinase family protein; similar to protein kinase family protein [Arabidopsis thaliana] (TAIR:AT1G65250.1); similar to hypothetical protein [Vitis vinifera] (GB:CAN68783.1); contains InterPro domain Protein kinase, core; (InterPro:IPR000719); conta
AT1G05540	AT1G05540.1	similar to unknown protein [Arabidopsis thaliana] (TAIR:AT1G30160.2); contains InterPro domain Protein of unknown function DUF295; (InterPro:IPR005174)
AT1G68520	AT1G68520.1	zinc finger (B-box type) family protein; Identical to Zinc finger protein CONSTANS-LIKE 6 (COL6) [Arabidopsis Thaliana] (GB:Q8LG76;GB:Q93Y24;GB:Q9CA29); similar to zinc finger (B-box type) family protein [Arabidopsis thaliana] (TAIR:AT1G25440.1); similar
AT1G69690	AT1G69690.1	TCP family transcription factor, putative; similar to TCP family transcription factor, putative [Arabidopsis thaliana] (TAIR:AT3G47620.1); similar to unnamed protein product [Vitis vinifera] (GB:CAO48409.1); contains InterPro domain Transcription factor,
AT1G51805	AT1G51805.1	leucine-rich repeat protein kinase, putative; similar to leucine-rich repeat protein kinase, putative [Arabidopsis thaliana] (TAIR:AT3G21340.1); similar to leucine-rich repeat protein kinase, putative [Arabidopsis thaliana] (TAIR:AT1G51850.1); similar to
AT4G32980	ATH1	Encodes transcription factor involved in photomorphogenesis. Regulates gibberellin biosynthesis. Activated by AGAMOUS in a cal-1, ap1-1 background. Expressed at low levels in developing stamens. Increased levels of ATH1 severely delay flowering in the C
AT1G56520	AT1G56520.1	disease resistance protein (TIR-NBS-LRR class), putative; similar to disease resistance protein (TIR-NBS-LRR class), putative [Arabidopsis thaliana] (TAIR:AT1G56510.1); similar to RLM1 (RESISTANCE TO LEPTOSPHAERIA MACULANS 1), ATP binding / protein bindin
AT1G56510	AT1G56510.1	disease resistance protein (TIR-NBS-LRR class), putative; similar to RLM1 (RESISTANCE TO LEPTOSPHAERIA MACULANS 1), ATP binding / protein binding / transmembrane receptor [Arabidopsis thaliana] (TAIR:AT1G64070.1); similar to disease resistance protein (TI
AT1G27480	AT1G27480.1	lecithin:cholesterol acyltransferase family protein / LACT family protein; similar to unknown [Populus trichocarpa] (GB:ABK95535.1); contains InterPro domain Lecithin:cholesterol acyltransferase; (InterPro:IPR003386)
AT1G31550	AT1G31550.1	GDSL-motif lipase, putative; similar to lipase, putative [Arabidopsis thaliana] (TAIR:AT1G28600.1); similar to lipase 1 [Brassica napus] (GB:AAX59709.1); contains InterPro domain Lipase, GDSL; (InterPro:IPR001087)
AT1G63360	AT1G63360.1	disease resistance protein (CC-NBS-LRR class), putative; Identical to Putative disease resistance protein At1g63360 [Arabidopsis Thaliana] (GB:Q9SH22); similar to disease resistance protein (CC-NBS-LRR class), putative [Arabidopsis thaliana] (TAIR:AT1G626
AT1G69160	AT1G69160.1	unknown protein
AT1G52000	AT1G52000.1	jacalin lectin family protein; similar to MBP1 (MYROSINASE-BINDING PROTEIN 1) [Arabidopsis thaliana] (TAIR:AT1G52040.1); similar to myrosinase binding protein [Brassica napus] (GB:CAA70587.1); contains InterPro domain Mannose-binding lectin (InterPro:IPR0
AT2G36050	AT2G36050.1	ATOFP15/OFP15 (Arabidopsis thaliana ovate family protein 15); similar to ATOFP18/OFP18 (Arabidopsis thaliana ovate family protein 18) [Arabidopsis thaliana] (TAIR:AT3G52540.1); similar to hypothetical protein [Vitis vinifera] (GB:CAN61477.1); contains Int
AT2G10940	AT2G10940.1	protease inhibitor/seed storage/lipid transfer protein (LTP) family protein; similar to protease inhibitor/seed storage/lipid transfer protein (LTP) family protein [Arabidopsis thaliana] (TAIR:AT1G62500.1); similar to Plant lipid transfer/seed storage/try
AT2G16380	AT2G16380.1	SEC14 cytosolic factor family protein / phosphoglyceride transfer family protein; similar to transporter [Arabidopsis thaliana] (TAIR:AT4G34580.1); similar to unnamed protein product [Vitis vinifera] (GB:CAO47587.1); contains InterPro domain Cellular reti
AT2G45600	AT2G45600.1	hydrolase; similar to hydrolase [Arabidopsis thaliana] (TAIR:AT2G45610.1); similar to hypothetical protein [Vitis vinifera] (GB:CAN60859.1); contains InterPro domain Alpha/beta hydrolase fold-3; (InterPro:IPR013094)
AT2G45560	CYP76C1	cytochrome P450 monooxygenase
AT2G03750	AT2G03750.1	sulfotransferase family protein; similar to sulfotransferase family protein [Arabidopsis thaliana] (TAIR:AT5G43690.1); similar to unnamed protein product [Vitis vinifera] (GB:CAO22182.1); contains InterPro domain Sulphotransferase; (InterPro:IPR000863)
AT2G36430	AT2G36430.1	similar to unknown protein [Arabidopsis thaliana] (TAIR:AT5G22540.1); similar to hypothetical protein [Oryza sativa (japonica cultivar-group)] (GB:BAD45208.1); similar to Os04g0505400 [Oryza sativa (japonica cultivar-group)] (GB:NP_001053253.1); contains
AT2G05070	LHCB2.2	Encodes Lhcb2.2. Belongs to the Lhc super-gene family encodes the light-harvesting chlorophyll a/b-binding (LHC) proteins that constitute the antenna system of the photosynthetic apparatus.
AT2G22980	AT2G22980.1	SCPL13; serine carboxypeptidase; Identical to Serine carboxypeptidase-like 13 precursor (SCPL13) [Arabidopsis Thaliana] (GB:Q8H780;GB:O64808;GB:Q94EH0); similar to SCPL11, serine carboxypeptidase [Arabidopsis thaliana] (TAIR:AT2G22970.1); similar to SCPL
AT2G22990	SNG1	sinapoylglucose:malate sinapoyltransferase. Catalyzes the formation of sinapoylmalate from sinapoylglucose. Mutants accumulate excess sinapoylglucose.
AT2G20570	GPRI1	Encodes a protein containing a GARP DNA-binding domain which interacts with the Pro-rich regions of GBF1 and GBF3. Transactivates transcription in yeast.
AT2G23760	BLH4	Encodes a member of the BEL family of homeodomain proteins. Plants doubly mutant for saw1/saw2 (blh2/blh4) have serrated leaves. BP is expressed in the serrated leaves, therefore saw1 and saw2 may act redundantly to repress BP in leaves.
AT2G37450	AT2G37450.1	nodulin MtN21 family protein; similar to nodulin MtN21 family protein [Arabidopsis thaliana] (TAIR:AT2G37460.1); similar to unnamed protein product [Vitis vinifera] (GB:CAO18107.1); contains InterPro domain Protein of unknown function DUF6, transmembrane;
AT2G33380	RD20	Encodes a calcium binding protein whose mRNA is induced upon treatment with NaCl, ABA and in response to dessication. mRNA expression under drought conditions is apparent particularly in leaves and flowers.
AT2G14080	AT2G14080.1	disease resistance protein (TIR-NBS-LRR class), putative; similar to disease resistance protein (TIR-NBS-LRR class), putative [Arabidopsis thaliana] (TAIR:AT5G11250.1); similar to RPP1 (RECOGNITION OF PERONOSPORA PARASITICA 1) [Arabidopsis thaliana] (TAIR
AT2G14560	AT2G14560.1	similar to unknown protein [Arabidopsis thaliana] (TAIR:AT1G33840.1); similar to Protein of unknown function DUF567 [Medicago truncatula] (GB:ABE88873.1); contains InterPro domain Protein of unknown function DUF567; (InterPro:IPR007612)
AT2G15080	AT2G15080.1	disease resistance family protein; similar to disease resistance family protein [Arabidopsis thaliana] (TAIR:AT5G27060.1); similar to disease resistance family protein [Arabidopsis thaliana] (TAIR:AT3G11080.1); similar to disease resistance family protein
AT2G15040	AT2G15040.1	pseudogene, disease resistance protein-related, low similarity to disease resistance protein Cf-2.1 (Lycopersicon pimpinellifolium) GI:1184075; contains Pfam profile PF00560: Leucine Rich Repeat; blastp match of 38% identity and 4.4e-96 P-value to GP|1184
AT2G31070	AT2G31070.1	TCP10 (TCP DOMAIN PROTEIN 10); transcription factor; similar to TCP4 (TCP FAMILY TRANSCRIPTION FACTOR 4), transcription factor [Arabidopsis thaliana] (TAIR:AT3G15030.2); similar to TCP4 (TCP FAMILY TRANSCRIPTION FACTOR 4), transcription factor [Arabidopsi
AT2G39250	SNZ	Encodes a AP2 domain transcription factor that can repress flowering. SNZ and its paralogous gene, SCHLAFMUTZE (SMZ), share a signature with partial complementarity to the miR172 microRNA, whose precursor is induced upon flowering.
AT2G23840	AT2G23840.1	HNH endonuclease domain-containing protein; similar to unnamed protein product [Vitis vinifera] (GB:CAO23496.1); contains InterPro domain HNH nuclease (InterPro:IPR003615); contains InterPro domain HNH endonuclease; (InterPro:IPR002711)
AT2G03550	AT2G03550.1	hydrolase; similar to ATCXE12 (ARABIDOPSIS THALIANA CARBOXYESTERASE 12), carboxylesterase [Arabidopsis thaliana] (TAIR:AT3G48690.1); similar to hypothetical protein [Vitis vinifera] (GB:CAN61111.1); similar to CXE carboxylesterase [Malus pumila] (GB:ABB89
AT2G41940	ZFP8	Encodes a zinc finger protein containing only a single zinc finger.
AT2G39010	AT2G39010.1	PIP2;6/PIP2E (plasma membrane intrinsic protein 2;6); water channel; Identical to Probable aquaporin PIP2-6 (PIP2-6) [Arabidopsis Thaliana] (GB:Q9ZV07); similar to PIP2,5/PIP2D (plasma membrane intrinsic protein 2,5), water channel [Arabidopsis thaliana]
AT3G47250	AT3G47250.1	similar to unknown protein [Arabidopsis thaliana] (TAIR:AT3G47200.2); similar to hypothetical protein LOC_Os12g29620 [Oryza sativa (japonica cultivar-group)] (GB:ABA98257.1); similar to Os11g0543300 [Oryza sativa (japonica cultivar-group)] (GB:NP_00106804
AT3G61700	AT3G61700.1	similar to unknown protein [Arabidopsis thaliana] (TAIR:AT2G46420.1); similar to uncharacterized plant-specific domain TIGR01589 family protein [Solanum demissum] (GB:AAU93592.2); contains InterPro domain Conserved hypothetical protein 1589, plant; (Inter
AT3G26300	CYP71B34	putative cytochrome P450
AT3G26310	CYP71B35	putative cytochrome P450
AT3G44860	AT3G44860.1	Encodes a farnesoic acid carboxyl-O-methyltransferase.
AT3G49260	AT3G49260.1	IQD21 (IQ-DOMAIN 21, IQ-domain 21); calmodulin binding; similar to IQD5 (IQ-domain 5), calmodulin binding [Arabidopsis thaliana] (TAIR:AT3G22190.1); similar to unnamed protein product [Vitis vinifera] (GB:CAO48646.1); contains InterPro domain IQ calmoduli
AT3G53960	AT3G53960.1	proton-dependent oligopeptide transport (POT) family protein; similar to proton-dependent oligopeptide transport (POT) family protein [Arabidopsis thaliana] (TAIR:AT2G37900.1); similar to hypothetical protein [Vitis vinifera] (GB:CAN73118.1); similar to u
AT3G58120	AT3G58120.1	bZIP transcription factor family protein; similar to bZIP transcription factor family protein [Arabidopsis thaliana] (TAIR:AT2G42380.2); similar to unnamed protein product [Vitis vinifera] (GB:CAO69834.1); contains InterPro domain Basic-leucine zipper (bZ
AT3G26280	CYP71B4	cytochrome P450 monooxygenase
AT3G26290	CYP71B26	putative cytochrome P450
AT3G28920	AT3G28920.1	ATHB34 (ARABIDOPSIS THALIANA HOMEOBOX PROTEIN 34); DNA binding / transcription factor; similar to ATHB23 (ARABIDOPSIS THALIANA HOMEOBOX PROTEIN 23), DNA binding / transcription factor [Arabidopsis thaliana] (TAIR:AT5G39760.1); similar to unnamed protein p
AT3G05370	AT3G05370.1	disease resistance family protein; similar to disease resistance family protein / LRR family protein [Arabidopsis thaliana] (TAIR:AT1G71390.1); similar to disease resistance family protein / LRR family protein [Arabidopsis thaliana] (TAIR:AT1G71400.1); si
AT3G45140	LOX2	Chloroplast lipoxygenase required for wound-induced jasmonic acid accumulation in Arabidopsis.Mutants are resistant to Staphylococcus aureus and accumulate salicylic acid upon infection.
AT3G08870	AT3G08870.1	lectin protein kinase, putative; similar to lectin protein kinase, putative [Arabidopsis thaliana] (TAIR:AT5G01560.1); similar to lectin protein kinase, putative [Arabidopsis thaliana] (TAIR:AT5G01540.1); similar to lectin protein kinase, putative [Arabid
AT3G46780	AT3G46780.1	PTAC16 (PLASTID TRANSCRIPTIONALLY ACTIVE18); binding / catalytic; similar to binding / catalytic/ coenzyme binding [Arabidopsis thaliana] (TAIR:AT3G18890.1); similar to unknown [Populus trichocarpa] (GB:ABK95703.1); contains InterPro domain NAD(P)-binding

## Sheet: Upregulation
Expression upregulation in the leaf-to-callus transition
Probeset ID	AGI		Fold-Change(callus vs. leaf)
260869_at	AT1G43800		869.357
245226_at	AT3G29970		447.945
251065_at	AT5G01870		430.139
264953_at	AT1G77120		419.017
253416_at	AT4G33070		376.487
254889_at	AT4G11650		361.423
260408_at	AT1G69880		285.373
260130_s_at	AT1G66270		268.932
	AT1G66280
259384_at	AT3G16450		248.216
260557_at	AT2G43610		244.236
259009_at	AT3G09260		240.329
247024_at	AT5G66985		195.798
250090_at	AT5G17330		188.056
245688_at	AT1G28290		184.096
253298_at	AT4G33560		160.918
247431_at	AT5G62520		157.389
260668_at	AT1G19530		147.105
252746_at	AT3G43190		144.921
263481_at	AT2G04025		131.958
245173_at	AT2G47520		128.018
265561_s_at	AT1G47480		126.544
	AT2G05440
	AT2G05510
246825_at	AT5G26260		124.794
255807_at	AT4G10270		123.665
266988_at	AT2G39310		121.253
264846_at	AT2G17850		116.255
262679_at	AT1G75830		115.144
256245_at	AT3G12580		105.097
261826_at	AT1G11580		99.2738
265948_at	AT2G19590		97.9828
263096_at	AT2G16060		95.1633
262518_at	AT1G17170		90.2474
255110_at	AT4G08770		89.567
249101_at	AT5G43580		89.1475
249384_at	AT5G39890		86.9333
245035_at	AT2G26400		85.7918
257798_at	AT3G15950		84.6343
262369_at	AT1G73010		82.9278
250152_at	AT5G15120		78.5897
266364_at	AT2G41230		78.4432
245523_at	AT4G15910		77.491
256781_at	AT3G13650		75.9082
250464_at	AT5G10040		73.9229
256647_at	AT3G13610		62.3667
260230_at	AT1G74500		61.8077
249812_at	AT5G23830		61.0667
252515_at	AT3G46230		59.2378
248434_at	AT5G51440		59.0676
249364_at	AT5G40590		58.2011
257673_at	AT3G20370		57.855
247136_at	AT5G66170		57.4056
252882_at	AT4G39675		57.0154
253073_at	AT4G37410		56.0555
266223_at	AT2G28790		55.5593
267053_s_at	AT2G38380		55.3737
	AT2G38390
252320_at	AT3G48580		52.1111
256243_at	AT3G12500		51.8226
261930_at	AT1G22440		51.488
257947_at	AT3G21720		51.1725
248626_at	AT5G48940		51
258487_at	AT3G02550		50.9969
267075_at	AT2G41070		50.8718
264005_at	AT2G22470		50.1771
252102_at	AT3G50970		50.0644
257026_at	AT3G19200		49.2878
249045_at	AT5G44380		48.5147
265588_at	AT2G19970		48.4259
260553_at	AT2G41800		47.8161
262517_at	AT1G17180		47.6305
257153_at	AT3G27220		47.5681
248332_at	AT5G52640		47.5473
245674_at	AT1G56680		46.9508
254396_at	AT4G21680		46.7069
262124_at	AT1G59660		46.0915
254200_at	AT4G24110		46.0632
258257_at	AT3G26770		45.2241
266290_at	AT2G29490		45.071
255695_at	AT4G00080		44.9379
258879_at	AT3G03270		44.6613
262911_s_at	AT1G07400		44.5998
	AT1G59860
247052_at	AT5G66700		43.9932
255782_at	AT1G19850		43.9879
256319_at	AT1G35910		43.6343
246103_at	AT5G28640		43.531
248657_at	AT5G48570		42.8328
265501_at	AT2G15490		42.3404
266486_at	AT2G47950		42.1906
251124_s_at	AT5G01040		42.0874
	AT5G01050
259327_at	AT3G16460		42.041
253573_at	AT4G31020		41.5721
250351_at	AT5G12030		41.5588
262260_at	AT1G70850		39.3964
262939_s_at	AT1G16300		39.1968
	AT1G79530
254839_at	AT4G12400		38.97
258075_at	AT3G25900		38.8283
246855_at	AT5G26280		38.8146
260528_at	AT2G47260		38.6636
262813_at	AT1G11670		38.6387
254726_at	AT4G13660		38.4203
254080_at	AT4G25630		37.9685
250426_at	AT5G10510		37.6158
259878_at	AT1G76790		37.2805
256376_s_at	AT1G66690		36.658
	AT1G66700
257080_at	AT3G15240		36.0115
260406_at	AT1G69920		35.9375
245976_at	AT5G13080		35.7157
254042_at	AT4G25810		35.2035
251942_at	AT3G53480		34.9812
253060_at	AT4G37710		34.8632
246228_at	AT4G36430		34.7853
246922_at	AT5G25110		34.6038
256750_at	AT3G27150		34.3663
251428_at	AT3G60140		34.0014
262915_at	AT1G59940		33.9298
262099_s_at	AT1G59500		33.263
	AT4G37390
263153_s_at	AT1G54000		33.0933
	AT1G54010
246390_at	AT1G77330		32.6749
247297_at	AT5G64100		32.4224
260472_at	AT1G10990		32.3093
260639_at	AT1G53180		31.6526
245363_at	AT4G15120		31.0153
263228_at	AT1G30700		31.0054
262912_at	AT1G59740		30.46
257353_at	AT2G23050		30.3142
257919_at	AT3G23250		30.2688
252988_at	AT4G38410		29.9474
251667_at	AT3G57150		29.5485
252625_at	AT3G44750		29.5413
251884_at	AT3G54150		29.5346
253274_at	AT4G34200		29.2664
256710_at	AT3G30350		28.2592
263664_at	AT1G04250		28.0128
251975_at	AT3G53230		27.8582
245151_at	AT2G47550		27.7977
266294_at	AT2G29500		27.467
256252_at	AT3G11340		27.3467
266752_at	AT2G47000		27.2676
263360_at	AT2G03830		26.9184
248614_at	AT5G49560		26.8595
260932_s_at	AT1G02520		26.8002
	AT1G02530
256125_at	AT1G18250		26.7554
254630_at	AT4G18360		26.7473
267250_at	AT2G23060		26.7345
256214_x_at	AT1G51000		26.6134
254828_at	AT4G12550		26.5869
250208_at	AT5G14000		26.5414
245141_at	AT2G45400		26.5181
256797_at	AT3G18600		26.435
256890_at	AT3G23830		26.1822
251918_at	AT3G54040		25.9202
248820_at	AT5G47060		25.8697
263295_at	AT2G14210		25.7681
258397_at	AT3G15357		25.609
245208_at	AT5G12330		25.4725
265920_s_at	AT2G15120		25.3931
	AT2G15220
259596_at	AT1G28130		25.3285
252321_at	AT3G48510		25.2994
259328_at	AT3G16440		25.0962
267254_at	AT2G23030		25.0102
247061_at	AT5G66780		24.9917
264025_at	AT2G21050		24.9468
246133_at	AT5G20960		24.9084
249817_at	AT5G23820		24.2994
263680_at	AT1G26930		24.1374
254226_at	AT4G23690		23.9489
254579_at	AT4G19400		23.8204
259040_at	AT3G09270		23.6899
257244_at	AT3G24240		23.6291
246071_at	AT5G20150		23.6122
247333_at	AT5G63600		23.5787
246072_at	AT5G20240		23.3601
263239_at	AT2G16570		23.2613
260405_at	AT1G69930		23.2378
263016_at	AT1G23410		23.0686
254343_at	AT4G21990		23.0647
259382_s_at	AT3G16420		23.0571
	AT3G16430
267518_at	AT2G30500		22.9556
258545_at	AT3G07050		22.7204
254522_at	AT4G19980		22.4842
252364_at	AT3G48450		22.4776
264960_at	AT1G76930		22.3981
259879_at	AT1G76650		22.3669
266270_at	AT2G29470		22.1014
261636_at	AT1G50110		21.9996
254853_at	AT4G12080		21.9979
260883_at	AT1G29270		21.8788
255858_at	AT1G67030		21.484
247337_at	AT5G63660		21.463
251293_at	AT3G61930		21.2282
254805_at	AT4G12480		21.0124
257079_at	AT3G15240		20.9817
246457_at	AT5G16750		20.8966
261177_at	AT1G04770		20.8786
257952_at	AT3G21770		20.8729
261691_at	AT1G50060		20.8331
266330_at	AT2G01530		20.7221
258930_at	AT3G10040		20.6245
248163_at	AT5G54510		20.3258
264148_at	AT1G02220		20.1956
263264_at	AT2G38810		20.1801
266838_at	AT2G25980		20.1297
257467_at	AT1G31320		20.0713
251668_at	AT3G57010		19.7517
250790_at	AT5G05640		19.6675
247151_at	AT5G65640		19.5639
262001_at	AT1G33790		19.3703
264357_at	AT1G03360		19.259
247610_at	AT5G60630		19.2526
260495_at	AT2G41810		19.2278
263208_at	AT1G10480		18.736
257922_at	AT3G23150		18.5036
255566_s_at	AT3G48670		18.3159
	AT4G01780
256712_at	AT2G34020		18.2592
246001_at	AT5G20790		18.1634
261021_at	AT1G26380		18.1489
252131_at	AT3G50930		18.087
246016_at	AT5G10720		18.0481
261393_at	AT1G79580		18.0214
255080_at	AT4G09030		18.0137
261567_at	AT1G33055		18.004
258795_at	AT3G04570		17.9552
245106_at	AT2G41650		17.9304
251740_at	AT3G56070		17.8056
260225_at	AT1G74590		17.7995
247268_at	AT5G64080		17.7194
266743_at	AT2G02990		17.7054
	AT2G16300
258252_at	AT3G15720		17.4075
251538_at	AT3G58660		17.3749
249580_at	AT5G37740		17.3619
255284_at	AT4G04610		17.3469
256288_at	AT3G12270		17.3017
258941_at	AT3G09940		17.2226
245076_at	AT2G23170		17.1719
245800_at	AT1G46264		17.0561
247645_at	AT5G60530		17.026
266271_at	AT2G29440		16.9911
249545_at	AT5G38030		16.9069
264475_s_at	AT1G77150		16.854
	AT1G77170
245998_at	AT5G20830		16.8196
266267_at	AT2G29460		16.816
260824_at	AT1G06720		16.6838
247497_at	AT5G61770		16.6633
250455_at	AT5G09980		16.6627
260025_at	AT1G30070		16.5617
259248_at	AT3G07770		16.4747
263063_s_at	AT2G18140		16.4567
	AT2G18150
252014_at	AT3G52870		16.4355
258878_at	AT3G03170		16.3801
256356_s_at	AT1G66500		16.3532
	AT5G43620
260392_at	AT1G74030		16.2889
256349_at	AT1G54890		16.2736
247607_at	AT5G60960		16.234
245228_at	AT3G29810		16.221
265334_at	AT2G18370		16.1775
245944_at	AT5G19520		16.148
258110_at	AT3G14610		16.1352
245324_at	AT4G17260		16.1316
260028_at	AT1G29980		16.094
257644_at	AT3G25780		16.012
250502_at	AT5G09590		15.9546
258505_at	AT3G06530		15.9194
264118_at	AT1G79150		15.839
266184_s_at	AT2G38940		15.7776
	AT3G54700
261023_at	AT1G12200		15.5871
267565_at	AT2G30750		15.5736
247210_at	AT5G65020		15.5682
254606_at	AT4G19030		15.5144
250287_at	AT5G13330		15.4185
266269_at	AT2G29480		15.4137
248045_at	AT5G56030		15.4015
249060_at	AT5G44560		15.3472
245250_at	AT4G17490		15.2371
266479_at	AT2G31160		15.1991
254079_at	AT4G25730		15.173
258760_at	AT3G10780		15.1004
251010_at	AT5G02550		15.0156
255517_at	AT4G02290		15.0075
263250_at	AT2G31390		15.0068
250418_at	AT5G11240		14.9939
263039_at	AT1G23280		14.9181
260882_at	AT1G29280		14.8642
261899_at	AT1G80820		14.8639
260077_at	AT1G73620		14.8213
257373_at	AT2G43140		14.8077
253720_at	AT4G29270		14.7245
256302_at	AT1G69526		14.6499
260522_x_at	AT2G41730		14.6215
262584_at	AT1G15440		14.5194
248611_at	AT5G49520		14.4603
253116_at	AT4G35850		14.4497
258794_at	AT3G04710		14.4476
260781_at	AT1G14620		14.4402
262840_at	AT1G14900		14.4352
245148_at	AT2G45220		14.3399
255501_at	AT4G02400		14.3389
259227_at	AT3G07750		14.2719
262094_at	AT1G56110		14.2364
264131_at	AT1G79150		14.2097
248618_at	AT5G49620		14.1304
257822_at	AT3G25230		14.08
267054_at	AT2G38370		14.0401
252822_at	AT4G39955		14.0295
263435_at	AT2G28600		13.9701
256905_at	AT3G23990		13.9589
245828_at	AT1G57820		13.9534
245401_at	AT4G17670		13.93
258623_at	AT3G02790		13.9048
259037_at	AT3G09350		13.8962
245951_at	AT5G19550		13.8333
264868_at	AT1G24090		13.7898
267388_at	AT2G44450		13.7605
256675_at	AT3G52170		13.741
262544_at	AT1G15420		13.5848
250062_at	AT5G17760		13.5422
260331_at	AT1G80270		13.5059
247212_at	AT5G65040		13.4723
267178_at	AT2G37750		13.4353
246042_at	AT5G19440		13.4332
266510_at	AT2G47990		13.4121
251593_at	AT3G57660		13.4095
263150_at	AT1G54050		13.3692
246426_at	AT5G17430		13.3409
251371_at	AT3G60360		13.3398
260248_at	AT1G74310		13.2781
256989_at	AT3G28580		13.2169
259864_at	AT1G72800		13.1525
252827_at	AT4G39950		13.1519
258316_at	AT3G22660		13.1172
264471_at	AT1G67120		13.0661
253270_at	AT4G34160		13.062
256409_at	AT1G66620		12.993
246214_at	AT4G36988		12.9604
	AT4G36990
259311_at	AT3G05060		12.9475
266253_at	AT2G27840		12.9048
263948_at	AT2G35980		12.8961
252368_at	AT3G48520		12.8736
246559_at	AT5G15550		12.8304
251971_at	AT3G53160		12.8278
266841_at	AT2G26150		12.7937
253660_at	AT4G30140		12.7836
248660_at	AT5G48650		12.7566
260049_at	AT1G29940		12.7479
248036_at	AT5G55920		12.7162
264280_at	AT1G61820		12.687
250646_at	AT5G06720		12.6785
265221_s_at	AT2G02000		12.5219
	AT2G02010
263374_at	AT2G20560		12.5063
256321_at	AT1G55020		12.4768
260226_at	AT1G74660		12.4579
255278_at	AT4G04940		12.4363
253224_at	AT4G34860		12.425
249752_at	AT5G24660		12.4104
248717_at	AT5G48175		12.4011
253492_at	AT4G31810		12.3918
256661_at	AT3G11964		12.3672
251029_at	AT5G02050		12.3659
261545_at	AT1G63530		12.3547
245139_at	AT2G45430		12.3459
255225_at	AT4G05410		12.2959
246884_at	AT5G26220		12.2835
266974_at	AT2G39370		12.2802
266710_at	AT2G46850		12.2544
253628_at	AT4G30280		12.2179
261330_at	AT1G44900		12.2156
260157_at	AT1G52930		12.2055
254233_at	AT4G23800		12.1705
247056_at	AT5G66750		12.1673
252905_at	AT4G39720		12.1604
249015_at	AT5G44730		12.1374
259897_at	AT1G71380		12.1125
264598_at	AT1G04610		12.0872
258449_s_at	AT3G22310		12.0305
	AT3G22330
258336_at	AT3G16050		12.0271
266167_at	AT2G38860		11.9955
260451_at	AT1G72360		11.9564
250323_at	AT5G12880		11.9436
247279_at	AT5G64310		11.893
247059_at	AT5G66690		11.8918
253104_at	AT4G36010		11.8905
263850_at	AT2G04480		11.8796
264137_at	AT1G78960		11.8766
258966_at	AT3G10690		11.8295
250293_s_at	AT5G13360		11.8263
	AT5G13370
265119_at	AT1G62570		11.8219
264166_at	AT1G65370		11.8133
265341_at	AT2G18360		11.8029
263373_at	AT2G20515		11.7937
263882_at	AT2G21790		11.7901
249206_at	AT5G42630		11.7712
261806_at	AT1G30510		11.6961
264913_at	AT1G60770		11.6948
252073_at	AT3G51750		11.685
265326_at	AT2G18220		11.6802
260101_at	AT1G73260		11.6798
262619_at	AT1G06550		11.6375
249784_at	AT5G24280		11.6309
254235_at	AT4G23750		11.6199
245089_at	AT2G45290		11.6138
245382_at	AT4G17800		11.5881
261080_at	AT1G07370		11.5812
256066_at	AT1G06980		11.58
253217_at	AT4G34970		11.5721
252210_at	AT3G50410		11.5714
258341_at	AT3G22790		11.5569
260386_at	AT1G74010		11.5472
266581_at	AT2G46140		11.507
248728_at	AT5G48000		11.5012
247026_at	AT5G67080		11.499
250413_at	AT5G11160		11.4676
265442_at	AT2G20940		11.4672
257658_at	AT3G13230		11.4606
265668_at	AT2G32020		11.4588
264469_at	AT1G67100		11.4461
248150_at	AT5G54670		11.4398
254213_at	AT4G23590		11.4374
250500_at	AT5G09530		11.4241
250145_at	AT5G14690		11.3886
257735_at	AT3G27400		11.3667
259908_at	AT1G60850		11.3281
258979_at	AT3G09440		11.3229
259845_at	AT1G73590		11.271
247241_at	AT5G64680		11.2684
256862_at	AT3G23940		11.2534
256017_at	AT1G19180		11.2289
264365_s_at	AT1G03220		11.2182
	AT1G03230
263194_at	AT1G36060		11.2117
252189_at	AT3G50070		11.1923
257352_at	AT2G34900		11.1728
264286_at	AT1G61870		11.1717
260517_at	AT1G51420		11.1583
254349_at	AT4G22250		11.1376
254076_at	AT4G25340		11.1177
262427_s_at	AT1G47600		11.0821
	AT1G51470
248021_at	AT5G56500		11.0749
246212_at	AT4G36930		11.0594
263599_at	AT2G01830		11.0456
246265_at	AT1G31860		11.0436
256158_at	AT1G13590		10.9817
252821_at	AT4G39860		10.965
265586_at	AT2G19990		10.9482
259861_at	AT1G80620		10.9465
260910_at	AT1G02690		10.8875
249033_at	AT5G44920		10.8267
257774_at	AT3G29250		10.822
257617_at	AT3G26550		10.8218
247868_at	AT5G57620		10.8137
250546_at	AT5G08180		10.7977
267162_s_at	AT2G05140		10.7886
	AT2G37690
247215_at	AT5G64905		10.7381
247453_at	AT5G62440		10.7061
254392_at	AT4G21600		10.7059
256144_at	AT1G48630		10.6715
255455_at	AT4G02930		10.6638
258160_at	AT3G17820		10.6573
264056_at	AT2G28510		10.6107
251638_at	AT3G57490		10.5314
250443_at	AT5G10520		10.4998
250746_at	AT5G05880		10.4913
245518_at	AT4G15850		10.4612
264026_at	AT2G21060		10.4469
254896_at	AT4G11880		10.441
261368_at	AT1G53070		10.4239
264929_at	AT1G60730		10.4173
253396_at	AT4G32720		10.4063
257976_at	AT3G20840		10.3956
257174_at	AT3G27190		10.3918
251886_at	AT3G54260		10.3594
266517_at	AT2G35120		10.3536
253078_at	AT4G36180		10.3442
264537_at	AT1G55610		10.3346
247240_at	AT5G64660		10.3175
249389_at	AT5G40100		10.2683
248743_at	AT5G48240		10.2528
257652_at	AT3G16810		10.2233
267470_at	AT2G30490		10.2103
260784_at	AT1G06180		10.1811
262129_at	AT1G52500		10.1525
248703_at	AT5G48430		10.143
257697_at	AT3G12700		10.0755
255266_at	AT4G05200		10.0716
252357_at	AT3G48410		10.0639
247228_at	AT5G65140		10.061
262133_at	AT1G78000		10.0539
246809_s_at	AT5G27120		10.0504
	AT5G27140
253013_at	AT4G37910		10.0467
245884_at	AT5G09300		10.0464
262659_at	AT1G14240		9.95735
246196_at	AT4G37090		9.94086
265145_at	AT1G51190		9.92609
259618_at	AT1G48000		9.91924
247458_at	AT5G62180		9.89815
263977_at	AT2G42660		9.88877
260991_at	AT1G12160		9.8661
266737_at	AT2G47140		9.85293
254493_at	AT4G20020		9.83018
260459_at	AT1G68240		9.79975
247046_at	AT5G66540		9.75769
258983_at	AT3G08860		9.75111
260294_at	AT1G63660		9.73147
259439_at	AT1G01480		9.70408
265274_at	AT2G28450		9.6668
263404_s_at	AT2G04090		9.66491
	AT2G04100
247032_at	AT5G67240		9.64753
262347_at	AT1G64110		9.64073
260551_at	AT2G43510		9.632
260397_at	AT1G69680		9.60358
255430_at	AT4G03320		9.59153
252103_at	AT3G51410		9.56948
250192_at	AT5G14520		9.56474
262766_at	AT1G13160		9.51774
253608_at	AT4G30290		9.49779
257066_at	AT3G18280		9.49551
247778_at	AT5G58750		9.47799
251982_at	AT3G53190		9.47008
257643_at	AT3G25730		9.46988
255685_s_at	AT4G00600		9.46158
	AT4G00620
253549_at	AT4G30930		9.45327
248254_at	AT5G53320		9.44649
266316_at	AT2G27080		9.44044
253842_at	AT4G27860		9.4127
263824_at	AT2G40360		9.40531
260425_at	AT1G72440		9.39883
255900_at	AT1G17830		9.39749
	AT3G20300
262611_at	AT1G14060		9.39656
261911_at	AT1G80750		9.3842
258155_at	AT3G18130		9.37387
250403_at	AT5G10920		9.35608
262880_at	AT1G64880		9.34932
246000_at	AT5G20820		9.33958
258184_at	AT3G21510		9.3322
259004_at	AT3G01840		9.32225
266093_at	AT2G37990		9.3188
260390_at	AT1G73940		9.30816
256207_at	AT1G50920		9.29496
266358_at	AT2G32280		9.25558
251476_at	AT3G59670		9.228
248178_at	AT5G54370		9.18968
261065_at	AT1G07500		9.18811
258410_at	AT3G16780		9.15958
265006_at	AT1G61570		9.12719
266076_at	AT2G40700		9.12532
250907_at	AT5G03670		9.10688
249459_at	AT5G39580		9.09246
246575_at	AT1G31660		9.0847
253592_at	AT4G30840		9.07897
251800_at	AT3G55510		9.05286
245784_at	AT1G32190		9.0528
253406_at	AT4G32890		9.03795
265499_at	AT2G15480		9.03437
256593_at	AT3G28510		8.99683
255668_s_at	AT4G00238		8.96719
	AT4G00250
249253_at	AT5G42060		8.96413
256864_at	AT3G23890		8.96059
263231_at	AT1G05680		8.95553
245164_at	AT2G33210		8.88864
260316_at	AT1G63810		8.87315
257536_at	AT3G02800		8.80562
250302_at	AT5G11920		8.80278
253598_at	AT4G30800		8.80027
249767_at	AT5G24090		8.77507
267044_at	AT2G34357		8.77395
258029_at	AT3G27580		8.77301
259303_at	AT3G05130		8.7669
257571_at	AT3G16870		8.7555
253942_at	AT4G27010		8.74874
262045_at	AT1G80240		8.73919
	AT2G44100
258133_at	AT3G24500		8.7364
245757_at	AT1G35140		8.73309
253101_at	AT4G37430		8.72528
255230_at	AT4G05390		8.7221
252281_at	AT3G49320		8.71549
247926_at	AT5G57280		8.71021
258396_at	AT3G15460		8.70633
256983_at	AT3G13470		8.69022
257694_at	AT3G12860		8.67002
258701_at	AT3G09720		8.65843
247454_at	AT5G62440		8.63812
252395_at	AT3G47950		8.6338
247491_at	AT5G61880		8.63243
248295_at	AT5G53070		8.63083
248726_at	AT5G47960		8.62177
267590_at	AT2G39700		8.61539
263496_at	AT2G42570		8.59829
248861_at	AT5G46700		8.59306
248381_at	AT5G51830		8.57959
256621_at	AT3G24450		8.57606
259743_at	AT1G71140		8.56679
253777_at	AT4G28450		8.55814
247625_at	AT5G60200		8.55561
264019_at	AT2G21130		8.55483
245821_at	AT1G26270		8.54831
264758_at	AT1G61340		8.53607
262754_at	AT1G16350		8.53514
261130_at	AT1G04870		8.53473
257830_at	AT3G26690		8.52483
261124_at	AT1G04900		8.52449
256818_at	AT3G21420		8.52228
262953_at	AT1G75670		8.50906
253046_at	AT4G37370		8.50411
246765_at	AT5G27330		8.50314
250222_at	AT5G14050		8.49412
250205_at	AT5G14020		8.48496
246623_at	AT1G48920		8.47604
265831_at	AT2G14460		8.46658
256012_at	AT1G19250		8.4419
265670_s_at	AT2G32190		8.41559
	AT2G32210
248891_at	AT5G46280		8.41443
262482_at	AT1G17020		8.40722
261454_at	AT1G21090		8.37335
263866_at	AT2G36950		8.3645
252508_at	AT3G46210		8.35416
263962_at	AT2G36350		8.3449
247600_at	AT5G60890		8.33224
256438_s_at	AT2G40205		8.32626
	AT3G08520
	AT3G11120
	AT3G56020
262549_at	AT1G31290		8.32207
256881_at	AT3G26410		8.32135
245502_at	AT4G15640		8.32035
249886_at	AT5G22320		8.31738
263973_at	AT2G42740		8.31469
247094_at	AT5G66280		8.29788
249997_at	AT5G18620		8.25683
247575_at	AT5G61030		8.25565
247855_at	AT5G58210		8.25438
251246_at	AT3G62100		8.24404
259710_at	AT1G77670		8.24023
259347_at	AT3G03920		8.23598
249557_at	AT5G38280		8.23229
267040_at	AT2G34300		8.23049
248048_at	AT5G56080		8.23005
245854_at	AT5G13490		8.21963
255955_at	AT1G22030		8.201
257226_at	AT3G27880		8.19781
265482_at	AT2G15780		8.19544
255111_at	AT4G08780		8.1952
253949_at	AT4G26780		8.1845
246249_at	AT4G36680		8.1842
258521_at	AT3G06680		8.17909
261896_at	AT1G80670		8.17091
258871_at	AT3G03060		8.1549
264729_at	AT1G22990		8.15282
255521_at	AT4G02280		8.14919
259367_at	AT1G69070		8.13498
255586_at	AT4G01560		8.13481
264402_at	AT2G25140		8.11099
266546_at	AT2G35270		8.1027
246750_at	---		8.0926
248240_at	AT5G53950		8.08434
261261_at	AT1G26730		8.07884
246478_at	AT5G15980		8.07617
249912_at	AT5G22790		8.07245
256576_at	AT3G28210		8.06574
247947_at	AT5G57090		8.05815
262336_at	AT1G64220		8.02617
259656_at	AT1G55200		8.01992
254575_at	AT4G19460		8.00197
261377_at	AT1G18850		7.99671
258159_at	AT3G17840		7.99235
249848_at	AT5G23220		7.98972
253947_at	AT4G26760		7.98561
254980_at	AT4G10450		7.9748
261551_at	AT1G63440		7.96354
252077_at	AT3G51720		7.96331
251106_at	AT5G01500		7.96123
252004_at	AT3G52780		7.95003
264001_at	AT2G22420		7.9344
248253_at	AT5G53290		7.93357
256053_at	AT1G07260		7.92108
261081_at	AT1G07350		7.90722
257608_at	AT3G13860		7.89851
262930_at	AT1G65690		7.88796
247717_at	AT5G59320		7.87106
249901_at	AT5G22650		7.87046
267372_at	AT2G26290		7.86388
267026_at	AT2G38340		7.85176
254761_at	AT4G13195		7.84882
249187_at	AT5G43060		7.83951
253867_at	AT4G27490		7.82994
246842_at	AT5G26731		7.82554
248258_at	AT5G53400		7.81505
259378_at	AT3G16310		7.81417
258218_at	AT3G17998		7.80641
	AT3G18000
247893_at	AT5G57980		7.8063
259759_at	AT1G77550		7.8063
258965_at	AT3G10530		7.8056
250702_at	AT5G06730		7.79832
257925_at	AT3G23170		7.7755
257037_at	AT3G19130		7.76458
258995_at	AT3G01790		7.75273
247955_at	AT5G56950		7.74704
266884_at	AT2G44790		7.74302
253803_at	AT4G28200		7.74203
259381_s_at	AT3G16390		7.71765
	AT3G16400
	AT3G16410
267174_at	AT2G37600		7.71172
248357_at	AT5G52380		7.70791
259672_at	AT1G68990		7.70498
248139_at	AT5G54970		7.69653
265674_at	AT2G32190		7.67274
262105_at	AT1G02810		7.66869
245889_at	AT5G09480		7.64242
251946_at	AT3G53540		7.62896
253084_at	AT4G36260		7.62289
265649_at	AT2G27510		7.61101
253340_s_at	AT4G33260		7.59287
	AT4G33270
261521_at	AT1G71830		7.58939
253162_at	AT4G35630		7.57903
252119_at	AT3G51030		7.57788
256714_at	AT2G34080		7.57554
250738_at	AT5G05730		7.57285
254732_at	AT4G13750		7.57052
256518_at	AT1G66080		7.56713
253100_at	AT4G37400		7.55463
267309_at	AT2G19385		7.54344
245929_at	AT5G24760		7.53721
245838_at	AT1G58410		7.536
253919_at	AT4G27350		7.50359
267004_at	AT2G34260		7.49226
256192_at	AT1G30110		7.48197
248564_at	AT5G49700		7.44251
265340_at	AT2G18330		7.43738
247177_at	AT5G65300		7.43437
257149_at	AT3G27280		7.42425
261114_at	AT1G75388		7.3931
	AT1G75390
254818_at	AT4G12470		7.39076
265594_at	AT2G20060		7.38614
249971_at	AT5G19110		7.38605
266590_at	AT2G46240		7.37956
245113_at	AT2G41660		7.37355
253684_at	AT4G29690		7.37108
245956_s_at	AT5G28540		7.35745
	AT5G42020
259735_at	AT1G64405		7.34386
247473_at	AT5G62260		7.33792
255726_at	AT1G25530		7.33476
250051_at	AT5G17800		7.31425
261917_at	AT1G65920		7.30521
259293_at	AT3G11580		7.29902
264802_at	AT1G08560		7.29323
256839_at	AT3G22930		7.28183
263640_at	AT2G25270		7.28128
259278_at	AT3G01160		7.28049
251152_at	AT3G63130		7.27618
249816_at	AT5G23880		7.2756
253490_at	AT4G31790		7.27343
266288_s_at	AT2G29140		7.2687
	AT2G29200
247593_at	AT5G60790		7.26771
261418_at	AT1G07830		7.25399
262777_at	AT1G13030		7.25062
249115_at	AT5G43810		7.24775
260181_at	AT1G70710		7.24048
261725_at	AT1G76300		7.23064
263585_at	AT2G25210		7.22636
257460_at	AT1G75580		7.22408
263845_at	AT2G37040		7.22143
245328_at	AT4G14465		7.2172
249945_at	AT5G22440		7.21329
259690_at	AT1G63160		7.20356
253041_at	AT4G37870		7.20182
265671_at	AT2G32060		7.1964
263802_at	AT2G40430		7.19056
260984_at	AT1G53645		7.17652
259225_at	AT3G07590		7.17409
245262_at	AT4G16563		7.17342
251760_at	AT3G55605		7.17331
267008_at	AT2G39350		7.16409
263251_at	AT2G31410		7.14229
262003_at	AT1G64460		7.14133
253299_at	AT4G33800		7.13614
266932_s_at	AT1G63250		7.1341
	AT2G07750
258202_at	AT3G13940		7.12631
255893_at	AT1G17960		7.12263
267402_at	AT2G26180		7.11197
252785_at	AT3G42660		7.09014
260803_at	AT1G78340		7.08965
245849_at	AT5G13520		7.06981
255874_at	AT2G40550		7.05983
261232_at	AT1G20220		7.05834
254054_at	AT4G25320		7.05018
258922_at	AT3G10610		7.04427
256899_at	AT3G24660		7.02985
265667_at	AT2G27470		7.02173
246030_at	AT5G21105		7.02139
248043_s_at	AT5G56000		7.0155
	AT5G56010
260596_at	AT1G55900		7.01431
257029_at	AT3G19240		7.0065
259891_at	AT1G72730		6.98497
266687_at	AT2G19670		6.98216
263935_at	AT2G35930		6.97477
247655_at	AT5G59820		6.97314
258776_at	AT3G11830		6.9698
263161_at	AT1G54020		6.96766
262586_at	AT1G15480		6.96469
263249_at	AT2G31360		6.95974
258166_at	AT3G21540		6.95554
246767_at	AT5G27395		6.94903
266346_at	AT2G01430		6.93836
247555_at	AT5G61020		6.93111
262434_at	AT1G47670		6.93029
256910_at	AT3G24080		6.92808
249747_at	AT5G24600		6.9253
260335_at	AT1G74000		6.91935
256628_at	AT3G20000		6.91435
265856_at	AT2G42430		6.9123
263783_at	AT2G46400		6.90954
258104_at	AT3G23620		6.8886
263843_at	AT2G37020		6.88051
260714_at	AT1G14980		6.87902
247441_at	AT5G62710		6.8786
247910_at	AT5G57410		6.86718
262616_at	AT1G06620		6.85945
247517_at	AT5G61780		6.85246
248696_at	AT5G48360		6.84602
259057_at	AT3G03310		6.84059
253757_at	AT4G28950		6.83227
251304_at	AT3G61990		6.83146
258599_at	AT3G04520		6.82773
261585_at	AT1G01010		6.81689
250091_at	AT5G17340		6.81534
250679_at	AT5G06550		6.80541
267421_at	AT2G35040		6.80008
247776_at	AT5G58700		6.79719
260549_at	AT2G43535		6.77577
253480_at	AT4G31840		6.77277
246210_at	AT4G36420		6.76713
251432_at	AT3G59820		6.76128
267446_s_at	AT1G28350		6.75755
	AT2G33840
246858_at	AT5G25930		6.75709
260023_at	AT1G30040		6.75617
260252_at	AT1G74240		6.74697
260323_at	AT1G63780		6.74418
262118_at	AT1G02850		6.74406
258532_at	AT3G06700		6.72588
245121_at	AT2G47610		6.71991
257758_at	AT3G22980		6.70388
249255_at	AT5G41610		6.70152
260950_s_at	AT1G06090		6.69174
	AT1G06120
246279_at	AT4G36740		6.68487
248372_at	AT5G51850		6.67854
248563_at	AT5G49690		6.67696
246906_at	AT5G25475		6.67323
250994_at	AT5G02490		6.66937
253975_at	AT4G26600		6.66755
247480_at	AT5G62390		6.66213
267240_at	AT2G02680		6.65891
267024_s_at	AT2G29870		6.65081
	AT2G34390
261837_s_at	AT1G15910		6.63873
	AT4G00380
256285_at	AT3G12510		6.63825
250066_at	AT5G17930		6.62606
264452_at	AT1G10270		6.62331
251657_at	AT3G57000		6.61054
261239_at	AT1G32930		6.60066
258560_at	AT3G06020		6.57852
254831_at	AT4G12600		6.57686
264818_at	AT1G03530		6.57066
245586_at	AT4G14980		6.56558
259553_x_at	AT1G21310		6.56244
254524_at	AT4G20000		6.55635
259422_at	AT1G13810		6.54386
249672_at	AT5G35910		6.53798
251652_at	AT3G57380		6.53049
258957_at	AT3G01420		6.52923
252511_at	AT3G46280		6.52077
253999_at	AT4G26200		6.50636
258067_at	AT3G25980		6.50443
250059_at	AT5G17820		6.49439
247671_at	AT5G60210		6.48496
255513_at	AT4G02060		6.47569
260973_at	AT1G53490		6.47011
251290_at	AT3G61850		6.46548
259268_at	AT3G01070		6.46335
267384_at	AT2G44370		6.45417
250227_at	AT5G13830		6.4539
248164_at	AT5G54490		6.453
263372_at	AT2G20450		6.45282
248296_at	AT5G53090		6.45075
262381_at	AT1G72900		6.44995
246415_at	AT5G17160		6.4478
248448_at	AT5G51190		6.44631
253487_at	AT4G31700		6.43846
264438_at	AT1G27400		6.42428
259507_at	AT1G43910		6.41906
259394_at	AT1G06420		6.40789
251081_at	AT5G02070		6.40468
245140_at	AT2G45420		6.39706
250515_at	AT5G09570		6.37604
261168_at	AT1G04940		6.36609
	AT1G04945
260329_at	AT1G80370		6.36575
248736_at	AT5G48110		6.36449
265260_at	AT2G43000		6.35981
247584_at	AT5G60670		6.35493
247492_at	AT5G61890		6.35096
252442_at	AT3G46940		6.34862
247962_at	AT5G56580		6.34736
261844_at	AT1G15940		6.34657
266934_at	AT2G18900		6.34519
262575_at	AT1G15210		6.33228
266910_at	AT2G45920		6.3251
263612_at	AT2G16440		6.32244
251678_at	AT3G56990		6.3157
257450_at	AT1G10530		6.30874
251377_at	AT3G60650		6.30848
265359_at	AT2G16720		6.30284
258652_at	AT3G09910		6.29682
262410_at	AT1G34770		6.29527
253264_at	AT4G33950		6.29085
262594_at	AT1G15250		6.27766
262636_at	AT1G06670		6.27059
262657_at	AT1G14210		6.26857
250004_at	AT5G18750		6.25601
257058_at	AT3G15352		6.25576
260683_at	AT1G17560		6.24763
266959_at	AT2G07690		6.23853
247956_at	AT5G56970		6.23276
255787_at	AT2G33590		6.23071
249427_at	AT5G39850		6.21687
265730_at	AT2G32220		6.21359
246699_at	AT5G27990		6.21012
266711_at	AT2G46740		6.20727
261660_at	AT1G18370		6.20197
246307_at	AT3G51800		6.19999
246093_at	AT5G20550		6.19235
259907_at	AT1G60860		6.19041
263712_at	AT2G20585		6.17431
252643_at	AT3G44590		6.16778
257291_at	AT3G15590		6.16222
251783_at	AT3G55280		6.15881
254059_at	AT4G25200		6.15877
251994_at	AT3G52890		6.15093
262741_at	AT1G28760		6.1467
247308_at	AT5G63930		6.14375
266822_at	AT2G44860		6.13838
260555_at	AT2G41780		6.13345
249790_at	AT5G24290		6.12942
249765_at	AT5G24030		6.11517
255700_at	AT4G00200		6.10975
251090_at	AT5G01340		6.10913
245486_x_at	AT4G16240		6.10554
257237_at	AT3G14890		6.10165
262201_at	AT2G01120		6.09697
247014_at	AT5G67630		6.09681
258064_at	AT3G14680		6.096
262942_at	AT1G79450		6.08831
254610_at	AT4G18890		6.08578
260585_at	AT2G43650		6.07894
250667_at	AT5G07090		6.0771
262713_at	AT1G16520		6.07695
250231_at	AT5G13910		6.07354
257061_at	AT3G18250		6.07187
247838_at	AT5G57990		6.06848
245572_at	AT4G14720		6.06609
265383_at	AT2G16780		6.06199
267316_at	AT2G34710		6.05468
254475_at	AT4G20440		6.05443
250828_at	AT5G05250		6.0462
256230_at	AT3G12340		6.02226
248465_at	AT5G51200		6.00838
245437_at	AT4G16630		6.00098
250729_at	AT5G06460		5.99654
248423_at	AT5G51670		5.99335
250722_at	AT5G06190		5.99145
247949_at	AT5G57220		5.98933
266800_at	AT2G22880		5.97657
257125_at	AT3G20050		5.96785
262570_at	AT1G15200		5.95829
256648_at	AT3G13580		5.95628
260527_at	AT2G47270		5.95247
261064_at	AT1G07510		5.94453
264386_at	AT1G12000		5.93341
248230_at	AT5G53830		5.93053
251531_at	AT3G58550		5.9295
260540_at	AT2G43500		5.92751
247659_at	AT5G60040		5.92589
249375_at	AT5G40730		5.91937
258047_at	AT3G21240		5.91855
254134_at	AT4G24830		5.91216
248777_at	AT5G47920		5.89557
247779_at	AT5G58760		5.89216
250484_at	AT5G10240		5.88763
249466_at	AT5G39740		5.88184
257718_at	AT3G18400		5.87336
259959_at	AT1G53720		5.87
264527_at	AT1G30760		5.86427
262943_at	AT1G79470		5.86306
265147_at	AT1G51380		5.8537
247465_at	AT5G62190		5.84288
251019_at	AT5G02420		5.83841
259806_at	AT1G47900		5.83252
253129_at	AT4G36020		5.82907
250258_at	AT5G13790		5.82786
249528_at	AT5G38720		5.81673
266055_at	AT2G40650		5.81661
253830_at	AT4G27652		5.81651
262649_at	AT1G14040		5.81562
257020_at	AT3G19590		5.81487
264859_at	AT1G24280		5.81391
258618_at	AT3G02885		5.80735
251608_at	AT3G57860		5.80566
264907_at	AT2G17280		5.80489
249888_s_at	AT5G22480		5.80194
	AT5G37340
265345_at	AT2G22680		5.8018
259481_at	AT1G18970		5.80169
259122_at	AT3G02210		5.79976
267276_at	AT2G30130		5.79975
259069_at	AT3G11710		5.7947
245639_at	AT1G25260		5.79419
263766_at	AT2G21440		5.78367
251436_at	AT3G59900		5.78343
246594_at	AT5G14800		5.77175
263127_at	AT1G78610		5.76934
261853_at	AT1G50660		5.76441
244944_s_at	---		5.75858
246070_at	AT5G20160		5.75524
248227_at	AT5G53820		5.74653
265614_at	AT2G25355		5.74464
265656_at	AT2G13820		5.73478
249188_at	AT5G42830		5.73097
253571_at	AT4G31000		5.72036
260895_at	AT1G29250		5.71226
247168_at	AT5G65860		5.71162
259732_at	AT1G77470		5.7015
266264_at	AT2G27775		5.69296
245567_at	AT4G14630		5.68728
267266_at	AT2G23150		5.68688
250309_at	AT5G12220		5.68674
259478_at	AT1G18980		5.68176
248231_at	AT5G53770		5.67919
247528_at	AT5G61460		5.67409
265464_at	AT2G37080		5.67273
245227_s_at	AT1G08410		5.6721
245917_at	AT5G28740		5.66706
262941_at	AT1G79490		5.66647
262583_at	AT1G15110		5.66097
255883_at	AT1G20270		5.65817
255236_at	AT4G05520		5.65448
260426_at	AT1G72370		5.6524
250912_at	AT5G03740		5.64938
267003_at	AT2G34340		5.64726
262395_at	AT1G49540		5.64168
260978_at	AT1G53540		5.63786
259380_at	AT3G16340		5.63501
247815_at	AT5G58420		5.6338
248209_at	AT5G53990		5.63365
251483_at	AT3G59650		5.63335
246480_at	AT5G16070		5.63147
258816_at	AT3G03960		5.63135
256023_at	AT1G58330		5.62768
252954_at	AT4G38660		5.61853
252055_at	AT3G52580		5.61462
248729_at	AT5G48010		5.59888
267226_at	AT2G44010		5.597
265519_at	AT2G06040		5.5951
249938_at	AT5G22330		5.59435
261586_at	AT1G01640		5.58492
248407_at	AT5G51500		5.57482
255776_at	AT1G18540		5.57176
248732_at	AT5G48070		5.5697
262257_at	AT1G53860		5.56919
263532_s_at	AT2G24990		5.56162
	AT5G37350
254471_s_at	---		5.56018
248412_at	AT5G51590		5.55079
262859_at	AT1G64790		5.54013
261086_at	AT1G17460		5.53313
247566_at	AT5G61170		5.53171
263221_at	AT1G30620		5.52775
253056_at	AT4G37650		5.52471
265449_at	AT2G46610		5.51363
247119_at	AT5G65900		5.51057
258747_at	AT3G05810		5.50759
259096_at	AT3G04840		5.50703
256244_at	AT3G12520		5.50451
263402_at	AT2G04050		5.50231
258799_at	AT3G04770		5.4981
263797_at	AT2G24570		5.49792
258884_at	AT3G10050		5.49569
248857_at	AT5G46640		5.49485
252182_at	AT3G50670		5.49295
265210_at	AT2G36620		5.49198
254754_at	AT4G13210		5.49049
267371_at	AT2G44510		5.48461
256612_at	AT3G29280		5.48079
265695_at	AT2G24490		5.479
264645_at	AT1G08940		5.46431
256978_at	AT3G21110		5.46181
249969_at	AT5G19090		5.4588
257755_at	AT3G18760		5.4585
250762_at	AT5G05990		5.45523
252297_at	AT3G48930		5.45363
262976_at	AT1G75520		5.45237
261192_at	AT1G32870		5.44819
256535_at	AT1G33280		5.4463
258474_at	AT3G02650		5.44536
261449_at	AT1G21120		5.44183
261664_s_at	AT1G18320		5.44084
	AT3G10110
256043_at	AT1G07210		5.43615
257648_at	AT3G16840		5.43316
262360_at	AT1G73080		5.43259
	AT1G73090
249567_at	AT5G38020		5.43103
261557_at	AT1G63640		5.42706
254562_at	AT4G19230		5.42489
264679_s_at	AT1G09590		5.4225
	AT1G09690
260364_at	AT1G70560		5.42128
250538_at	AT5G08620		5.41633
266237_at	AT2G29540		5.41585
256059_at	AT1G06990		5.41476
258296_at	AT3G23390		5.4128
264887_at	AT1G23120		5.41061
262109_at	AT1G02730		5.40959
267237_s_at	AT2G44040		5.40025
	AT3G59890
256358_at	AT1G66470		5.38299
263371_at	AT2G20490		5.37684
258005_at	AT3G19390		5.37151
265955_at	AT2G37280		5.36613
253429_at	AT4G32420		5.36295
248003_at	AT5G56220		5.36159
246229_at	AT4G37160		5.36116
265083_at	AT1G03820		5.35584
247283_at	AT5G64250		5.35464
249544_at	AT5G38110		5.35454
257838_at	AT3G25210		5.35441
261055_at	AT1G01300		5.35388
248984_at	AT5G45140		5.35381
247075_at	AT5G66410		5.35358
266941_at	AT2G18980		5.35136
259952_at	AT1G71400		5.34064
264188_at	AT1G54690		5.33733
262180_at	AT1G78050		5.33549
250769_at	AT5G05680		5.33286
246850_at	AT5G26860		5.32661
246461_at	AT5G16930		5.32274
262054_s_at	AT1G79920		5.32034
	AT1G79930
253963_at	AT4G26470		5.31694
246865_s_at	AT5G25780		5.31195
	AT5G27640
266256_at	AT2G27710		5.30925
249009_at	AT5G44610		5.30791
261655_at	AT1G01940		5.30554
262806_at	AT1G20950		5.30205
258691_at	AT3G08630		5.30177
262383_at	AT1G72940		5.29991
246758_at	AT5G27850		5.29744
266401_s_at	AT2G38620		5.29737
	AT3G54180
251288_at	AT3G61620		5.29712
246527_at	AT5G15750		5.29374
256981_at	AT3G13380		5.28841
258209_at	AT3G04120		5.28645
	AT3G14060
246282_at	AT4G36580		5.28504
263683_at	AT1G26870		5.27651
263775_at	AT2G46410		5.26796
247978_at	AT5G56710		5.2662
252831_at	AT4G39980		5.26088
258480_at	AT3G02640		5.25081
247771_at	AT5G58590		5.24969
266365_at	AT2G41220		5.24914
258148_s_at	AT3G18090		5.24529
	AT3G23780
246094_at	AT5G19300		5.23482
264061_at	AT2G27970		5.23262
265675_at	AT2G32120		5.2299
250449_at	AT5G10830		5.22824
250234_at	AT5G13420		5.2261
255546_at	AT4G01910		5.22354
265445_at	AT2G37190		5.2178
247654_at	AT5G59850		5.21644
250792_at	AT5G05520		5.21515
248136_at	AT5G54910		5.21428
246330_at	AT3G43600		5.21329
250070_at	AT5G17980		5.21061
250199_at	AT5G14180		5.20809
255651_at	AT4G00940		5.20428
265474_at	AT2G15690		5.20266
262773_at	AT1G13220		5.20058
261436_at	AT1G07870		5.2004
266908_at	AT2G34650		5.18993
267230_at	AT2G44080		5.18901
256999_at	AT3G14200		5.18849
253202_at	AT4G34555		5.18391
264803_at	AT1G08580		5.18197
257906_at	AT3G25520		5.18055
252885_at	AT4G39260		5.17904
245343_at	AT4G15830		5.17439
245557_at	AT4G15410		5.16401
253659_at	AT4G30150		5.16391
266903_at	AT2G34570		5.16272
245711_at	AT5G04340		5.1607
245879_at	AT5G09420		5.15516
245926_at	AT5G24740		5.15425
259978_at	AT1G76540		5.151
266641_at	AT2G35605		5.15037
250626_at	AT5G07350		5.14722
261207_at	AT1G12830		5.14613
250974_at	AT5G02820		5.14339
260595_at	AT1G55890		5.14157
267529_at	AT2G45490		5.14121
246845_at	AT5G26710		5.14102
262516_at	AT1G17190		5.13219
246879_at	AT5G26110		5.13014
247900_at	AT5G57290		5.13004
248147_at	AT5G54900		5.11978
251611_at	AT3G57940		5.11503
263921_at	AT2G36460		5.11312
262451_at	AT1G11130		5.1052
255942_at	AT1G22360		5.10474
256480_at	AT1G33410		5.10374
251830_at	AT3G55010		5.09751
266489_at	AT2G35190		5.09327
263255_at	AT1G10490		5.08197
247277_at	AT5G64420		5.07637
253794_at	AT4G28720		5.06989
256253_at	AT3G11250		5.0674
261859_at	AT1G50490		5.06086
263375_s_at	AT2G20530		5.05579
	AT4G28510
251847_at	AT3G54640		5.04921
246838_at	AT5G26680		5.02499
263415_at	AT2G17250		5.02069
250244_at	AT5G13680		5.01836
264126_at	AT1G79280		5.01268
249833_at	AT5G23430		5.01225
249426_at	AT5G39840		5.01161
259290_at	AT3G11520		5.01151
245932_at	AT5G09290		5.01047
254873_at	AT4G11420		5.00919
258830_at	AT3G07090		5.00439
246424_at	AT5G17020		5.00281
260203_at	AT1G52890		5.00137
245372_at	AT4G15000		4.99642
253519_at	AT4G31240		4.99288
248362_at	AT5G52470		4.99167
248655_at	AT5G48760		4.98569
253728_at	AT4G29410		4.98521
266980_at	AT2G39390		4.97847
247425_at	AT5G62550		4.97838
262844_at	AT1G14890		4.97625
245739_at	AT1G44110		4.97423
249152_s_at	AT5G43350		4.97169
	AT5G43370
263686_at	AT1G26910		4.97081
263960_at	AT2G36200		4.97012
250252_at	AT5G13750		4.96742
267213_at	AT2G44120		4.96656
248708_at	AT5G48560		4.964
250228_at	AT5G13840		4.95641
249344_at	AT5G40770		4.95602
261435_at	AT1G07615		4.95546
	AT1G07620
247338_at	AT5G63680		4.95388
258542_at	AT3G07030		4.9523
267396_at	AT2G44270		4.95089
258277_at	AT3G26830		4.94909
264293_at	AT1G78770		4.94715
254452_at	AT4G21100		4.94523
258837_at	AT3G07110		4.94479
254702_at	AT4G17940		4.94219
258152_at	AT3G18190		4.94101
263807_at	AT2G04400		4.93959
261501_at	AT1G28390		4.93841
255194_at	AT4G07410		4.93624
257000_at	AT3G14120		4.93319
252527_at	AT3G46440		4.92497
252305_at	AT3G49240		4.91442
262112_at	AT1G02870		4.91109
252230_at	AT3G49810		4.90879
255749_at	AT1G31970		4.90439
263047_at	AT2G17630		4.89979
251915_at	AT3G53940		4.89919
256589_at	AT3G28740		4.89629
265736_at	AT2G01250		4.89577
250504_at	AT5G09840		4.89267
266758_at	AT2G46920		4.89264
248228_at	AT5G53800		4.89223
260786_s_at	AT1G06220		4.8914
	AT5G25230
266895_at	AT2G26040		4.89078
254318_at	AT4G22530		4.88669
261564_at	AT1G01720		4.88469
252968_at	AT4G38890		4.88078
254963_at	AT4G11060		4.87996
259679_at	AT1G77720		4.87819
252652_at	AT3G44720		4.87727
247442_s_at	AT5G62690		4.87715
	AT5G62700
257105_at	AT3G15300		4.87426
257163_at	AT3G24310		4.87386
250493_at	AT5G09800		4.87264
260584_at	AT2G43660		4.86912
259444_at	AT1G02370		4.86614
259899_at	AT1G71210		4.86518
265087_at	AT1G03760		4.85807
252413_at	AT3G47370		4.85444
250825_at	AT5G05210		4.85396
247678_at	AT5G59520		4.8489
253014_at	AT4G37940		4.84558
256829_at	AT3G22850		4.84433
258900_at	AT3G05590		4.83763
246063_at	AT5G19340		4.83678
250326_at	AT5G12080		4.83494
252287_at	AT3G49080		4.83088
261933_at	AT1G22410		4.82841
260896_at	AT1G29310		4.82841
266239_at	AT2G29530		4.82569
263391_at	AT2G11810		4.82203
252034_at	AT3G52040		4.81875
260015_at	AT1G67980		4.81823
250304_at	AT5G12110		4.81776
258975_at	AT3G01970		4.80909
258284_at	AT3G16080		4.80884
247249_at	AT5G64670		4.80858
261439_at	AT1G28395		4.8029
254012_at	AT4G26230		4.80243
267175_s_at	AT2G37620		4.80067
	AT3G53750
257141_at	AT3G28900		4.79893
249475_at	AT5G38890		4.79705
253996_at	AT4G26110		4.79378
256702_at	AT3G30380		4.79378
263729_at	AT1G60080		4.79292
250845_at	AT5G04600		4.78999
267290_at	AT2G23740		4.77726
246503_at	AT5G16130		4.77553
247841_at	AT5G58040		4.77484
266427_at	AT2G07170		4.77471
254684_at	AT4G13850		4.76728
250703_at	AT5G06360		4.76485
259998_at	AT1G68120		4.75984
261838_at	AT1G16030		4.75921
248668_at	AT5G48720		4.75605
261820_at	AT1G11420		4.75334
260261_at	AT1G68450		4.75298
256070_at	AT1G13730		4.75107
253715_at	AT4G29390		4.75018
260994_at	AT1G12130		4.74728
255317_at	AT4G04180		4.74192
260456_at	AT1G72490		4.74165
248797_at	AT5G47210		4.74029
260285_at	AT1G80560		4.73955
262525_at	AT1G17060		4.73486
249457_s_at	AT1G66040		4.7279
	AT1G66050
	AT5G39550
251612_at	AT3G57950		4.72753
245293_at	AT4G16660		4.72507
250781_at	AT5G05410		4.72463
260368_at	AT1G69700		4.72461
261298_at	AT1G48510		4.72381
253256_at	AT4G34360		4.72058
265930_at	AT2G18510		4.7171
247904_at	AT5G57390		4.7127
249705_at	AT5G35580		4.70734
251766_at	AT3G55890		4.70462
	AT3G55910
264465_at	AT1G10230		4.70333
266511_at	AT2G47680		4.70212
257824_at	AT3G25290		4.69775
246899_at	AT5G25590		4.697
250367_s_at	AT5G11170		4.69667
	AT5G11200
258180_at	AT3G21480		4.69577
255039_at	AT4G09570		4.69571
255924_at	AT1G22170		4.68617
266168_at	AT2G38870		4.68468
266419_at	AT2G38760		4.68425
248938_at	AT5G45780		4.68319
252229_at	AT3G49890		4.6751
260565_at	AT2G43800		4.67358
265086_at	AT1G03770		4.67171
259006_at	AT3G09200		4.67131
252148_at	AT3G51280		4.67022
259196_at	AT3G03600		4.66819
249197_at	AT5G42380		4.66397
260602_at	AT1G55920		4.66312
266415_at	AT2G38530		4.66159
251355_at	AT3G61100		4.66049
264084_at	AT2G31240		4.65677
261810_at	AT1G08130		4.65667
262416_at	AT1G49390		4.65465
252921_at	AT4G39030		4.65134
259910_at	AT1G72700		4.64844
262964_at	AT1G54380		4.6427
245252_at	AT4G17500		4.64134
259911_at	AT1G72680		4.63278
264211_at	AT1G22770		4.62966
263519_at	AT2G21580		4.62822
247851_at	AT5G58070		4.62502
250272_at	AT5G13000		4.62338
254455_at	AT4G21140		4.61956
253796_at	AT4G28460		4.61779
266005_at	AT2G37340		4.61557
265629_at	AT2G27228		4.61557
	AT2G27230
248104_at	AT5G55250		4.6153
265735_at	AT2G01140		4.61323
249342_at	AT5G40660		4.61209
245209_at	AT5G12340		4.61092
246888_at	AT5G26270		4.60713
253695_at	AT4G29510		4.6018
263119_at	AT1G03110		4.60082
249276_at	AT5G41880		4.60048
250087_at	AT5G17270		4.59276
254269_at	AT4G23050		4.58611
260337_at	AT1G69310		4.58515
251714_at	AT3G56370		4.58432
251858_at	AT3G54820		4.58393
253558_at	AT4G31120		4.57749
259082_at	AT3G04820		4.57323
249372_at	AT5G40760		4.56788
263283_at	AT2G36090		4.5677
249874_at	AT5G23070		4.56681
262272_at	AT1G42440		4.55943
260468_at	AT1G11100		4.556
262706_at	AT1G16280		4.55496
251552_at	AT3G58700		4.55133
255543_at	AT4G01870		4.54976
257935_at	AT3G25440		4.54778
247323_at	AT5G64170		4.54356
260235_at	AT1G74560		4.54227
256341_at	AT1G72040		4.54018
257024_at	AT3G19100		4.53866
261614_at	AT1G49760		4.53473
263691_at	AT1G26880		4.52696
250391_at	---		4.51938
249315_at	AT5G41190		4.5188
263180_at	AT1G05620		4.51268
254753_at	AT4G13190		4.51231
252990_at	AT4G38440		4.51129
249836_at	AT5G23420		4.50518
246432_at	AT5G17490		4.50329
259090_at	AT3G04920		4.50235
265338_at	AT2G18400		4.50212
251997_at	AT3G53020		4.50042
257714_at	AT3G27360		4.50028
256724_at	AT2G34040		4.49804
257217_at	AT3G14940		4.49623
251513_at	AT3G59220		4.49107
250973_at	AT5G02870		4.4895
256065_at	AT1G07070		4.48851
263012_at	AT1G23380		4.48386
254756_at	AT4G13235		4.47734
259937_s_at	AT1G71330		4.47607
	AT3G13080
263605_at	AT2G16485		4.47583
264591_at	AT2G17670		4.47567
263004_at	AT1G54510		4.4742
252128_at	AT3G50870		4.47039
266295_at	AT2G29550		4.46649
251738_at	AT3G56150		4.46607
258549_at	AT3G06930		4.4659
251200_at	AT3G63010		4.45866
258601_at	AT3G02760		4.45737
264082_at	AT2G28570		4.45384
246851_at	AT5G26870		4.45383
248463_at	AT5G51130		4.4493
256902_s_at	AT3G23910		4.44665
	AT3G24255
256459_at	AT1G36180		4.44087
247197_at	AT5G65240		4.43498
254423_at	AT4G21610		4.43437
256526_at	AT1G66090		4.4269
247983_at	AT5G56630		4.42109
257654_at	AT3G13310		4.4205
251331_s_at	AT3G61650		4.41853
	AT5G05620
249080_at	AT5G43990		4.41629
249354_at	AT5G40480		4.41167
255977_at	AT1G34030		4.40923
245180_at	AT5G12410		4.40567
255934_at	AT1G12740		4.40508
248632_at	AT5G49010		4.3991
257229_at	AT3G16490		4.3949
251176_at	AT3G63380		4.39438
254933_at	AT4G11130		4.39398
263939_at	AT2G36070		4.39203
246261_at	AT1G31810		4.39079
247687_at	AT5G59740		4.39066
266221_at	AT2G28760		4.3905
245841_s_at	AT1G58380		4.39038
	AT1G58684
	AT1G58983
	AT1G59359
261300_at	AT1G48560		4.38719
266471_at	AT2G31060		4.38281
259942_at	AT1G71260		4.38123
245355_at	AT4G17390		4.38112
248370_at	AT5G52170		4.38067
254147_at	AT4G24270		4.37189
264731_at	AT1G62150		4.37081
247849_at	AT5G58130		4.36725
255022_at	AT4G10350		4.36709
261877_at	AT1G50580		4.36519
252351_at	AT3G48210		4.363
266297_at	AT2G29570		4.3613
265936_at	AT2G19600		4.36015
259680_at	AT1G77690		4.35344
267221_at	AT2G02480		4.35043
249975_s_at	AT3G06320		4.34979
	AT5G18790
264746_at	AT1G62300		4.34713
257487_at	AT1G71850		4.34312
261362_s_at	AT1G41880		4.33922
	AT3G55750
249233_at	AT5G42150		4.33863
247312_at	AT5G63970		4.33634
262378_at	AT1G72830		4.33488
262691_at	AT1G62740		4.33341
253024_at	AT4G38080		4.33309
254387_at	AT4G21850		4.33137
263844_at	AT2G36930		4.33031
249266_at	AT5G41670		4.32935
247487_at	AT5G62150		4.32913
258859_at	AT3G02120		4.32868
260497_at	AT2G41840		4.32293
259403_at	AT1G17745		4.32181
260192_at	AT1G67630		4.32034
246538_at	AT5G15520		4.31769
259823_at	AT1G66250		4.3166
257295_at	AT3G17420		4.31396
259077_s_at	AT3G02230		4.31198
	AT5G15650
266466_at	AT2G47790		4.30893
257193_at	AT3G13160		4.30892
248704_at	AT5G48450		4.30658
251902_at	AT3G54110		4.30026
250296_at	AT5G12020		4.29933
263104_at	AT2G05120		4.29777
266705_at	AT2G19750		4.2789
260605_at	AT2G43780		4.27745
259410_at	AT1G13340		4.27667
248176_at	AT5G54650		4.27613
260663_at	AT1G19520		4.27253
245063_at	AT2G39795		4.27005
250768_at	AT5G05670		4.26928
264331_at	AT1G04130		4.26683
263936_at	AT2G35920		4.26345
257005_at	AT3G14190		4.26081
255612_at	AT4G01240		4.25848
264284_at	AT1G61860		4.25447
254971_at	AT4G10380		4.25239
262041_at	AT1G80100		4.25056
247933_at	AT5G56980		4.24791
259757_at	AT1G77510		4.2443
260780_at	AT1G14610		4.24403
255224_at	AT4G05400		4.24025
247972_at	AT5G56740		4.24023
259021_at	AT3G07540		4.23864
250233_at	AT5G13460		4.23624
245512_at	AT4G15770		4.23536
266196_at	AT2G39110		4.23389
250580_at	AT5G07440		4.23313
263667_at	AT1G04270		4.2287
262117_at	AT1G02780		4.22811
254350_at	AT4G22280		4.22811
248545_at	AT5G50260		4.22714
258576_at	AT3G04230		4.22446
254981_at	AT4G10480		4.21417
252031_at	AT3G52140		4.21321
261325_at	AT1G44780		4.21192
259608_at	AT1G27960		4.20948
260524_at	AT2G47230		4.20894
250992_at	AT5G02260		4.20885
252488_at	AT3G46700		4.20534
255360_at	AT4G03960		4.20357
265989_at	AT2G24260		4.20346
259979_at	AT1G76600		4.20311
245397_at	AT4G14560		4.20121
261314_at	AT1G52980		4.20081
247293_at	AT5G64510		4.20003
258367_at	AT3G14370		4.19634
263474_at	AT2G31725		4.19148
263400_s_at	AT2G31610		4.18887
	AT3G53870
257218_at	AT3G15000		4.18493
260841_at	AT1G29195		4.18328
262131_at	AT1G02900		4.18283
266208_at	AT2G27760		4.18246
259639_at	AT1G52380		4.18007
258921_at	AT3G10500		4.1794
249628_at	AT5G37590		4.17929
255460_at	AT4G02800		4.17893
246521_at	AT5G15810		4.17671
255434_at	AT4G03180		4.17519
249644_at	AT5G37010		4.17101
257809_at	AT3G27060		4.16914
264027_at	AT2G03670		4.16436
258404_at	AT3G17465		4.16393
258466_at	AT3G06040		4.16387
257814_at	AT3G25110		4.1617
265961_at	AT2G37400		4.15645
261500_at	AT1G28400		4.15612
257680_at	AT3G20330		4.15565
259121_at	AT3G02220		4.15334
260682_at	AT1G17510		4.15231
248378_at	AT5G51840		4.14746
260484_at	AT1G68360		4.14698
264053_at	AT2G22560		4.14661
257956_at	AT3G25400		4.14599
254264_at	AT4G23510		4.14546
251256_at	AT3G62300		4.14488
247527_at	AT5G61480		4.14176
265483_at	AT2G15790		4.13903
266655_at	AT2G25880		4.13467
251185_at	AT3G62870		4.13187
252608_at	AT3G45090		4.12846
245110_at	AT2G41550		4.12453
248727_at	AT5G47990		4.12398
267207_at	AT2G30840		4.1229
254140_at	AT4G24610		4.12007
261524_at	AT1G14300		4.11947
250944_at	AT5G03380		4.118
249700_at	AT5G35530		4.1155
251409_at	AT3G60245		4.11407
253357_at	AT4G33400		4.11406
264203_at	AT1G22780		4.11337
259503_at	AT1G15870		4.11246
246988_at	AT5G67340		4.1113
254019_at	AT4G26190		4.11073
247208_at	AT5G64870		4.1104
248749_at	AT5G47880		4.10917
254355_at	AT4G22380		4.10728
264895_at	AT1G23100		4.10118
262618_at	AT1G06560		4.09922
263334_at	AT2G03820		4.09668
266410_at	AT2G38770		4.0945
250670_at	AT5G06860		4.09221
254300_at	AT4G22780		4.09213
258452_at	AT3G22370		4.08963
253648_at	AT4G29940		4.08931
253065_at	AT4G37740		4.08865
258211_at	AT3G17890		4.08742
266502_at	AT2G47720		4.086
	AT2G47730
253011_at	AT4G37890		4.07617
257840_at	AT3G25250		4.07475
253051_at	AT4G37490		4.06661
258493_at	AT3G02555		4.06209
262093_at	AT1G56145		4.05637
258072_at	AT3G26090		4.05518
254759_at	AT4G13180		4.05492
249515_at	AT5G38530		4.05064
265060_at	AT1G52150		4.05058
245342_at	AT4G16720		4.04929
250644_at	AT5G06750		4.04856
252294_at	AT3G49010		4.04608
255428_at	AT4G03390		4.03698
265899_s_at	AT1G20140		4.03488
	AT2G25700
246061_at	AT5G19320		4.03357
246789_at	AT5G27600		4.03238
256216_at	AT1G56340		4.02801
	AT3G04750
252239_at	AT3G49990		4.02643
260387_at	AT1G74100		4.02558
246944_at	AT5G25450		4.02494
254740_s_at	AT2G42450		4.0236
	AT4G13890
	AT4G13930
246910_at	AT5G25800		4.02127
256343_at	AT1G72090		4.02077
258197_at	AT3G14000		4.01963
256072_at	AT1G18080		4.01846
256618_at	AT3G24440		4.01472
253522_at	AT4G31290		4.01274
261700_at	AT1G32690		4.01211
252164_at	AT3G50620		4.01019
253908_at	AT4G27260		4.01018
253392_at	AT4G32650		4.009
265228_s_at	AT2G07698		4.0088
245136_at	AT2G45210		4.00763
247010_at	AT5G67510		4.00692
249828_at	AT5G23250		4.00162
258482_at	AT3G02530		4.00097
250229_at	AT5G13850		4.00055
262453_at	AT1G11240		3.99792
266315_at	AT2G27100		3.9977
255417_at	AT4G03190		3.99484
265847_at	AT2G35750		3.99406
246192_at	AT5G20920		3.99043
250715_at	AT5G06160		3.98907
265468_at	AT2G37210		3.9871
254878_at	AT4G11660		3.98205
264301_at	AT1G78780		3.98105
247634_at	AT5G60520		3.97553
262467_at	AT1G50240		3.97322
253510_at	AT4G31730		3.97301
246931_at	AT5G25170		3.9719
251628_at	AT3G57290		3.97157
247449_at	AT5G62290		3.96639
249434_at	AT5G39960		3.96626
266981_at	AT2G39460		3.96586
263289_at	AT2G36170		3.96094
264806_at	AT1G08610		3.96088
263904_at	AT2G36380		3.95795
265010_at	AT1G24510		3.95338
266314_at	AT2G27040		3.95045
253802_at	AT4G28180		3.94726
263513_at	AT2G12400		3.94692
265422_at	AT2G20800		3.94532
262056_at	AT1G80245		3.94519
258996_at	AT3G01800		3.94189
253603_at	AT4G30935		3.94031
261549_at	AT1G63470		3.93897
262985_s_at	AT1G23290		3.93889
	AT1G70600
254778_at	AT4G12750		3.93547
245789_at	AT1G32090		3.93527
246443_at	AT5G17620		3.9307
245311_at	AT4G14320		3.9299
253687_at	AT4G29520		3.92732
252770_at	AT3G42860		3.9266
259563_s_at	AT1G20590		3.92639
	AT1G20610
245859_at	AT5G28290		3.92332
254353_s_at	AT4G22285		3.92187
	AT4G22290
	AT4G22350
257191_at	AT3G13175		3.91884
264783_at	AT1G08650		3.91838
259628_at	AT1G56440		3.91771
264968_at	AT1G67360		3.91765
260820_at	AT1G06840		3.91729
265154_at	AT1G30960		3.91679
261972_at	AT1G64600		3.91113
254228_at	AT4G23620		3.9084
266967_at	AT2G39530		3.90575
261951_at	AT1G64490		3.9052
256046_at	AT1G07135		3.90507
253008_at	AT4G38210		3.90471
250212_at	AT5G13960		3.90465
254236_at	AT4G23840		3.89783
249537_at	AT5G38830		3.89734
261410_at	AT1G07610		3.89701
246511_at	AT5G15490		3.89685
248101_at	AT5G55200		3.89671
255887_at	AT1G20370		3.88949
258079_at	AT3G25940		3.88665
245588_at	AT4G15030		3.88555
263320_at	AT2G47180		3.88374
247060_at	AT5G66760		3.88369
253667_at	AT4G30170		3.88173
264198_at	AT1G22800		3.8812
262002_at	AT1G64450		3.87923
258453_at	AT3G22320		3.87919
266699_at	AT2G19730		3.87915
253403_at	AT4G32830		3.87734
260817_at	AT1G06900		3.87595
262005_at	AT1G64550		3.87504
252952_at	AT4G38710		3.87264
267483_at	AT2G02810		3.8717
261100_at	AT1G63020		3.8713
261397_at	AT1G79820		3.86923
262890_at	AT1G14850		3.86847
256663_at	AT3G12050		3.86676
253987_at	AT4G26270		3.86667
250711_at	AT5G06110		3.86598
259112_at	AT3G05560		3.86579
261811_at	AT1G08260		3.86313
257702_at	AT3G12670		3.86294
250786_at	AT5G05540		3.86101
254361_at	AT4G22212		3.85996
259637_at	AT1G52260		3.85991
251177_at	AT3G63400		3.85862
264674_at	AT1G09815		3.85584
260641_at	AT1G53200		3.85579
264155_at	AT1G65440		3.85472
261470_at	AT1G28370		3.85159
262324_at	AT1G64170		3.85044
258658_at	AT3G09820		3.84691
252256_at	AT3G49430		3.84598
267121_at	AT2G23540		3.84394
248267_at	AT5G53460		3.84315
246786_at	AT5G27410		3.84052
250798_at	AT5G05340		3.83996
247412_at	AT5G63010		3.83931
266501_at	AT2G06990		3.83118
249361_at	AT5G40540		3.83073
266210_at	AT2G27530		3.83061
255473_at	AT4G02450		3.82751
246085_at	AT5G20540		3.82586
265037_at	AT1G03860		3.82476
259599_at	AT1G28110		3.82437
265048_at	AT1G52050		3.8239
262849_at	AT1G14710		3.82296
252479_at	AT3G46560		3.81746
261333_at	AT1G44910		3.81409
249290_at	AT5G41060		3.81382
252235_at	AT3G49910		3.81042
252108_at	AT3G51530		3.80903
261898_at	AT1G80720		3.80629
246379_s_at	AT1G57660		3.80484
	AT1G57860
260327_at	AT1G63840		3.80433
264377_at	AT2G25060		3.80289
261087_at	AT1G17350		3.80243
246191_at	AT5G20890		3.80135
249942_at	AT1G42970		3.80062
	AT5G22300
251984_at	AT3G53260		3.79954
258715_at	AT3G09630		3.79857
258454_at	AT3G22300		3.79541
267211_at	AT2G44065		3.79473
257211_at	AT3G15080		3.79292
260005_at	AT1G67920		3.7915
250823_at	AT5G05180		3.78918
253203_at	AT4G34710		3.78612
247326_at	AT5G64110		3.78463
259392_at	AT1G06380		3.77977
256363_at	AT1G66510		3.77604
254738_at	---		3.7751
259872_at	AT1G76810		3.77456
267182_at	AT2G23360		3.77199
248386_at	AT5G51940		3.77103
251341_at	AT3G60770		3.77069
259061_at	AT3G07410		3.77061
265796_at	AT2G35730		3.76989
266372_at	AT2G41310		3.76824
246098_at	AT5G20400		3.76795
259176_at	AT3G01610		3.76762
264849_at	AT2G17360		3.76563
253175_at	AT4G35050		3.76461
260398_at	AT1G72320		3.75985
245886_at	AT5G09510		3.75972
265947_at	AT2G19540		3.7582
263595_at	AT2G01890		3.75777
248238_at	AT5G53900		3.75629
259110_at	AT3G05570		3.75534
247002_at	AT5G67320		3.75284
262278_at	AT1G68640		3.7482
251378_at	AT3G60660		3.74604
246325_at	AT1G16540		3.74553
267028_at	AT2G38470		3.74024
263922_s_at	AT2G36580		3.73938
	AT3G52990
259239_at	AT3G11510		3.73882
259729_at	AT1G77640		3.73859
254986_at	AT4G10640		3.73807
252127_at	AT3G50960		3.73797
259406_at	AT1G17690		3.73627
248549_at	AT5G50310		3.73077
255542_at	AT4G01860		3.72704
248403_at	AT5G51410		3.72624
251923_at	AT3G53880		3.72605
264969_at	AT1G67320		3.72161
250196_at	AT5G14580		3.72105
249203_at	AT5G42590		3.71926
262137_at	AT1G77920		3.71755
247520_at	AT5G61310		3.71629
247705_at	AT5G59460		3.71479
246505_at	AT5G16250		3.71451
250761_at	AT5G06050		3.71414
247317_at	AT5G64060		3.71386
249175_at	AT5G42970		3.71309
253110_at	AT4G35930		3.71298
256877_at	AT3G26470		3.71031
244912_at	AT2G07783		3.70829
265662_at	AT2G24500		3.70781
264381_at	AT2G25100		3.70771
249057_at	AT5G44480		3.70752
259223_at	AT3G03660		3.70644
253890_s_at	AT4G27585		3.70577
	AT5G54100
258657_at	AT3G09890		3.70487
262402_at	AT1G49410		3.70055
262163_at	AT1G77940		3.69833
257679_at	AT3G20470		3.69802
250214_at	AT5G13870		3.69779
261553_at	AT1G63420		3.69312
260404_at	---		3.69066
252312_at	AT3G49380		3.68759
247676_at	AT5G59980		3.68638
259443_at	AT1G02360		3.6861
250111_at	AT5G16290		3.6852
253277_at	AT4G34230		3.68519
266109_at	AT2G37890		3.68516
256943_at	AT3G18910		3.67629
251075_at	AT5G01890		3.67598
264114_at	AT2G31270		3.6756
245631_at	AT1G25350		3.67503
247892_at	AT5G57970		3.67386
258471_at	AT3G06030		3.67296
245055_at	AT2G26470		3.67112
248248_at	AT5G53120		3.66853
253726_at	AT4G29430		3.66549
263665_at	AT1G04480		3.66482
248100_at	AT5G55180		3.66435
247612_at	AT5G60730		3.66199
250420_at	AT5G11260		3.66194
250633_at	AT5G07460		3.66037
266689_at	AT2G19930		3.65994
258090_at	AT3G14600		3.65974
260706_at	AT1G32350		3.65944
266064_at	AT2G18780		3.65791
263823_s_at	AT2G40340		3.65762
	AT2G40350
262996_at	AT1G54440		3.65621
250556_at	AT5G07920		3.65567
265725_at	AT2G32030		3.65527
251184_at	AT3G62840		3.65263
249795_at	AT5G23740		3.65214
259200_at	AT3G09070		3.64666
250529_at	AT5G08610		3.64639
264421_at	AT1G43170		3.64597
254932_at	AT4G11120		3.64575
267385_at	AT2G44380		3.64407
266450_s_at	AT2G43190		3.64384
251486_at	AT3G59540		3.64316
262666_at	AT1G14080		3.6426
266768_s_at	AT2G47110		3.64215
	AT3G62250
245714_at	AT5G04280		3.63755
259614_at	AT1G47990		3.63714
261790_at	AT1G16000		3.63675
248869_at	AT5G46840		3.63075
247081_at	AT5G66130		3.63051
258877_at	AT3G03220		3.62756
266792_at	AT2G02860		3.62648
266732_at	AT2G03240		3.62615
258939_at	AT3G10020		3.62398
267605_at	AT2G32920		3.62364
261209_at	AT1G12810		3.6229
252879_at	AT4G39390		3.62263
258009_at	AT3G19440		3.61998
263130_at	AT1G78650		3.6189
252957_at	AT4G38680		3.6188
261406_at	AT1G18800		3.61824
262802_at	AT1G20930		3.61672
258606_at	AT3G02840		3.61666
261840_at	AT1G16070		3.61569
265879_at	AT2G42450		3.6132
261654_at	AT1G01920		3.61255
261014_at	AT1G26460		3.61052
264098_at	AT1G79260		3.60796
264330_at	AT1G04120		3.60556
252736_at	AT3G43210		3.60441
249659_s_at	AT5G36710		3.60359
	AT5G36800
249335_at	AT5G41010		3.60248
253248_at	AT4G34670		3.5984
248070_at	AT5G55660		3.59776
262014_at	AT1G35660		3.59743
260325_at	AT1G63940		3.59728
266663_at	AT2G25790		3.596
248933_at	AT5G46070		3.59504
255940_at	AT1G20380		3.59391
251938_at	AT3G53430		3.59014
[truncated: 2,398 more rows]

## Sheet: Downregulation
Expression downregulation in the leaf-to-callus transition
Probeset ID	AGI	Fold-Change(callus vs. leaf)
253892_at	AT4G27620	-2.00029
266587_at	AT2G14880	-2.00273
251032_at	AT5G02030	-2.00289
264153_at	AT1G65390	-2.0036
245334_at	AT4G15800	-2.0063
248547_at	AT5G50280	-2.007
245478_at	AT4G16130	-2.0079
262572_at	AT1G15140	-2.00842
252125_at	AT3G51040	-2.00842
265742_at	AT2G01290	-2.00918
250815_s_at	AT5G05040	-2.01057
	AT5G05060
249421_at	AT5G39830	-2.01082
264580_at	AT1G05340	-2.01104
257017_at	AT3G19620	-2.0122
251977_at	AT3G53250	-2.01314
259602_at	AT1G56520	-2.01387
251956_at	AT3G53460	-2.01391
252922_at	AT4G39040	-2.01402
248149_at	AT5G54855	-2.01475
246170_at	AT5G32450	-2.01486
258176_at	AT3G21650	-2.01527
246300_at	AT3G51830	-2.01579
250665_at	AT5G06980	-2.01615
254758_at	AT4G13260	-2.01723
251074_at	AT5G01800	-2.01731
250737_at	AT5G06370	-2.01817
251142_at	AT5G01015	-2.01906
248098_at	AT5G55290	-2.01986
255310_at	AT4G04955	-2.02063
260728_at	AT1G48210	-2.02065
260079_s_at	AT1G35460	-2.02293
	AT5G33210
265323_at	AT2G18260	-2.02375
249103_at	AT5G43600	-2.02393
246143_at	AT5G19980	-2.02502
245384_at	AT4G16790	-2.0264
258086_at	AT3G25860	-2.02686
253701_at	AT4G29890	-2.02726
252322_at	AT3G48550	-2.02733
251178_at	AT3G63440	-2.02754
265682_at	AT2G24390	-2.0286
252126_at	AT3G50950	-2.0299
254577_at	AT4G19450	-2.02999
261674_at	AT1G18270	-2.03014
253965_at	AT4G26490	-2.03092
259185_at	AT3G01550	-2.03257
250752_at	AT5G05690	-2.03314
259017_at	AT3G07310	-2.03411
266830_at	AT2G22810	-2.03433
262230_at	AT1G68560	-2.03453
259430_at	AT1G01610	-2.03455
258400_at	AT3G15470	-2.03511
253342_at	AT4G33520	-2.03583
263163_at	AT1G03160	-2.0361
266776_at	AT2G29070	-2.03679
264007_at	AT2G21140	-2.03711
256873_at	AT3G26300	-2.03736
	AT3G26310
254377_at	AT4G21650	-2.03796
257270_at	AT3G28140	-2.0388
255004_at	AT4G09970	-2.03945
245881_at	AT5G09460	-2.03952
	AT5G09461
	AT5G09462
	AT5G09463
261882_at	AT1G80770	-2.04044
258948_at	AT3G01910	-2.04097
260876_at	AT1G21460	-2.04122
251426_at	AT3G60180	-2.04191
265510_at	AT2G05630	-2.04422
258212_at	AT3G17920	-2.04503
267066_at	AT2G41040	-2.04532
260141_at	AT1G66350	-2.04559
262432_at	AT1G47530	-2.04587
250419_at	AT5G11250	-2.04809
251584_at	AT3G58620	-2.04877
258291_at	AT3G23310	-2.04916
247577_at	AT5G61290	-2.04946
265392_at	AT2G20860	-2.04998
266946_at	AT2G18890	-2.05066
263236_at	AT1G10470	-2.05087
251038_at	AT5G02240	-2.05129
247444_at	AT5G62630	-2.05573
251015_at	AT5G02480	-2.05674
255735_at	AT1G25520	-2.05819
245418_at	AT4G17370	-2.05936
254356_at	AT4G22190	-2.05939
246782_at	AT5G27320	-2.06105
251900_at	AT3G54430	-2.06241
260921_at	AT1G21540	-2.0641
261059_at	AT1G01250	-2.06424
252000_at	AT3G52710	-2.06497
251429_at	AT3G60190	-2.06664
265075_at	AT1G55450	-2.06726
256761_at	AT3G25670	-2.06818
247108_at	AT5G66160	-2.06846
245933_at	AT5G09320	-2.06971
251631_at	AT3G57430	-2.0707
252298_at	AT3G49060	-2.07082
262910_at	AT1G59710	-2.07228
260993_at	AT1G12140	-2.07334
250821_at	AT5G05190	-2.07422
258811_at	AT3G03990	-2.07427
247716_at	AT5G59350	-2.07455
257628_at	AT3G26290	-2.07564
264484_at	AT1G77260	-2.07565
247668_at	AT5G60100	-2.07569
265121_at	AT1G62560	-2.07572
249579_at	AT5G37680	-2.07588
262958_at	AT1G54410	-2.07684
247219_at	AT5G64920	-2.07759
254806_at	AT4G12430	-2.07793
	AT4G12432
245612_at	AT4G14440	-2.07956
263883_at	AT2G21830	-2.08023
267219_at	AT2G02590	-2.08082
252529_at	AT3G46490	-2.08228
266799_at	AT2G22860	-2.08237
252186_at	AT3G50810	-2.08339
258857_at	AT3G02110	-2.08354
262499_at	AT1G21770	-2.08401
247169_at	AT5G65520	-2.08446
251261_at	AT3G62110	-2.08539
254448_at	AT4G20870	-2.08582
251438_s_at	AT3G59930	-2.08677
	AT5G33355
261607_at	AT1G49660	-2.08772
257908_at	AT3G25410	-2.08781
247988_at	AT5G56910	-2.08841
266861_at	AT2G26830	-2.08846
260930_at	AT1G02620	-2.08868
250990_at	AT5G02290	-2.08989
247884_at	AT5G57800	-2.09001
266996_at	AT2G34490	-2.09239
249283_at	AT5G41800	-2.09271
258322_at	AT3G22740	-2.09323
247596_at	AT5G60840	-2.09326
246319_at	AT3G56680	-2.09398
261611_at	AT1G49730	-2.09469
264641_at	AT1G09130	-2.09732
254735_at	AT4G13810	-2.09751
264857_at	AT1G24170	-2.09763
258383_at	AT3G15440	-2.09807
244971_at	---	-2.09822
246468_at	AT5G17050	-2.09876
250603_at	AT5G07820	-2.09901
250125_at	AT5G16390	-2.09925
267010_at	AT2G39250	-2.09964
262992_at	AT1G54210	-2.1003
258860_at	AT3G02050	-2.10047
260988_at	AT1G53570	-2.10056
264820_at	AT1G03475	-2.10076
248199_at	AT5G54170	-2.10089
260380_at	AT1G73870	-2.10091
265471_at	AT2G37130	-2.10114
249006_at	AT5G44650	-2.10155
	AT5G44660
262165_at	AT1G75020	-2.10298
257858_at	AT3G12920	-2.1034
265677_at	AT2G32080	-2.10381
251343_at	AT3G60620	-2.10488
261477_at	AT1G14310	-2.10544
248521_s_at	AT5G50520	-2.10641
	AT5G50630
263177_at	AT1G05540	-2.10682
246034_at	AT5G08350	-2.10697
259550_at	AT1G35230	-2.10781
245660_at	AT1G28240	-2.10824
AFFX-LysX-3_at	---	-2.11054
248776_at	AT5G47900	-2.11292
251796_at	AT3G55360	-2.11573
254279_at	AT4G22750	-2.11613
263856_at	AT2G04410	-2.11858
246236_at	AT4G36470	-2.11864
246171_at	AT5G32440	-2.11914
258633_at	AT3G07990	-2.11972
255732_at	AT1G25450	-2.12039
	AT3G15520
253614_at	AT4G30350	-2.1218
247997_at	AT5G56180	-2.1222
265458_at	AT2G46580	-2.12486
245431_at	AT4G17080	-2.1258
266951_at	AT2G18940	-2.12636
256920_at	AT3G18980	-2.12698
250647_at	AT5G06770	-2.12816
263942_at	AT2G35860	-2.12872
253836_at	AT4G27840	-2.12958
245843_at	AT1G26180	-2.12998
259992_at	AT1G67970	-2.13071
264828_at	AT1G03380	-2.13091
254750_at	AT4G13150	-2.1325
260730_at	AT1G48030	-2.1343
248744_at	AT5G48250	-2.13433
260889_at	AT1G29120	-2.13442
266503_at	AT2G47780	-2.13634
264894_at	AT1G23040	-2.13727
259665_at	AT1G55160	-2.13855
256516_at	AT1G66150	-2.14007
254428_at	AT4G21160	-2.143
254547_at	AT4G19860	-2.14306
261253_at	AT1G05840	-2.14377
264191_at	AT1G54730	-2.14407
266767_at	AT2G46910	-2.1449
260385_at	AT1G74090	-2.14501
258092_at	AT3G14595	-2.14542
250383_at	AT5G11480	-2.14648
251509_at	AT3G59010	-2.14751
250277_at	AT5G12940	-2.14769
259132_at	AT3G02250	-2.14769
253478_at	AT4G32350	-2.15034
257543_at	AT3G28960	-2.15186
247284_at	AT5G64410	-2.15286
262727_at	AT1G75800	-2.15322
259579_at	AT1G28010	-2.15362
262154_at	AT1G52700	-2.15416
263124_at	AT1G78480	-2.15445
259860_at	AT1G80640	-2.15577
253481_at	AT4G31990	-2.15579
252886_at	AT4G39350	-2.15638
250485_at	AT5G09990	-2.15742
264898_at	AT1G23205	-2.15934
264947_at	AT1G77020	-2.15957
246304_at	AT3G51840	-2.16066
263200_at	AT1G05600	-2.1608
245007_at	---	-2.16083
250865_at	AT5G03900	-2.16149
261248_at	AT1G20030	-2.16316
247628_at	AT5G60400	-2.16481
264169_at	AT1G02020	-2.16706
256185_at	AT1G51700	-2.16863
248079_at	AT5G55790	-2.16902
250281_at	AT5G13240	-2.1694
267619_at	AT2G26730	-2.16997
261914_at	AT1G65870	-2.17034
245759_at	AT1G66900	-2.17121
267344_at	AT2G44230	-2.17121
255071_at	AT4G09040	-2.1719
260790_at	AT1G06240	-2.17289
246161_at	AT5G20900	-2.17417
248687_at	AT5G48300	-2.17641
267425_at	AT2G34810	-2.17699
254663_at	AT4G18290	-2.17857
250999_at	AT5G02630	-2.18136
263499_at	AT2G42580	-2.18263
264693_at	AT1G69970	-2.18369
259300_at	AT3G05100	-2.18436
260444_at	AT1G68300	-2.18488
254077_at	AT4G25640	-2.18557
246749_at	AT5G27830	-2.18572
253050_at	AT4G37450	-2.18659
264248_at	AT1G78700	-2.18885
261307_at	AT1G48520	-2.18897
260297_at	AT1G80280	-2.18974
253309_at	AT4G33790	-2.19023
251773_at	AT3G55960	-2.19037
253332_at	AT4G33420	-2.19068
266420_at	AT2G38610	-2.19175
251557_at	AT3G58730	-2.19334
264787_at	AT2G17840	-2.19337
265314_at	AT2G20210	-2.19346
266413_at	AT2G38740	-2.19397
259342_at	AT3G03890	-2.19415
255636_at	AT4G00730	-2.19424
252932_at	AT4G39080	-2.19478
253112_at	AT4G35970	-2.19555
262113_at	AT1G02820	-2.19689
246417_at	AT5G16990	-2.19718
263661_at	AT1G04290	-2.19974
255742_at	AT1G25560	-2.2005
245274_at	AT4G14360	-2.20165
260855_at	AT1G21920	-2.20205
256160_at	AT1G30120	-2.20244
245362_at	AT4G17460	-2.20268
259997_at	AT1G67880	-2.20293
244970_at	---	-2.2037
247648_at	AT5G60020	-2.2047
251263_at	AT3G62190	-2.20604
265347_at	AT2G22740	-2.20645
265405_at	AT2G16750	-2.20693
267103_at	AT2G41490	-2.20695
260673_at	AT1G19330	-2.20841
260804_at	AT1G78410	-2.20899
251741_at	AT3G56040	-2.20909
259586_at	AT1G28100	-2.21061
249332_at	AT5G40980	-2.21086
255104_at	AT4G08685	-2.21132
267264_at	AT2G22970	-2.21145
265058_s_at	AT1G52030	-2.21351
	AT1G52040
247887_at	AT5G57880	-2.2166
254521_at	AT5G44820	-2.2167
250430_at	AT5G10460	-2.21758
259296_at	AT3G05350	-2.21891
249504_at	AT5G38850	-2.22076
255525_at	AT4G02340	-2.22105
263918_at	AT2G36590	-2.22113
258949_at	AT3G01370	-2.22298
249739_at	AT5G24520	-2.22401
245638_s_at	AT1G24822	-2.22509
	AT1G24996
	AT1G25097
257459_at	AT1G24040	-2.22665
264161_at	AT1G65420	-2.22718
264226_at	AT1G67510	-2.22919
257280_at	AT3G14440	-2.22954
255116_at	AT4G08850	-2.23141
257734_at	AT3G18370	-2.23157
266402_at	AT2G38780	-2.23285
264772_at	AT1G22930	-2.23309
267549_at	AT2G32640	-2.23329
246952_at	AT5G04820	-2.23368
248813_at	AT5G46860	-2.23438
251936_at	AT3G53700	-2.23543
261295_at	AT1G48450	-2.23577
266357_at	AT2G32290	-2.23655
253855_at	AT4G28050	-2.23686
246917_at	AT5G25280	-2.23897
251189_at	AT3G62650	-2.24051
254093_at	AT4G25110	-2.24063
245867_at	AT1G58080	-2.24114
258723_at	AT3G09600	-2.24204
245309_at	AT4G15140	-2.24217
252132_at	AT3G50790	-2.2423
259234_at	AT3G11620	-2.24324
248001_at	AT5G55990	-2.24325
245391_at	AT4G16520	-2.24336
246162_at	AT4G36400	-2.24388
250728_at	AT5G06440	-2.24464
259976_at	AT1G76560	-2.24727
264316_at	AT1G70330	-2.24748
252088_at	AT3G52100	-2.24783
	AT3G52105
263873_at	AT2G21860	-2.24942
248042_at	AT5G55960	-2.25044
266099_at	AT2G38040	-2.25066
257959_at	AT3G25560	-2.251
245142_at	AT2G45270	-2.25196
249956_at	AT5G18940	-2.25416
259349_at	AT3G03860	-2.25791
262394_at	AT1G49510	-2.25812
252282_at	AT3G49360	-2.25829
260967_at	AT1G12230	-2.25909
245127_at	AT2G47600	-2.25917
264573_at	AT1G05310	-2.26168
248839_at	AT5G46690	-2.26403
260144_at	AT1G71960	-2.26458
262058_at	AT1G79990	-2.26509
246948_at	AT5G25130	-2.26602
263788_at	AT2G24580	-2.26812
253876_at	AT4G27430	-2.26907
253624_at	AT4G30580	-2.27081
260685_at	AT1G17650	-2.27099
251508_at	AT3G58970	-2.27118
263972_at	AT2G42760	-2.27225
255131_at	AT4G08280	-2.27242
267515_at	AT2G45680	-2.27577
250910_at	AT5G03720	-2.27687
266962_at	AT2G39435	-2.27834
	AT2G39440
245659_at	AT1G28260	-2.27842
258300_at	AT3G23340	-2.27873
258805_at	AT3G04010	-2.2827
253859_at	AT4G27657	-2.28372
259071_at	AT3G11650	-2.28461
248581_at	AT5G49900	-2.2857
257022_at	AT3G19580	-2.28625
264344_at	AT1G11910	-2.28757
253329_at	AT4G33480	-2.2893
255551_at	AT4G01840	-2.2907
253805_at	AT4G28260	-2.29236
263791_at	AT2G24520	-2.29304
245474_at	AT4G16060	-2.29313
266662_at	AT2G25830	-2.29319
263995_at	AT2G22540	-2.29537
259495_at	AT1G15890	-2.29652
264956_at	AT1G76990	-2.29679
263669_at	AT1G04400	-2.29786
263954_at	AT2G35840	-2.29796
246198_at	AT4G36810	-2.29986
257790_at	AT3G27090	-2.30242
266656_at	AT2G25900	-2.30261
259489_at	AT1G15790	-2.30272
255031_at	AT4G09490	-2.30275
265021_at	AT1G24610	-2.30279
258554_at	AT3G06980	-2.30322
259188_at	AT3G01510	-2.30543
264307_at	AT1G61900	-2.30544
258663_at	AT3G08670	-2.30614
248336_at	AT5G52420	-2.30931
256456_at	AT1G75180	-2.31007
251630_at	AT3G57420	-2.31198
258544_at	AT3G07040	-2.31351
244939_at	---	-2.31532
250885_at	AT5G03910	-2.31626
252315_at	AT3G48690	-2.31762
266513_at	AT2G47700	-2.31899
246930_at	AT5G25220	-2.31968
261166_s_at	AT1G34570	-2.32012
	AT3G15750
259065_at	AT3G07520	-2.32085
250948_at	AT5G03490	-2.32154
248697_at	AT5G48370	-2.32386
264339_at	AT1G70290	-2.32526
256420_at	AT1G33475	-2.32593
	AT1G33480
264673_at	AT1G09795	-2.32659
247079_at	AT5G66055	-2.32669
265478_at	AT2G15890	-2.3272
261711_at	AT1G32700	-2.3282
264548_at	AT1G55680	-2.32828
248075_at	AT5G55740	-2.32959
264054_at	AT2G22540	-2.32978
266320_at	AT2G46640	-2.33167
251673_at	AT3G57240	-2.33204
257382_at	AT2G40750	-2.33319
259660_at	AT1G55260	-2.3339
265872_at	AT2G01670	-2.33401
245708_at	AT5G04310	-2.3345
263129_at	AT1G78620	-2.33597
264130_at	AT1G79160	-2.33648
255438_at	AT4G03070	-2.34074
254747_at	AT4G13020	-2.3425
255549_at	AT4G01950	-2.34415
245000_at	---	-2.3468
267029_at	AT2G38460	-2.34957
255026_at	AT4G09900	-2.35025
265249_at	AT2G01940	-2.35049
258977_s_at	AT3G02020	-2.35194
	AT5G14060
262978_at	AT1G75780	-2.35246
248270_at	AT5G53450	-2.35366
254954_at	AT4G10910	-2.35368
255529_at	AT4G02120	-2.3543
245215_at	AT1G67830	-2.35524
258063_at	AT3G14620	-2.35539
255037_at	AT4G09460	-2.35683
246502_at	AT5G16240	-2.35712
249797_at	AT5G23750	-2.3574
255406_at	AT4G03450	-2.35762
249122_at	AT5G43850	-2.35834
254659_at	AT4G18240	-2.35835
266385_at	AT2G14610	-2.35872
255676_at	AT4G00490	-2.35923
245558_at	AT4G15430	-2.3593
256062_at	AT1G07090	-2.36037
258094_at	AT3G14690	-2.3604
248029_at	AT5G55700	-2.36236
248751_at	AT5G47540	-2.36256
261273_at	AT1G26650	-2.3628
248906_at	AT5G46420	-2.364
249359_at	AT5G40470	-2.36499
258651_at	AT3G09920	-2.36505
256091_at	AT1G20693	-2.36586
265871_at	AT2G01680	-2.36663
258617_at	AT3G03000	-2.36695
262116_at	AT1G02816	-2.36738
263980_at	AT2G42770	-2.36797
247163_at	AT5G65685	-2.36888
263570_at	AT2G27150	-2.369
257670_at	AT3G20340	-2.37212
264528_at	AT1G30810	-2.37427
248640_at	AT5G48910	-2.37615
255017_at	AT4G10100	-2.37709
261017_at	AT1G26570	-2.37712
248656_at	AT5G48460	-2.37819
256678_at	AT3G52380	-2.37846
254657_s_at	AT4G18210	-2.37883
	AT4G18220
248040_at	AT5G55970	-2.37899
247650_at	AT5G59960	-2.37997
247254_at	AT5G64800	-2.38062
258894_at	AT3G05650	-2.38133
260562_at	AT2G43850	-2.38254
263701_at	AT1G31160	-2.38369
265877_at	AT2G42380	-2.38528
248532_at	AT5G49940	-2.38622
244981_at	---	-2.38868
246233_at	AT4G36550	-2.39012
246251_at	AT4G37220	-2.39056
260179_at	AT1G70690	-2.39352
250886_at	AT5G04440	-2.39823
250299_at	AT5G11910	-2.39829
260047_at	AT1G73740	-2.40166
259708_at	AT1G77420	-2.40185
247867_at	AT5G57630	-2.40253
254502_at	AT4G20130	-2.40347
248480_at	AT5G50920	-2.40362
261453_at	AT1G21130	-2.40439
264000_at	AT2G22500	-2.40505
249640_at	AT5G36940	-2.40789
257636_at	AT3G26200	-2.40813
260511_at	AT1G51570	-2.40818
250317_at	AT5G12250	-2.40835
264306_at	AT1G78890	-2.40878
254245_at	AT4G23240	-2.41175
246509_at	AT5G16715	-2.41621
255249_at	AT4G05090	-2.41708
260676_at	AT1G19450	-2.41764
267304_at	AT2G30080	-2.41798
260830_at	AT1G06760	-2.41882
245494_at	AT4G16390	-2.42121
257949_at	AT3G21750	-2.42249
248851_s_at	AT5G46260	-2.42256
	AT5G46490
252707_at	AT3G43790	-2.42578
263247_at	AT2G31440	-2.42643
266202_at	AT2G02400	-2.42653
262860_at	AT1G64810	-2.42673
251669_at	AT3G57180	-2.42727
262078_at	AT1G59520	-2.43047
263804_at	AT2G40270	-2.43118
252293_at	AT3G48990	-2.43374
253088_at	AT4G36220	-2.43529
263495_at	AT2G42530	-2.43593
261309_at	AT1G48598	-2.4361
	AT1G48600
262622_at	AT1G06510	-2.43759
256089_at	AT1G20830	-2.43809
245407_at	AT4G17170	-2.4385
267101_at	AT2G41480	-2.43889
259985_at	AT1G76620	-2.44031
263325_at	AT2G04240	-2.44119
254253_at	AT4G23320	-2.44296
255803_at	AT4G10170	-2.44409
265664_at	AT2G24420	-2.4466
246702_at	AT5G28050	-2.44692
256483_at	AT1G31410	-2.44755
253215_at	AT4G34950	-2.45217
256934_at	AT3G22530	-2.45511
262803_at	AT1G21000	-2.4572
256922_at	AT3G19010	-2.45864
247547_at	AT5G61360	-2.45929
261308_at	AT1G48480	-2.45943
265265_at	AT2G42900	-2.46054
264767_at	AT1G61380	-2.46117
262853_at	AT1G20890	-2.46169
260884_at	AT1G29240	-2.46388
246975_at	AT5G24890	-2.46663
264773_at	AT1G22900	-2.46682
249900_at	AT5G22640	-2.46684
250975_at	AT5G03050	-2.46784
246525_at	AT5G15840	-2.46901
248327_at	AT5G52750	-2.47158
249895_at	AT5G22500	-2.47186
256874_at	AT3G26320	-2.47265
245428_at	AT4G17570	-2.47389
247979_at	AT5G56750	-2.47481
248380_at	AT5G51820	-2.47572
264782_at	AT1G08810	-2.47629
265732_at	AT2G01300	-2.47652
253237_at	AT4G34240	-2.47662
267358_at	AT2G39890	-2.47722
245238_at	AT4G25570	-2.47734
266819_at	AT2G44870	-2.47741
245176_at	AT2G47440	-2.47875
259523_at	AT1G12500	-2.47905
251408_at	AT3G60340	-2.48043
247182_at	AT5G65410	-2.48116
261196_at	AT1G12860	-2.48278
250181_at	AT5G14460	-2.48341
264463_at	AT1G10150	-2.48421
261722_at	AT1G08510	-2.48485
250926_at	AT5G03555	-2.48525
257939_at	AT3G19930	-2.48588
254072_at	AT4G25370	-2.48655
253294_at	AT4G33740	-2.4869
256524_at	AT1G66200	-2.4871
262024_at	AT1G35620	-2.48728
264236_at	AT1G54680	-2.48786
257951_at	AT3G21700	-2.48805
256664_at	AT3G12040	-2.4885
262877_at	AT1G64850	-2.4892
262788_at	AT1G10690	-2.48949
260651_at	AT1G32460	-2.4913
256813_at	AT3G21360	-2.49317
266156_at	AT2G28110	-2.49378
251098_at	AT5G01650	-2.49494
266882_at	AT2G44670	-2.49679
261819_at	AT1G11410	-2.49695
246015_at	AT5G10700	-2.49733
259363_at	AT1G13270	-2.49847
259583_at	AT1G28070	-2.49872
267412_at	AT2G34940	-2.50038
245574_at	AT4G14750	-2.50125
246493_at	AT5G16180	-2.50157
262804_at	AT1G20880	-2.50166
245999_at	AT5G20650	-2.50367
247750_at	AT5G58950	-2.50491
251454_at	AT3G60080	-2.50506
261583_at	AT1G01090	-2.50515
266896_at	AT2G45810	-2.50707
266803_at	AT2G28930	-2.50716
260986_at	AT1G53580	-2.50953
248682_at	AT5G48810	-2.51067
260164_at	AT1G79870	-2.51475
265070_at	AT1G55510	-2.51512
245790_at	AT1G32200	-2.5158
259434_at	AT1G01490	-2.51585
261292_at	AT1G36940	-2.51585
245427_at	AT4G17550	-2.51625
261925_at	AT1G22540	-2.51684
266923_at	AT2G45980	-2.51747
245601_at	AT4G14240	-2.51748
255933_at	AT1G12750	-2.51764
267586_at	AT2G41950	-2.51973
259244_at	AT3G07650	-2.5216
258924_at	AT3G10620	-2.52182
250832_at	AT5G04950	-2.52369
250811_at	AT5G05110	-2.52378
265194_at	AT1G05010	-2.5252
265539_at	AT2G15830	-2.5263
264213_at	AT1G65390	-2.52727
260127_at	AT1G36320	-2.52955
246099_at	AT5G20230	-2.53056
262196_at	AT1G77870	-2.53237
263237_at	AT1G10610	-2.53293
257126_at	AT3G20060	-2.53321
257264_at	AT3G22060	-2.53442
245193_at	AT1G67810	-2.53642
248932_at	AT5G46050	-2.53712
262768_at	AT1G12990	-2.5373
257717_at	AT3G18390	-2.53838
264510_at	AT1G09530	-2.53893
251782_at	AT3G55260	-2.54318
247013_at	AT5G67480	-2.54386
250336_at	AT5G11720	-2.5466
253414_at	AT4G33050	-2.54717
245331_at	AT4G14410	-2.55104
262823_at	AT1G11750	-2.55222
264840_at	AT1G03440	-2.55461
265560_at	AT2G05520	-2.55616
259093_at	AT3G04860	-2.55679
264790_at	AT2G17820	-2.55679
265476_at	AT2G15570	-2.55714
257279_at	AT3G14430	-2.55852
252483_at	AT3G46600	-2.55993
254670_at	AT4G18390	-2.56305
257728_at	AT3G18295	-2.56565
263943_at	AT2G35800	-2.56612
263106_at	AT2G05160	-2.56692
246929_at	AT5G25210	-2.56727
267392_at	AT2G44490	-2.56884
252403_at	AT3G48080	-2.56996
261785_at	AT1G08230	-2.57022
251634_at	AT3G57480	-2.57044
263159_at	AT1G54130	-2.5705
264443_at	AT1G27385	-2.57236
264574_at	AT1G05300	-2.57287
253307_at	AT4G33670	-2.58092
245957_at	AT5G19590	-2.58099
260041_at	AT1G68780	-2.58273
257856_at	AT3G12930	-2.58484
260644_at	AT1G53290	-2.58583
260633_at	AT1G62400	-2.58713
258491_at	AT3G02700	-2.59145
263842_at	AT2G36835	-2.59357
250590_at	AT5G07710	-2.59363
255627_at	AT4G00955	-2.59446
247963_at	AT5G56590	-2.59527
253083_at	AT4G36250	-2.59755
246019_at	AT5G10690	-2.60105
245816_at	AT1G26210	-2.6016
266927_at	AT2G45960	-2.60482
245864_at	AT1G58070	-2.60811
255568_at	AT4G01250	-2.6101
257407_at	AT1G27100	-2.61029
249923_at	AT5G19120	-2.61077
262522_at	AT1G17120	-2.61195
259817_at	AT1G49880	-2.61233
247098_at	AT5G66470	-2.61288
246021_at	AT5G21100	-2.61486
262772_at	AT1G13210	-2.61537
256458_at	AT1G75220	-2.61579
247891_at	AT5G57960	-2.61793
245090_at	AT2G40900	-2.62103
252363_at	AT3G48460	-2.62299
262176_at	AT1G74960	-2.62368
251141_at	AT5G01075	-2.62605
248167_at	AT5G54530	-2.62645
258764_at	AT3G10720	-2.62693
263452_at	AT2G22190	-2.62794
246267_at	AT1G31812	-2.62863
247522_at	AT5G61340	-2.63127
246492_at	AT5G16140	-2.63165
267553_s_at	AT2G32180	-2.63326
	AT2G32650
264931_at	AT1G60590	-2.63405
266811_at	AT2G44850	-2.63464
253927_at	AT4G26710	-2.63567
250549_at	AT5G07860	-2.63582
251006_at	AT5G02600	-2.63709
260006_at	AT1G68000	-2.63747
247031_at	AT5G67230	-2.63816
252418_at	AT3G47490	-2.63989
254500_at	AT4G20110	-2.64024
255506_at	AT4G02130	-2.64482
255798_at	AT2G33255	-2.64494
259073_at	AT3G02290	-2.64742
262947_at	AT1G75750	-2.64755
258437_at	AT3G16560	-2.64765
267537_at	AT2G41880	-2.64837
262063_at	AT1G80000	-2.64969
254697_at	AT4G17970	-2.65
245702_at	AT5G04220	-2.6513
255723_at	AT3G29575	-2.65283
267617_at	AT2G26670	-2.65287
262736_at	AT1G28570	-2.65613
252482_at	AT3G46670	-2.65724
249284_at	AT5G41810	-2.65825
267561_at	AT2G45590	-2.65845
259592_at	AT1G27950	-2.65889
250278_at	AT5G12860	-2.65978
256050_at	AT1G07000	-2.66042
248440_at	AT5G51260	-2.66051
248679_at	AT5G48830	-2.66144
259364_at	AT1G13260	-2.66277
259834_at	AT1G69570	-2.66313
250261_at	AT5G13400	-2.66332
248193_at	AT5G54080	-2.66351
245008_at	---	-2.6676
265893_at	AT2G15040	-2.66767
	AT2G15042
254243_at	AT4G23210	-2.66787
251869_at	AT3G54500	-2.66855
261669_at	AT1G18490	-2.66871
263565_at	AT2G15390	-2.66871
265706_at	AT2G03390	-2.66889
267504_at	AT2G45530	-2.67047
263574_at	AT2G16990	-2.67115
244932_at	---	-2.67156
251191_at	AT3G62590	-2.67224
247261_at	AT5G64460	-2.674
247376_at	AT5G63310	-2.67535
245118_at	AT2G41680	-2.67703
246237_at	AT4G36390	-2.67716
265726_at	AT2G32010	-2.67734
266309_at	AT2G27140	-2.67802
258424_at	AT3G16750	-2.67942
252220_at	AT3G49940	-2.68021
257763_s_at	AT3G23110	-2.68299
	AT3G23120
264687_at	AT1G09850	-2.68328
255522_at	AT4G02260	-2.68634
267382_at	AT2G44300	-2.68653
263494_at	AT2G42590	-2.68783
262400_at	AT1G49480	-2.6883
249978_at	AT5G18850	-2.69523
245449_at	---	-2.69589
260587_at	AT1G53210	-2.69655
262505_at	AT1G21680	-2.69694
262039_at	AT1G80050	-2.69782
261609_at	AT1G49740	-2.69793
251342_at	AT3G60690	-2.69822
252927_at	AT4G39090	-2.69844
265734_at	AT2G01260	-2.69996
246449_at	AT5G16810	-2.70219
258141_at	AT3G18035	-2.70221
267637_at	AT2G42190	-2.7038
266361_at	AT2G32450	-2.70538
255364_s_at	AT4G04020	-2.70996
	AT4G22240
256569_at	AT3G19550	-2.71123
247707_at	AT5G59450	-2.71166
261745_at	AT1G08500	-2.71449
251373_at	AT3G60530	-2.7175
261768_at	AT1G15550	-2.7177
248802_at	AT5G47435	-2.71777
258988_at	AT3G08890	-2.71862
248092_at	AT5G55170	-2.7203
246076_at	AT5G20280	-2.72147
254969_at	AT4G10360	-2.72148
253635_at	AT4G30620	-2.72166
264751_at	AT1G23020	-2.72215
267092_at	AT2G38120	-2.72491
257894_at	AT3G17100	-2.72625
253546_at	AT4G31030	-2.72927
	AT4G31040
265440_at	AT2G20960	-2.72927
255243_at	AT4G05590	-2.73002
266983_at	AT2G39400	-2.73002
251295_at	AT3G62000	-2.73025
264376_at	AT2G25070	-2.73077
265869_at	AT2G01760	-2.73267
264701_at	AT1G70160	-2.73306
256613_at	AT3G29290	-2.73651
262043_at	AT1G80190	-2.73663
252504_at	AT3G46590	-2.7369
265245_at	AT2G43060	-2.73756
259181_at	AT3G01690	-2.73843
261154_at	AT1G04970	-2.73869
249422_at	AT5G39760	-2.7393
252117_at	AT3G51430	-2.73997
251617_at	AT3G58000	-2.74024
262263_at	AT1G70940	-2.74131
247417_at	AT5G63040	-2.74266
258927_at	AT3G10160	-2.74345
257477_at	AT1G10660	-2.74377
253517_at	AT4G31390	-2.74395
248191_at	AT5G54130	-2.74436
247291_at	AT5G64480	-2.74437
262207_at	AT1G74850	-2.74502
247552_at	AT5G60920	-2.74575
245422_at	AT4G17470	-2.74635
256537_at	AT1G33340	-2.74698
257868_at	AT3G25070	-2.74752
263136_at	AT1G78580	-2.74781
260308_at	AT1G70610	-2.75072
264504_at	AT1G09430	-2.75233
265985_at	AT2G24220	-2.75236
254024_at	AT4G25780	-2.75559
267123_at	AT2G23560	-2.75672
263763_at	AT2G21385	-2.75822
249736_at	AT5G24460	-2.75841
247801_at	AT5G58560	-2.75887
267233_s_at	AT2G43910	-2.76064
	AT2G43920
246636_at	AT5G34850	-2.76196
245668_at	AT1G28330	-2.76307
245706_at	AT5G04310	-2.7646
258736_at	AT3G05900	-2.76499
244980_at	---	-2.76522
262791_at	AT1G10830	-2.76548
249467_at	AT5G39610	-2.76582
261195_at	AT1G12820	-2.76688
257965_at	AT3G19900	-2.76771
256805_at	AT3G20930	-2.76786
258990_at	AT3G08840	-2.76861
248796_at	AT5G47180	-2.76923
267545_at	AT2G32690	-2.77092
253358_at	AT4G32940	-2.77278
252346_at	AT3G48650	-2.77425
246968_at	AT5G24870	-2.77491
258999_at	AT3G01850	-2.77648
259163_at	AT3G01490	-2.77706
255698_at	AT4G00150	-2.77787
251897_at	AT3G54360	-2.77807
261805_at	AT1G30540	-2.77984
255951_at	AT1G22050	-2.78032
263066_at	AT2G17540	-2.7805
255740_at	AT1G25390	-2.78081
256455_at	AT1G75190	-2.78083
266165_at	AT2G28190	-2.782
248606_at	AT5G49448	-2.7827
	AT5G49450
266719_at	AT2G46830	-2.78294
263534_at	AT2G24940	-2.78563
	AT2G24945
254427_at	AT4G21190	-2.78577
262120_at	AT1G02950	-2.79295
256303_at	AT1G69550	-2.79471
251771_at	AT3G56000	-2.79644
255134_at	AT4G08330	-2.79674
245528_at	AT4G15530	-2.7981
246051_at	AT5G28840	-2.7985
248908_at	AT5G45800	-2.79913
259987_at	AT1G75030	-2.80257
256598_at	AT3G30180	-2.80275
257533_at	AT3G10840	-2.80425
262495_at	AT1G21780	-2.80434
254378_at	AT4G21810	-2.8062
254859_at	AT4G12060	-2.80735
260290_at	AT1G80510	-2.80777
256828_at	AT3G22968	-2.80783
	AT3G22970
263322_at	AT2G04270	-2.80816
248279_at	AT5G52910	-2.80947
260707_s_at	AT1G32410	-2.81125
260924_at	AT1G21590	-2.81332
262500_at	AT1G21760	-2.81357
259627_at	AT1G42960	-2.81748
252193_at	AT3G50060	-2.8191
258151_at	AT3G18080	-2.8203
264040_at	AT2G03730	-2.82245
249867_at	AT5G23020	-2.82276
247733_at	AT5G59610	-2.82334
248763_at	AT5G47550	-2.82339
250315_at	AT5G12130	-2.82369
266313_at	AT2G26980	-2.825
266566_at	AT2G24040	-2.82505
250565_at	AT5G08000	-2.82593
258332_at	AT3G16180	-2.82631
250253_at	AT5G13640	-2.82777
266016_at	AT2G18670	-2.82931
	AT2G18680
251490_at	AT3G59490	-2.82978
261048_at	AT1G01420	-2.82988
259544_at	AT1G20620	-2.83033
262786_at	AT1G10740	-2.83066
254928_at	AT4G11410	-2.83079
260171_at	AT1G71910	-2.83247
265162_at	AT1G30910	-2.8336
249718_at	AT5G35740	-2.83577
257375_at	AT2G38640	-2.84088
262357_at	AT1G73040	-2.844
261312_at	AT1G05790	-2.84446
245360_at	AT4G16330	-2.84567
255578_at	AT4G01450	-2.84622
257756_at	AT3G18680	-2.84639
264343_at	AT1G11850	-2.84893
264220_at	AT1G60430	-2.84952
246462_at	AT5G16940	-2.84955
245400_at	AT4G17040	-2.85005
249404_at	AT5G40160	-2.85024
250732_at	AT5G06480	-2.85202
250925_at	AT5G03370	-2.85301
250097_at	AT5G17280	-2.85615
259651_at	AT1G55280	-2.85629
259337_at	AT3G03720	-2.86065
262000_at	AT1G33810	-2.86133
261498_at	AT1G28440	-2.86169
253865_at	AT4G27470	-2.86235
255599_at	AT4G01010	-2.86266
247992_at	AT5G56520	-2.86508
255928_at	AT1G12640	-2.86605
264748_at	AT1G70070	-2.86751
251733_at	AT3G56240	-2.86903
258689_at	AT3G07940	-2.87105
259754_at	AT1G71090	-2.87111
253304_at	AT4G33640	-2.87301
259310_s_at	AT3G05160	-2.87303
	AT3G05165
260211_at	AT1G74440	-2.87337
258059_at	AT3G29035	-2.87422
264346_at	AT1G12010	-2.87489
245150_at	AT2G47590	-2.87773
266302_at	AT2G27050	-2.87867
249791_at	AT5G23810	-2.87898
259298_at	AT3G05370	-2.87925
261804_at	AT1G30530	-2.88105
254229_at	AT4G23610	-2.88183
261658_at	AT1G50040	-2.88335
255537_at	AT4G01690	-2.88581
245690_at	AT5G04230	-2.88715
257476_at	AT1G80960	-2.88797
264589_at	AT2G17650	-2.88816
255827_at	AT2G40600	-2.89025
248292_at	AT5G53030	-2.89121
260284_at	AT1G80380	-2.89136
261871_at	AT1G11440	-2.89186
251445_at	AT3G59870	-2.89707
249355_at	AT5G40500	-2.89897
248008_at	AT5G56270	-2.8996
248854_at	AT5G46580	-2.89987
254074_at	AT4G25490	-2.89987
259830_at	AT1G80630	-2.89992
250618_at	AT5G07220	-2.90019
263034_at	AT1G24020	-2.90204
245807_at	AT1G46768	-2.90249
265707_at	AT2G03390	-2.90325
246158_at	AT5G19855	-2.90369
244934_at	---	-2.90619
254656_at	AT4G18070	-2.9065
264889_at	AT1G23050	-2.90764
246945_s_at	AT5G25040	-2.90995
	AT5G25050
252661_at	AT3G44450	-2.91306
255477_at	AT4G02370	-2.91322
256892_at	AT3G19000	-2.91462
264279_s_at	AT1G78820	-2.91506
	AT1G78830
262508_at	AT1G11300	-2.91572
245304_at	AT4G15630	-2.91628
252473_s_at	AT3G46610	-2.91907
	AT5G14350
265843_at	AT2G35690	-2.92018
244978_at	---	-2.92162
257678_at	AT3G20420	-2.92362
251742_at	AT3G56050	-2.92423
260396_at	AT1G69720	-2.92455
256396_at	AT3G06150	-2.92512
249047_at	AT5G44410	-2.92578
245330_at	AT4G14930	-2.92677
256865_at	AT3G23820	-2.92737
265918_at	AT2G15090	-2.92741
248120_at	AT5G54540	-2.92777
255478_at	AT4G02440	-2.93129
258128_at	AT3G24590	-2.9313
258815_at	AT3G04000	-2.93256
264654_s_at	AT1G08890	-2.93262
	AT1G08900
261492_at	AT1G14290	-2.93462
258911_at	AT3G06470	-2.93509
248347_at	AT5G52250	-2.93573
266395_at	AT2G43100	-2.93658
245181_at	AT5G12420	-2.93708
257228_at	AT3G27890	-2.94131
253238_at	AT4G34480	-2.94374
258039_at	AT3G21200	-2.9447
265411_at	AT2G16630	-2.94476
258249_s_at	AT3G15820	-2.94787
	AT3G15830
247882_at	AT5G57785	-2.95146
266717_at	AT2G46735	-2.95147
265454_at	AT2G46530	-2.95363
253547_at	AT4G30950	-2.95365
267079_at	AT2G41200	-2.95581
250900_at	AT5G03470	-2.95774
259437_at	AT1G01540	-2.96045
260989_at	AT1G53450	-2.96062
254484_at	AT4G20760	-2.96285
250408_at	AT5G10930	-2.96554
260259_at	AT1G74300	-2.96823
248950_at	AT5G45390	-2.97039
257911_at	AT3G25530	-2.97102
257596_at	AT3G24760	-2.97129
259753_at	AT1G71050	-2.97139
259348_at	AT3G03770	-2.97501
255763_at	AT1G16730	-2.9755
259020_at	AT3G07470	-2.97573
261535_at	AT1G01725	-2.97733
250604_at	AT2G45960	-2.97845
	AT5G07830
264866_at	AT1G24140	-2.97991
248765_at	AT5G47650	-2.98004
266474_at	AT2G31110	-2.98388
245302_at	AT4G17695	-2.98476
246276_at	AT4G37270	-2.98491
264594_at	AT2G17640	-2.98878
259272_at	AT3G01290	-2.98997
249941_at	AT5G22270	-2.9905
247114_at	AT5G65910	-2.99205
266235_at	AT2G02360	-2.99281
265297_at	AT2G14080	-2.99561
263545_at	AT2G21560	-2.99913
251855_at	AT3G54690	-3.00143
246231_at	AT4G37080	-3.0022
261276_at	AT1G26670	-3.00422
252823_at	AT4G40045	-3.00646
248172_at	AT5G54660	-3.00786
264378_at	AT2G25220	-3.01018
253279_at	AT4G34030	-3.01061
260544_at	AT2G43540	-3.01069
262635_at	AT1G06570	-3.01232
263598_at	AT2G01850	-3.014
262028_at	AT1G35560	-3.01409
257272_at	AT3G28130	-3.0149
255482_at	AT4G02510	-3.01491
261089_at	AT1G07570	-3.01864
263956_at	AT2G35940	-3.02053
248557_at	AT5G49980	-3.0225
250216_at	AT5G14090	-3.02432
251107_at	AT5G01610	-3.02508
250380_at	AT5G11600	-3.02524
264200_at	AT1G22650	-3.02537
261487_at	AT1G14340	-3.02588
254810_at	AT4G12390	-3.02849
246727_at	AT5G28010	-3.03068
249408_at	AT5G40330	-3.03082
265452_at	AT2G46510	-3.03097
253300_at	AT4G33580	-3.03468
254665_at	AT4G18340	-3.0349
245616_at	AT4G14480	-3.03508
261926_at	AT1G22530	-3.04499
246036_at	AT5G08370	-3.04762
259841_at	AT1G52200	-3.04875
254585_at	AT4G19500	-3.05362
251472_at	AT3G59580	-3.05393
253033_at	AT4G38220	-3.05405
246270_at	AT4G36500	-3.05487
263333_at	AT2G03890	-3.05734
246783_at	AT5G27360	-3.0589
251058_at	AT5G01790	-3.05946
263256_at	AT1G10500	-3.06178
263297_at	AT2G15310	-3.06265
250939_at	AT5G03040	-3.06291
267299_at	AT2G30150	-3.06426
260521_at	AT2G41740	-3.06516
261986_s_at	AT1G33720	-3.06559
	AT1G33730
247768_at	AT5G58900	-3.06898
263606_at	AT2G16280	-3.06935
264170_at	AT1G02260	-3.07011
258494_at	AT3G02450	-3.07192
267592_at	AT2G39710	-3.07209
256482_at	AT1G31420	-3.075
246293_at	AT3G56710	-3.07883
254492_at	AT4G20260	-3.08223
265959_at	AT2G37240	-3.08298
258256_at	AT3G26890	-3.08957
250696_at	AT5G06790	-3.09087
262531_at	AT1G17230	-3.09097
	AT1G17235
264121_at	AT1G02280	-3.09109
254016_at	AT4G26150	-3.09201
264826_at	AT1G03410	-3.09333
266867_at	AT2G45770	-3.09441
253557_at	AT4G31110	-3.09458
	AT4G31115
267279_at	AT2G19460	-3.09545
267606_at	AT2G26640	-3.09565
256880_at	AT3G26450	-3.09712
251323_at	AT3G61580	-3.09779
245244_at	AT1G44350	-3.09861
249224_at	AT5G42130	-3.0993
259308_at	AT3G05180	-3.10556
245657_at	AT1G56720	-3.108
263549_at	AT2G21650	-3.11019
251297_at	AT3G62020	-3.11277
250124_at	AT5G16480	-3.11445
256680_at	AT3G52230	-3.11524
248580_at	AT5G49890	-3.11647
250824_at	AT5G05200	-3.11693
250074_at	AT5G17310	-3.11745
263593_at	AT2G01860	-3.11848
267246_at	AT2G30250	-3.12221
250022_at	AT5G18210	-3.12482
256819_at	AT3G21390	-3.12586
260840_at	AT1G29050	-3.12787
267135_at	AT2G23430	-3.1283
265233_s_at	AT2G07718	-3.13178
253251_at	AT4G34730	-3.13185
266519_at	AT2G35155	-3.13263
258602_at	AT3G02750	-3.13469
264021_at	AT2G21200	-3.13578
247835_at	AT5G57910	-3.13894
266897_at	AT2G45820	-3.14151
260156_at	AT1G52880	-3.14188
257253_at	AT3G24190	-3.14237
266845_at	AT2G26110	-3.14344
250607_at	AT5G07370	-3.14529
267130_at	AT2G23390	-3.14672
260137_at	AT1G66330	-3.15172
256861_at	AT3G23920	-3.15305
259214_at	AT3G09085	-3.15453
249550_at	AT5G38210	-3.15509
250005_at	AT5G18760	-3.15542
260152_at	AT1G52830	-3.15599
265136_at	AT1G51270	-3.15642
253004_at	AT4G38280	-3.15826
	AT4G38290
	AT4G38330
253747_at	AT4G29050	-3.1583
248250_at	AT5G53130	-3.15937
245088_at	AT2G39850	-3.16156
266575_at	AT2G24060	-3.16264
250439_at	AT5G10450	-3.16289
260666_at	AT1G19300	-3.16517
259530_at	AT1G12450	-3.16697
261336_at	AT1G44790	-3.16965
266614_at	AT2G14910	-3.17018
257850_at	AT3G13065	-3.17177
253693_at	AT4G29670	-3.1728
264838_at	AT1G03430	-3.17464
247726_at	AT5G59430	-3.17529
260783_at	AT1G06160	-3.17824
246524_at	AT5G15860	-3.17826
254722_at	AT4G13530	-3.17835
266396_at	AT2G38790	-3.18034
257413_at	AT1G22910	-3.18081
253489_at	AT4G31780	-3.1851
251505_at	AT3G59050	-3.18609
	AT3G59052
249999_at	AT5G18640	-3.18963
262711_at	AT1G16500	-3.19143
256948_at	AT3G18930	-3.19252
247347_at	AT5G63780	-3.19629
250107_at	AT5G15330	-3.19807
253042_at	AT4G37550	-3.1999
266259_at	AT2G27830	-3.2006
250132_at	AT5G16560	-3.20108
257519_at	AT3G01210	-3.20209
259909_at	AT1G60870	-3.20388
247415_at	AT5G63060	-3.20442
256034_at	AT1G07080	-3.2058
258742_at	AT3G05800	-3.20632
250524_at	AT5G08520	-3.20771
248623_at	AT5G49170	-3.20837
261027_at	AT1G01340	-3.20903
260356_at	AT1G69390	-3.20933
251072_at	AT5G01740	-3.21329
265615_at	AT2G25450	-3.2171
250256_at	AT5G13650	-3.2172
258227_at	AT3G15620	-3.22058
245417_at	AT4G17360	-3.22123
260427_at	AT1G72430	-3.22125
262488_at	AT1G21830	-3.22221
255429_at	AT4G03410	-3.22343
258982_at	AT3G08870	-3.2268
259010_at	AT3G07340	-3.22791
245747_at	AT1G51100	-3.22917
260238_at	AT1G74520	-3.23476
249275_at	AT5G41870	-3.23763
250812_at	AT5G04900	-3.24114
247470_at	AT5G62220	-3.24347
245266_at	AT4G17070	-3.24786
253990_at	AT4G26160	-3.24847
248179_at	AT5G54380	-3.25453
246150_at	AT5G19930	-3.25462
253200_at	AT4G34720	-3.25865
267630_at	AT2G42130	-3.25963
259954_at	AT1G75130	-3.25964
256454_at	AT1G75280	-3.26011
254833_s_at	AT4G12280	-3.26089
	AT4G12290
253877_at	AT4G27435	-3.26253
254744_at	AT4G13345	-3.264
245018_at	---	-3.26807
254271_at	AT4G23150	-3.2743
253218_at	AT4G34980	-3.27452
266278_at	AT2G29300	-3.27507
245777_at	AT1G73540	-3.27533
255833_at	AT2G33390	-3.27673
259661_at	AT1G55265	-3.27674
246622_at	AT5G36250	-3.28009
254651_at	AT4G18160	-3.285
267505_at	AT2G45560	-3.28733
264164_at	AT1G65295	-3.28769
249861_at	AT5G22875	-3.29227
254755_at	AT4G13220	-3.29278
263739_at	AT2G21320	-3.29643
260543_at	AT2G43330	-3.30002
245016_at	---	-3.30034
251396_at	AT3G60750	-3.30156
259849_at	AT1G72190	-3.3019
259154_at	AT3G10260	-3.30321
255538_at	AT4G01680	-3.3051
258573_at	AT3G04260	-3.30553
262104_at	AT1G02910	-3.30645
259591_at	AT1G28150	-3.30943
257672_at	AT3G20300	-3.31148
252981_at	AT4G38260	-3.31331
251011_at	AT5G02560	-3.31599
247100_at	AT5G66520	-3.31601
253333_at	AT4G33510	-3.32315
255733_at	AT1G25400	-3.32449
247128_at	AT5G66110	-3.3269
259070_at	AT3G11670	-3.32711
253627_at	AT4G30650	-3.32718
253751_at	AT4G29070	-3.32795
265444_s_at	AT2G37170	-3.32879
	AT2G37180
255960_at	AT1G22140	-3.33144
257396_at	AT2G20875	-3.33247
246303_at	AT3G51870	-3.34039
253647_at	AT4G29950	-3.34072
246949_at	AT5G25140	-3.34523
259331_at	AT3G03840	-3.34677
252991_at	AT4G38470	-3.34906
264250_at	AT1G78680	-3.34917
255842_at	AT2G33530	-3.34973
253827_at	AT4G28085	-3.35238
255328_at	AT4G04350	-3.35533
259955_s_at	AT1G19350	-3.35821
	AT1G75080
256607_at	AT3G32930	-3.35963
266906_at	AT2G34585	-3.3599
259358_at	AT1G13250	-3.36143
261335_at	AT1G44800	-3.36148
257502_at	AT1G78110	-3.36243
264466_at	AT1G10380	-3.36474
251524_at	AT3G58980	-3.36749
	AT3G58990
252992_at	AT4G38520	-3.3689
262126_at	AT1G59620	-3.37008
254862_at	AT4G12030	-3.37087
257671_at	AT3G20450	-3.3714
248027_at	AT5G55630	-3.37193
254154_at	AT4G24460	-3.37284
260089_at	AT1G73170	-3.37594
258499_at	AT3G02540	-3.37822
267524_at	AT2G30600	-3.38364
258095_at	AT3G23610	-3.38472
249899_at	AT5G22620	-3.3859
245218_s_at	AT1G58848	-3.38703
	AT1G59218
254691_at	AT4G17840	-3.3921
251788_at	AT3G55420	-3.3924
247218_at	AT5G65010	-3.39569
257986_at	AT3G20865	-3.4007
253474_at	AT4G32270	-3.40697
267084_at	AT2G41180	-3.40736
265034_at	AT1G61660	-3.41143
249519_at	AT5G38660	-3.41226
255602_at	AT4G01026	-3.4125
255294_at	AT4G04750	-3.41256
259039_at	AT3G09250	-3.41589
263582_at	AT2G17120	-3.41953
258882_at	AT3G06330	-3.42186
249442_at	AT5G39590	-3.42274
267192_at	AT2G30890	-3.42569
261692_at	AT1G08450	-3.42836
267220_at	AT2G02500	-3.42894
250764_at	AT5G05960	-3.43101
255469_at	AT4G03030	-3.43354
250476_at	AT5G10140	-3.44424
248560_at	AT5G49970	-3.4458
264698_at	AT1G70200	-3.44669
261379_at	AT1G18720	-3.44731
266072_at	AT2G18700	-3.4478
262519_at	AT1G17160	-3.45627
250102_at	AT5G16590	-3.45806
250381_at	AT5G11610	-3.45809
246737_at	AT5G27710	-3.45875
264582_at	AT1G05230	-3.46092
263426_at	AT2G31570	-3.46112
261206_at	AT1G12800	-3.4621
252136_at	AT3G50770	-3.46384
247071_at	AT5G66640	-3.4644
253394_at	AT4G32770	-3.46574
247288_at	AT5G64330	-3.46682
259984_at	AT1G76460	-3.46954
254723_at	AT4G13510	-3.4702
265366_at	AT2G13290	-3.47158
249134_at	AT5G43150	-3.4736
259166_at	AT3G01670	-3.47371
255304_at	AT4G04850	-3.47425
255232_at	AT4G05330	-3.47647
261608_at	AT1G49650	-3.47653
244992_s_at	---	-3.47894
256548_at	AT3G14770	-3.47912
249087_at	AT5G44210	-3.47936
246700_at	AT5G28030	-3.48209
258755_at	AT3G11945	-3.48492
	AT3G11950
265897_at	AT2G25680	-3.48593
245028_at	AT2G26570	-3.48595
255261_s_at	AT4G05110	-3.49089
	AT4G05120
253139_at	AT4G35450	-3.49192
255127_at	AT4G08300	-3.49368
263705_at	AT1G31190	-3.49549
255558_at	AT4G01900	-3.49624
260799_at	AT1G78270	-3.49841
260982_at	AT1G53520	-3.50053
265284_at	AT2G20230	-3.50651
253136_at	AT4G35470	-3.50947
256022_at	AT1G58360	-3.50998
256769_at	AT3G13690	-3.51567
259160_at	AT3G05410	-3.51708
262502_at	AT1G21600	-3.51847
247865_at	AT5G57815	-3.52486
256728_at	AT3G25660	-3.52793
252539_at	AT3G45730	-3.53667
261135_at	AT1G19610	-3.5383
262237_at	AT1G48320	-3.53843
256799_at	AT3G18560	-3.53924
255255_at	AT4G05070	-3.54851
248663_at	AT5G48590	-3.54961
263773_at	AT2G21370	-3.55128
252945_at	AT4G39140	-3.55441
246936_at	AT5G25360	-3.55478
254175_at	AT4G24050	-3.55533
267336_at	AT2G19310	-3.55775
267116_at	AT2G32560	-3.55818
254126_at	AT4G24770	-3.55876
265673_at	AT2G32090	-3.55967
248923_at	AT5G45940	-3.56155
264970_at	AT1G67280	-3.56224
257209_at	AT3G14920	-3.56242
251219_at	AT3G62390	-3.56588
261900_at	AT1G80940	-3.57139
246393_at	AT1G58150	-3.5753
266857_at	AT2G26900	-3.57536
250748_at	AT5G05710	-3.57842
249554_at	AT5G38290	-3.57924
257675_at	AT3G20310	-3.58001
249898_at	AT5G22510	-3.58189
250187_at	AT5G14370	-3.5858
263847_at	AT2G36970	-3.58801
252976_s_at	AT4G38550	-3.59748
266617_at	AT2G29670	-3.59808
259385_at	AT1G13470	-3.5984
254424_at	AT4G21510	-3.59884
266621_at	AT2G35450	-3.60539
261026_at	AT1G01240	-3.61383
252277_at	AT3G49470	-3.61529
264700_at	AT1G70100	-3.61797
259235_at	AT3G11600	-3.61823
248451_at	AT5G51180	-3.61829
245287_at	AT4G14910	-3.6196
249235_at	AT5G42100	-3.62064
267578_at	AT2G30695	-3.62469
249818_at	AT5G23860	-3.62633
258807_at	AT3G04030	-3.62662
245432_at	AT4G17100	-3.62998
262801_at	AT1G21010	-3.63161
253278_at	AT4G34220	-3.63176
260168_at	AT1G71980	-3.63209
256930_at	AT3G22460	-3.63222
260486_at	AT1G51550	-3.63272
258788_at	AT3G11780	-3.63278
247605_at	AT5G60970	-3.63611
262935_at	AT1G79410	-3.63778
264078_at	AT2G28470	-3.64154
259594_at	AT1G28140	-3.6451
266225_at	AT2G28900	-3.64753
259609_at	AT1G52410	-3.64895
259092_at	AT3G04870	-3.65121
244960_at	---	-3.66075
252167_at	AT3G50560	-3.66104
246429_at	AT5G17450	-3.66457
259983_at	AT1G76490	-3.66694
248865_at	AT5G46790	-3.66919
255716_at	AT4G00330	-3.66943
261203_at	AT1G12845	-3.6727
252057_at	AT3G52480	-3.67428
257288_at	AT3G29670	-3.67907
255488_at	AT4G02630	-3.67978
251150_at	AT3G63120	-3.68044
255854_at	AT1G67050	-3.68214
255047_at	AT4G09670	-3.68339
263876_at	AT2G21880	-3.68388
249922_at	AT5G19140	-3.68737
247461_at	AT5G62100	-3.68814
256786_at	AT3G13740	-3.69019
257960_at	AT3G25570	-3.69065
	AT3G25572
249208_at	AT5G42650	-3.69075
250750_at	AT5G05860	-3.6932
	AT5G05870
258647_at	AT3G07870	-3.69327
261749_at	AT1G76180	-3.69476
255866_at	AT2G30350	-3.69504
259094_at	AT3G04940	-3.69644
262615_at	AT1G13950	-3.70195
260324_at	AT1G63970	-3.71249
249377_at	AT5G40690	-3.71733
253411_at	AT4G32980	-3.71805
250371_at	AT5G11450	-3.71984
251057_at	AT5G01780	-3.72515
245291_at	AT4G16155	-3.72785
260735_at	AT1G17610	-3.72786
251968_at	AT3G53100	-3.72998
267477_at	AT2G02710	-3.73645
245793_at	AT1G32220	-3.73663
263330_at	AT2G15320	-3.73807
267288_at	AT2G23680	-3.73939
266424_at	AT2G41330	-3.73995
259671_at	AT1G52290	-3.74116
264315_at	AT1G70370	-3.74476
249483_at	AT5G38895	-3.74548
249378_at	AT5G40450	-3.74755
258091_at	AT3G14560	-3.74948
253493_at	AT4G31820	-3.75251
250765_at	AT5G05930	-3.75422
254266_at	AT4G23130	-3.75916
252419_at	AT3G47510	-3.76452
248795_at	AT5G47390	-3.76984
252290_at	AT3G49140	-3.76988
253391_at	AT4G32590	-3.77022
260754_at	AT1G49000	-3.77291
245913_at	AT5G19860	-3.77322
252951_at	AT4G38700	-3.77659
246522_at	AT5G15830	-3.77876
261881_at	AT1G80760	-3.78023
265175_at	AT1G23480	-3.78175
261108_at	AT1G62960	-3.78551
261139_at	AT1G19700	-3.78595
259416_at	AT1G02305	-3.7861
255654_at	AT4G00970	-3.7884
248910_at	AT5G45820	-3.78883
253228_at	AT4G34630	-3.79435
245002_at	---	-3.79938
266782_at	AT2G29120	-3.8091
250933_at	AT5G03170	-3.81177
260260_at	AT1G68540	-3.81203
255365_at	AT4G04040	-3.8135
258060_at	AT3G26030	-3.81542
266984_at	AT2G39570	-3.81645
265002_at	AT1G24400	-3.8177
253951_at	AT4G26860	-3.81809
259371_at	AT1G69080	-3.81862
250503_at	AT5G09820	-3.82113
258259_s_at	AT3G26820	-3.82178
	AT3G26840
259476_at	AT1G19000	-3.82336
251169_at	AT3G63210	-3.82428
256229_at	AT1G58200	-3.82974
254578_at	AT4G19400	-3.82983
	AT4G19410
248619_at	AT5G49630	-3.83271
248899_at	AT5G46390	-3.83953
248046_at	AT5G56040	-3.84197
263550_at	AT2G17033	-3.84331
260696_at	AT1G32520	-3.84395
257749_at	AT3G18780	-3.84441
263305_at	AT2G01930	-3.85023
264885_s_at	AT1G61180	-3.85635
	AT1G61190
	AT1G61300
	AT1G61310
263067_at	AT2G17550	-3.86035
267523_at	AT2G30600	-3.86396
246508_at	AT5G16150	-3.8693
266216_at	AT2G28810	-3.87118
261388_at	AT1G05385	-3.87234
258935_at	AT3G10120	-3.87302
251879_at	AT3G54200	-3.87417
252711_at	AT3G43720	-3.8745
264588_at	AT2G17730	-3.87525
251414_at	AT3G60370	-3.88306
255622_at	AT4G01070	-3.8843
251154_at	AT3G63110	-3.8864
260082_at	AT1G78180	-3.88735
266097_at	AT2G37970	-3.89343
263460_at	AT2G31810	-3.8947
258418_at	AT3G16660	-3.89889
245263_at	AT4G17740	-3.90453
247222_at	AT5G64840	-3.90595
256446_at	AT3G11110	-3.90707
258262_at	AT3G15770	-3.90785
245693_at	AT5G04260	-3.91033
246763_at	AT5G27150	-3.91253
247601_at	AT5G60850	-3.91621
260086_at	AT1G63240	-3.91958
250259_at	AT5G13800	-3.91964
266805_at	AT2G30010	-3.9232
253657_at	AT4G30110	-3.92466
251713_at	AT3G56080	-3.92643
260309_at	AT1G70580	-3.93217
249474_s_at	AT5G39130	-3.93765
	AT5G39160
	AT5G39190
258727_at	AT3G11930	-3.94251
259535_at	AT1G12280	-3.94265
265142_at	AT1G51360	-3.94618
255502_at	AT4G02410	-3.94767
265012_at	AT1G24470	-3.94995
265288_at	AT2G20270	-3.95827
248393_at	AT5G52060	-3.9613
261901_at	AT1G80920	-3.96177
256431_s_at	AT3G11010	-3.96241
	AT5G27060
248975_at	AT5G45040	-3.96514
249386_at	AT5G40060	-3.97157
258906_at	AT3G06380	-3.97259
257610_at	AT3G13810	-3.97508
251795_at	AT3G55390	-3.97647
260867_at	AT1G43790	-3.97713
266319_s_at	AT2G46720	-3.9786
	AT3G10280
247514_at	AT5G61640	-3.98081
257745_at	AT3G29240	-3.98123
266224_at	AT2G28800	-3.98177
249726_at	AT5G35480	-3.9836
248460_at	AT5G50915	-3.98418
258761_at	AT3G10760	-3.9874
265962_at	AT2G37460	-3.98992
263800_at	AT2G24600	-3.99017
255403_at	AT4G03400	-3.99156
259752_at	AT1G71040	-3.99486
251719_at	AT3G56140	-3.99647
249148_at	AT5G43260	-4.00112
254223_at	AT4G23730	-4.00274
253006_at	AT4G38250	-4.00669
247544_at	AT5G61670	-4.00722
250689_at	AT5G06610	-4.00729
256440_at	AT3G10970	-4.01141
249869_at	AT5G23050	-4.02405
255381_at	AT4G03510	-4.03307
257791_at	AT3G27110	-4.03479
250985_at	AT5G02830	-4.04242
265987_at	AT2G24240	-4.0452
260966_at	AT1G12220	-4.04711
257447_at	AT2G04230	-4.04891
257827_at	AT3G26630	-4.05116
261793_at	AT1G16080	-4.0513
262811_at	AT1G11700	-4.05154
247211_at	AT5G64880	-4.054
253095_at	AT4G37510	-4.0545
252622_at	AT3G45310	-4.05643
249234_at	AT5G42200	-4.05936
248515_at	AT5G50530	-4.06168
	AT5G50640
256536_at	AT1G33330	-4.06235
247324_at	AT5G64190	-4.06424
253736_at	AT4G28780	-4.06469
259500_at	AT1G15740	-4.06578
259116_at	AT3G01350	-4.06616
260536_at	AT2G43400	-4.06703
257937_at	AT3G19810	-4.06756
266887_at	AT2G44650	-4.07348
244979_at	---	-4.07385
250776_at	AT5G05320	-4.0778
254716_at	AT4G13560	-4.08681
255766_at	AT1G16750	-4.08844
258566_at	AT3G04110	-4.08929
258071_s_at	AT3G26070	-4.09133
	AT3G26080
265929_s_at	AT2G18560	-4.09369
	AT2G18570
261315_at	AT1G53170	-4.09402
254850_at	AT4G12000	-4.0967
250739_at	AT5G05740	-4.10395
253160_at	AT4G35760	-4.10507
264210_at	AT1G22640	-4.10531
250075_at	AT5G17670	-4.10781
261824_at	AT1G11430	-4.1079
250079_at	AT5G16650	-4.10817
249677_at	AT5G35970	-4.10933
246947_at	AT5G25120	-4.1096
245936_at	AT5G19850	-4.11076
245532_at	AT4G15110	-4.11301
266638_at	AT2G35490	-4.11374
248793_at	AT5G47240	-4.11466
249393_at	AT5G40170	-4.11581
247541_at	AT5G61660	-4.12112
261852_at	AT1G50440	-4.12118
259426_at	AT1G01470	-4.12259
251399_at	AT3G60590	-4.12318
265161_at	AT1G30900	-4.12358
248537_at	AT5G50100	-4.12428
247540_at	AT5G61590	-4.12681
261165_at	AT1G34430	-4.1289
259226_at	AT3G07700	-4.13001
267490_at	AT2G19130	-4.13506
247794_at	AT5G58670	-4.13738
257722_at	AT3G18490	-4.14023
262164_at	AT1G78070	-4.14993
262955_at	AT1G54520	-4.15096
261175_at	AT1G04800	-4.15154
266215_at	AT2G06850	-4.16496
248037_at	AT5G55930	-4.16848
250892_at	AT5G03760	-4.16942
254874_at	AT4G11570	-4.17093
253545_at	AT4G31310	-4.17323
253893_at	AT4G27390	-4.17534
248568_at	AT5G49760	-4.17803
261634_at	AT1G49970	-4.17806
265648_at	AT2G27500	-4.18096
248395_at	AT5G52120	-4.18764
248338_at	AT5G52440	-4.18834
261110_at	AT1G75440	-4.18862
260589_at	AT1G53400	-4.19176
253425_at	AT4G32190	-4.19403
249124_at	AT5G43740	-4.19727
265277_at	AT2G28410	-4.19757
260531_at	AT2G47240	-4.19848
246202_at	AT4G37040	-4.20282
266018_at	AT2G18710	-4.20516
250694_at	AT5G06710	-4.20741
264954_at	AT1G77060	-4.21284
250972_at	AT5G02840	-4.21336
252429_at	AT3G47500	-4.2215
246439_at	AT5G17600	-4.23396
245460_at	AT4G16990	-4.23417
262496_at	AT1G21790	-4.23617
252698_at	AT3G43670	-4.23705
261519_at	AT1G71810	-4.2383
264261_at	AT1G09240	-4.23921
250054_at	AT5G17860	-4.24535
250429_at	AT5G10470	-4.24915
263737_at	AT1G60010	-4.24961
263168_at	AT1G03020	-4.25548
263265_at	AT2G38820	-4.26086
260388_at	AT1G74070	-4.26745
265966_at	AT2G37220	-4.26854
256785_at	AT3G13720	-4.27139
261149_s_at	AT1G19550	-4.27576
	AT1G19570
253709_at	AT4G29220	-4.27689
246847_at	AT5G26820	-4.27701
252570_at	AT3G45300	-4.27831
258263_at	AT3G15780	-4.27922
253812_at	AT4G28240	-4.28058
256379_at	AT1G66840	-4.28339
260812_at	AT1G43650	-4.28394
262648_at	AT1G14030	-4.29286
256061_at	AT1G07040	-4.29911
244969_at	---	-4.30065
264310_at	AT1G62030	-4.30382
255065_s_at	AT4G08870	-4.30466
	AT4G08900
254150_at	AT4G24350	-4.30687
261351_at	AT1G79790	-4.3088
255721_at	AT1G31940	-4.31392
261667_at	AT1G18460	-4.31667
245566_at	AT4G14610	-4.32043
250008_at	AT5G18630	-4.33398
259688_at	AT1G63120	-4.34407
246411_at	AT1G57770	-4.34421
248838_at	AT5G46800	-4.34489
266207_at	AT2G27680	-4.35054
252425_at	AT3G47620	-4.35319
251205_at	AT3G63080	-4.35438
264232_at	AT1G67470	-4.3554
247383_at	AT5G63410	-4.35666
260370_at	AT1G69740	-4.3586
267165_at	AT2G37710	-4.36586
262667_at	AT1G62810	-4.36841
247553_at	AT5G60910	-4.3701
254545_at	AT4G19830	-4.37129
254485_at	AT4G20760	-4.37348
251906_at	AT3G53720	-4.37508
252502_at	AT3G46900	-4.37639
266509_at	AT2G47940	-4.37653
252175_at	AT3G50700	-4.37711
245948_at	AT5G19540	-4.37994
263841_at	AT2G36870	-4.38161
261457_at	AT1G21065	-4.38243
	AT4G02440
256093_at	AT1G20823	-4.38395
255456_at	AT4G02920	-4.38683
248335_at	AT5G52450	-4.39347
253731_at	AT4G29260	-4.3942
257100_at	AT3G25010	-4.39483
263787_at	AT2G46420	-4.39554
259015_at	AT3G07350	-4.39617
248303_at	AT5G53170	-4.3969
249065_at	AT5G44260	-4.40024
267514_at	AT2G45630	-4.40648
262506_at	AT1G21640	-4.409
258483_at	AT3G02570	-4.41211
244998_at	---	-4.41373
258718_at	AT3G09760	-4.41692
255931_at	AT1G12710	-4.41767
265581_at	AT2G20050	-4.41902
248282_at	AT5G52900	-4.42328
256225_at	AT1G56220	-4.4326
261353_at	AT1G79600	-4.43276
255962_at	AT1G22330	-4.43346
261861_at	AT1G50450	-4.43825
256008_s_at	AT1G34040	-4.44058
	AT1G34060
248683_at	AT5G48490	-4.44241
264777_at	AT1G08630	-4.44319
260546_at	AT2G43520	-4.44728
246011_at	AT5G08330	-4.44742
250151_at	AT5G14570	-4.45041
264779_at	AT1G08570	-4.45396
248459_at	AT5G51020	-4.45469
245284_at	AT4G14210	-4.45891
259292_at	AT3G11560	-4.46585
262313_at	AT1G70900	-4.46803
249216_at	AT5G42240	-4.46844
262174_at	AT1G74910	-4.47109
248246_at	AT5G53200	-4.47751
255305_at	AT4G04770	-4.47991
248873_at	AT5G46450	-4.48964
246340_s_at	AT3G44860	-4.49135
	AT3G44870
264525_at	AT1G10060	-4.4979
265025_at	AT1G24575	-4.49943
263981_at	AT2G42870	-4.50192
251274_at	AT3G61700	-4.50472
247734_at	AT5G59400	-4.50656
252115_at	AT3G51600	-4.51116
265118_at	AT1G62660	-4.51567
246310_at	AT3G51895	-4.52189
249123_at	AT5G43760	-4.52212
250645_at	AT5G06700	-4.52298
254783_at	AT4G12830	-4.5293
266173_at	AT2G02410	-4.52992
264854_at	AT2G17450	-4.53344
255710_at	AT4G00030	-4.53688
	AT4G00040
249144_at	AT5G43270	-4.53773
246205_at	AT4G36970	-4.54051
258782_at	AT3G11750	-4.54286
253317_at	AT4G33960	-4.54789
259774_at	AT1G29520	-4.55511
265053_at	AT1G52000	-4.55512
252906_at	AT4G39640	-4.55791
253158_at	AT4G35780	-4.55998
265305_at	AT2G20340	-4.56122
256653_at	AT3G18870	-4.56279
244940_at	---	-4.56386
264635_at	AT1G65500	-4.56509
247286_at	AT5G64280	-4.56611
246194_at	AT4G37000	-4.56848
247874_at	AT5G57710	-4.57105
266106_at	AT2G45170	-4.59043
251054_at	AT5G01540	-4.59527
263477_at	AT2G31790	-4.59769
265990_at	AT2G24280	-4.59801
254803_at	AT4G13100	-4.60516
262796_at	AT1G20850	-4.60569
245621_at	AT4G14070	-4.61067
253779_at	AT4G28490	-4.61155
248034_at	AT5G55910	-4.61269
247793_at	AT5G58650	-4.61514
258349_at	AT3G17609	-4.61555
264158_at	AT1G65260	-4.61877
255503_at	AT4G02420	-4.61915
266824_at	AT2G22800	-4.62495
249958_at	AT5G18970	-4.63566
254785_at	AT4G12730	-4.65553
248025_at	AT5G55850	-4.65612
246097_at	AT5G20270	-4.65954
263656_at	AT1G04240	-4.66191
263539_at	AT2G24850	-4.67152
253829_at	AT4G28040	-4.67388
255041_at	AT4G09620	-4.67507
245386_at	AT4G14010	-4.67782
266500_at	AT2G06925	-4.678
257451_at	AT1G05690	-4.67909
260774_at	AT1G78290	-4.68039
259970_at	AT1G76570	-4.68841
260287_at	AT1G80440	-4.69822
259231_at	AT3G11410	-4.70685
258250_at	AT3G15850	-4.71365
253147_at	AT4G35600	-4.72036
256304_at	AT1G69523	-4.72168
263726_at	AT2G13610	-4.72295
266589_at	AT2G46250	-4.72669
251133_at	AT5G01240	-4.72937
255319_at	AT4G04220	-4.73133
267337_at	AT2G39980	-4.73187
262452_at	AT1G11210	-4.74122
252858_at	AT4G39770	-4.74126
258869_at	AT3G03090	-4.74611
259541_at	AT1G20650	-4.75252
254938_at	AT4G10770	-4.75381
245025_at	---	-4.75835
260302_at	AT1G80310	-4.76632
	AT1G80320
262745_at	AT1G28600	-4.77129
265426_at	AT2G20740	-4.77193
251647_at	AT3G57770	-4.77233
261255_at	AT1G05900	-4.77327
259211_at	AT3G09020	-4.78553
256228_at	AT1G56190	-4.79065
259853_at	AT1G72300	-4.79263
252970_at	AT4G38850	-4.7944
248293_at	AT5G53050	-4.79759
248026_at	AT5G55710	-4.79793
266188_at	AT2G39000	-4.79858
257793_at	AT3G26960	-4.80147
256353_at	AT1G55000	-4.8089
265646_at	AT2G27360	-4.81055
248487_at	AT5G51070	-4.81308
244974_at	---	-4.81452
260073_at	AT1G73660	-4.82071
245987_at	AT5G13180	-4.823
251427_at	AT3G60130	-4.82485
262626_at	AT1G06430	-4.82937
255969_at	AT1G22330	-4.83569
261540_at	AT1G63610	-4.83633
255554_at	AT4G01897	-4.83715
249140_at	AT5G43190	-4.84135
247637_at	AT5G60600	-4.84174
252135_at	AT3G50830	-4.84184
263703_at	AT1G31170	-4.84369
251172_at	AT3G63190	-4.84563
255379_at	AT4G03520	-4.84652
250735_at	AT5G06280	-4.84653
251330_at	AT3G61550	-4.8513
249059_at	AT5G44530	-4.85261
260129_at	AT1G36380	-4.85381
262059_at	AT1G80030	-4.86307
259038_at	AT3G09210	-4.86437
249162_at	AT5G42765	-4.86513
253835_at	AT4G27820	-4.87264
247120_at	AT5G65990	-4.87978
253477_at	AT4G32320	-4.88069
248302_at	AT5G53160	-4.88303
263122_at	AT1G78510	-4.88432
260317_at	AT1G63800	-4.88807
265203_at	AT2G36630	-4.88954
249754_at	AT5G24530	-4.90139
256383_at	AT1G66820	-4.90276
257132_at	AT3G20230	-4.91418
250146_at	AT5G14660	-4.92835
258538_at	AT3G06950	-4.94559
263624_at	AT2G04700	-4.95215
250032_at	AT5G18170	-4.95915
254133_at	AT4G24810	-4.96231
262202_at	AT2G01110	-4.96679
249125_at	AT5G43450	-4.96903
265427_at	AT2G20740	-4.97718
256792_at	AT3G22150	-4.97719
248285_at	AT5G52960	-4.98002
261279_at	AT1G05850	-4.98628
248688_at	AT5G48220	-4.9961
259528_at	AT1G12330	-4.99919
250058_at	AT5G17870	-4.99941
259887_at	AT1G76360	-5.00219
261144_s_at	AT1G19660	-5.0057
	AT1G75380
245329_at	AT4G14365	-5.00644
246644_at	AT5G35100	-5.0105
258213_at	AT3G17950	-5.01286
259629_at	AT1G56510	-5.01479
266139_at	AT2G28085	-5.01792
255957_at	AT1G22160	-5.02665
252646_at	AT3G44610	-5.02734
254505_at	AT4G19985	-5.03295
250881_at	AT5G04080	-5.04322
267000_at	AT2G34310	-5.04423
257611_at	AT3G26580	-5.04629
247452_at	AT5G62430	-5.05634
263755_at	AT2G21340	-5.0564
245696_at	AT5G04190	-5.05659
266615_s_at	AT2G29720	-5.07355
	AT2G35660
249639_at	AT5G36930	-5.07751
246756_at	AT5G27930	-5.07979
258232_at	AT3G27750	-5.08018
264728_at	AT1G22850	-5.08866
267511_at	AT2G45670	-5.08878
250076_at	AT5G16660	-5.09369
249691_at	AT5G36170	-5.094
258281_at	AT3G26900	-5.09596
262827_at	AT1G13100	-5.09731
258528_at	AT3G06770	-5.09975
261254_at	AT1G05805	-5.10323
253749_at	AT4G29080	-5.11342
252481_at	AT3G46630	-5.11554
257247_at	AT3G24140	-5.11593
259373_at	AT1G69160	-5.12519
250531_at	AT5G08650	-5.13504
259848_at	AT1G72180	-5.13905
246781_at	AT5G27350	-5.1407
254741_s_at	AT4G13900	-5.14263
	AT4G13920
246962_s_at	AT5G24800	-5.14745
245219_at	AT1G58807	-5.14753
	AT1G59124
245671_at	AT1G28230	-5.15096
252001_at	AT3G52750	-5.15358
255148_at	AT4G08470	-5.15373
244995_at	---	-5.15453
253559_at	AT4G31140	-5.159
262309_at	AT1G70820	-5.16283
266521_at	AT2G24020	-5.16472
251195_at	AT3G62930	-5.1784
254388_at	AT4G21860	-5.17963
245712_at	AT5G04360	-5.18153
258976_at	AT3G01980	-5.18217
260837_at	AT1G43670	-5.18257
264515_at	AT1G10090	-5.18345
254174_at	AT4G24120	-5.19629
257772_at	AT3G23080	-5.20606
258100_at	AT3G23550	-5.20724
248502_at	AT5G50450	-5.20775
245499_at	AT4G16480	-5.21071
263014_at	AT1G23400	-5.21269
264199_at	AT1G22700	-5.22366
260112_at	AT1G63310	-5.23432
251645_at	AT3G57790	-5.23724
258350_at	AT3G17510	-5.24404
254117_at	AT4G24750	-5.25122
246620_at	AT5G36220	-5.2731
250160_at	AT5G15210	-5.27696
265892_at	AT2G15020	-5.27778
253053_at	AT4G37470	-5.30023
265417_at	AT2G20920	-5.30057
263000_at	AT1G54350	-5.30282
261451_at	AT1G21060	-5.30713
247025_at	AT5G67030	-5.30974
258845_at	AT3G03150	-5.31462
258972_at	AT3G01920	-5.31809
252040_at	AT3G52060	-5.31822
265939_at	AT2G19650	-5.31824
254596_at	AT4G18975	-5.33236
248391_at	AT5G52030	-5.33293
262127_at	AT1G52550	-5.33798
247880_at	AT5G57780	-5.34612
266620_at	AT2G35450	-5.36161
247783_at	AT5G58800	-5.36529
267318_at	AT2G34770	-5.36715
261252_at	AT1G05810	-5.37167
251073_at	AT5G01750	-5.37503
253476_at	AT4G32300	-5.37573
261060_at	AT1G17340	-5.38114
249278_at	AT5G41900	-5.38215
256617_at	AT3G22240	-5.38497
246908_at	AT5G25610	-5.38536
262286_at	AT1G68585	-5.38579
256771_at	AT3G13700	-5.39447
	AT3G13710
250006_at	AT5G18660	-5.40063
251310_at	AT3G61150	-5.40145
254820_s_at	AT4G12510	-5.40773
	AT4G12520
258351_at	AT3G17700	-5.41091
250000_at	AT5G18650	-5.412
253243_at	AT4G34560	-5.42703
256036_at	AT1G07110	-5.42789
246339_at	AT3G44890	-5.42838
245627_at	AT1G56600	-5.43437
254303_at	AT4G22830	-5.43844
264300_at	AT1G78670	-5.4465
255889_at	AT1G17840	-5.4529
258183_at	AT3G21550	-5.4545
252098_at	AT3G51330	-5.45592
248544_at	AT5G50240	-5.46716
259237_at	AT3G11630	-5.47249
252924_at	AT4G39070	-5.47681
249174_at	AT5G42900	-5.47756
247474_at	AT5G62280	-5.47795
262719_at	---	-5.48338
249834_at	AT5G23440	-5.48946
245993_at	AT5G20700	-5.49854
245042_at	AT2G26540	-5.51131
254130_at	AT4G24540	-5.51239
246681_at	AT5G33280	-5.51378
251621_at	AT3G57700	-5.5252
245074_at	AT2G23200	-5.52954
266204_at	AT2G02410	-5.52991
253096_at	AT4G37330	-5.54804
245783_s_at	AT1G35170	-5.54977
	AT1G35180
249279_at	AT5G41920	-5.56056
258674_at	AT3G08740	-5.56079
247693_at	AT5G59730	-5.5666
253282_at	AT4G34120	-5.56662
[truncated: 1,549 more rows]
